# Supplementary material for: Development of motif-specific monoclonal antibodies for global protein citrullination detection with minimal cross-reactivity to homocitrullination
Source: Cell Rep Methods. 2026 Mar 27;6(4):101345. doi: 10.1016/j.crmeth.2026.101345 (PMC13106979; doi:10.1016/j.crmeth.2026.101345)
Supplement: Table S1. Readout of peptide microarrays performed on antibody clones 12A2 and 21F10, related to Figure 2 [file mmc2.xlsx]

## Sheet: Info
Supplemental Table S1. Readout of peptide microarrays performed on antibody clones 12A2 and 21F10, related to Figure 2.
Tab	Comment
12A2	Peptide array incubated with antibody 12A2
21F10	Peptide array incubated with antibody 21F10
Results description
Column title	Description
ID	Peptide sequence
Name	Sample set: Blank/Empty = empty spot Control_1 = control peptide (EDKFVRYVD) Batch_1 = Cit_motif peptides Batch_2 = Cit_non-motif peptides
Block	Block number
Column	Spot column number
Row	Spot row number
X	X-coordinate of the spot center in μm from the top left corner of the image
Y	Y-coordinate of the spot center in μm from the top left corner of the image
F635 Mean	Spot pixels mean at 635 nm
F635 Median	Spot pixels median at 635 nm
F635 SD	Standard deviation of spot pixels at 635 nm
B635 Mean	Background noise pixel mean at 635 nm
B635 Median	Background noise pixel median at 635 nm
B635 SD	Background noise pixel standard deviation at 635 nm
F532 Mean	Spot pixels mean at 532 nm (artifact detection)
F532 Median	Spot pixels median at 532 nm (artifact detection)
F532 SD	Standard deviation of spot pixels at 532 nm (artifact detection)
B532 Mean	Background noise pixel mean at 532 nm (artifact detection)
B532 Median	Background noise pixel median at 532 nm (artifact detection)
B532 SD	Background noise pixel standard deviation at 532 nm (artifact detection)

## Sheet: 12A2
ID	Name	Block	Column	Row	X	Y	F635 Mean	F635 Median	F635 SD	B635 Mean	B635 Median	B635 SD	F532 Mean	F532 Median	F532 SD	B532 Mean	B532 Median	B532 SD
EDKFVRYVD	Control_1	1	1	1	3949	12531	27.41	24	17.95	27.59	24	17.39	258.82	250	106.93	273.67	255	122.51
EMPTY	Blank	1	2	1	4014	12531	26.61	24	17.8	27.19	24	17.4	269.77	261	104.69	271.8	261	121.85
EDKFVRYVD	Control_1	1	3	1	4079	12531	23.38	18	15.47	26.82	24	17.09	248.09	239	108.1	251.65	239	115.05
EMPTY	Blank	1	4	1	4145	12531	26.25	24	18.21	27.88	24	17.22	249.88	233	117.87	256.22	244	115.82
EDKFVRYVD	Control_1	1	5	1	4210	12530	28.25	24	18.65	28.9	24	18.21	256.36	255	112.36	264.76	255	116.32
EMPTY	Blank	1	6	1	4276	12530	28.85	24	19.51	28.47	24	19.11	251.41	239	115.62	262.1	250	113.67
EDKFVRYVD	Control_1	1	7	1	4341	12530	27.89	24	17.53	27.9	24	18.61	261.82	255	115.06	256.43	244	112.17
EMPTY	Blank	1	8	1	4406	12530	34.47	30	30	27.91	24	18.39	265	236	172.61	260.97	250	114.23
EDKFVRYVD	Control_1	1	9	1	4472	12529	25.94	24	16.13	28.34	24	18.91	252.59	239	109.44	263.09	250	116.35
EMPTY	Blank	1	10	1	4537	12529	27.89	24	18.49	30.07	24	22.59	262.38	250	113.65	260.16	250	119.18
EDKFVRYVD	Control_1	1	11	1	4603	12529	28.63	24	19.63	31.09	30	19.42	228.4	217	108.99	239.09	225	114.8
EMPTY	Blank	1	12	1	4668	12529	28.72	24	18.23	30.65	30	19.36	205.43	189	100.25	224.72	211	110.35
EDKFVRYVD	Control_1	1	13	1	4733	12529	27.91	24	18.09	31.04	30	19.62	218.81	217	103.5	221.47	211	108.44
EMPTY	Blank	1	14	1	4799	12528	28.63	24	19.73	31.14	30	19.73	210	189	107.32	217.73	205	109.73
EDKFVRYVD	Control_1	1	15	1	4864	12528	26.5	24	17.27	30.91	30	19.99	219.51	202.5	109.49	218.51	205	108.68
EMPTY	Blank	1	16	1	4930	12528	30.75	30	18.6	31.78	30	20.66	221.04	211	96.74	220.01	205	112.65
EDKFVRYVD	Control_1	1	17	1	4995	12528	28.25	24	18.05	32.48	30	30.22	216.17	200	110.98	223.8	211	110.76
EMPTY	Blank	1	18	1	5060	12527	30.46	30	18.83	32.46	30	30.03	219.38	202.5	119.58	228.64	217	110.36
EDKFVRYVD	Control_1	1	19	1	5126	12527	29.2	24	20.06	30.62	30	19.09	231.85	211	112.16	230.82	222	111.17
EMPTY	Blank	1	20	1	5191	12527	26.39	24	17.19	28.7	24	18.25	243.66	228	114.82	235.05	222	113.42
EDKFVRYVD	Control_1	1	21	1	5257	12527	27.53	24	16.75	28.2	24	18.46	242.64	217	128.11	240.58	228	116.93
EMPTY	Blank	1	22	1	5322	12526	26.7	24	17.79	27.61	24	18.79	249.88	230.5	111.72	253.52	239	121.71
EDKFVRYVD	Control_1	1	23	1	5387	12526	26.3	24	18.42	27.37	24	18.5	244.56	228	118.95	260.01	244	121.83
EMPTY	Blank	1	24	1	5453	12526	27.75	24	20.13	27.81	24	19.05	259.97	238.5	136.44	254.39	239	118.8
EDKFVRYVD	Control_1	1	25	1	5518	12526	24.86	24	17.29	28.52	24	19.53	249.7	244	125.03	251.11	233	120.26
EMPTY	Blank	1	26	1	5584	12526	28.57	24	28.71	29.6	24	20.36	268.44	225	216.38	266.32	250	125.32
EDKFVRYVD	Control_1	1	27	1	5649	12525	27.64	24	18.28	31.45	30	22.15	270.73	261	119.75	268.98	255	125.12
EMPTY	Blank	1	28	1	5714	12525	28.99	24	21.08	32.9	30	22.21	228.96	225	108.37	237.42	222	121.18
EDKFVRYVD	Control_1	1	29	1	5780	12525	30.42	30	20.43	31.61	30	20.82	193.03	186	98.36	226.74	211	117.77
EMPTY	Blank	1	30	1	5845	12525	30.39	24	21.4	30.74	30	20.91	222.45	200	115.18	226.19	211	118.74
EDKFVRYVD	Control_1	1	31	1	5911	12524	32.65	30	21.67	30.65	24	22.15	235.43	222	112.09	232.83	217	121.2
EMPTY	Blank	1	32	1	5976	12524	31.57	24	23.85	29.47	24	21.69	259.93	250	114.65	253.05	239	121.03
EDKFVRYVD	Control_1	1	33	1	6041	12524	28.63	24	18.22	29.54	24	21.08	270.32	250	133.91	259.7	244	120.75
EMPTY	Blank	1	34	1	6107	12524	29.17	24	18.94	30.79	30	21.3	240.67	222	120.17	257.44	244	125.04
EDKFVRYVD	Control_1	1	35	1	6172	12524	26.68	24	19.93	30.63	24	21.81	247.5	222	131.47	256.54	244	124.77
EMPTY	Blank	1	36	1	6238	12523	29.55	30	19.45	29.88	24	20.63	262.22	255	119.3	266.77	255	123.62
EDKFVRYVD	Control_1	1	37	1	6303	12523	28.95	24	23.98	30.28	24	21.69	257.3	255	112.17	261.51	244	124.19
EMPTY	Blank	1	38	1	6368	12523	30.93	30	19.95	30.58	24	22.71	259.51	250	121.96	261.73	244	128.54
EDKFVRYVD	Control_1	1	39	1	6434	12523	28.45	24	18.65	31	30	21.4	278.67	267	125.37	271.89	255	127.22
EMPTY	Blank	1	40	1	6499	12522	31.4	30	20.41	29.59	24	20.71	250.71	250	119.88	265.79	250	124.34
EDKFVRYVD	Control_1	1	41	1	6565	12522	27.83	24	19.79	30.77	30	20.84	282.72	278	113.97	272.76	261	127.34
EMPTY	Blank	1	42	1	6630	12522	29.09	24	18.95	35.2	30	30.96	261.38	233	128.41	284.73	272	135.06
EDKFVRYVD	Control_1	1	43	1	6695	12522	27.67	24	19.72	30.95	30	21.43	243.61	233	124.03	259.98	244	133.17
EMPTY	Blank	1	44	1	6761	12521	33.4	30	22.93	32.45	30	21.03	237.51	228	120.76	231.39	217	117.51
EDKFVRYVD	Control_1	1	45	1	6826	12521	29.32	24	18.88	31.9	30	21.78	258.26	239	123.81	251.73	239	126.58
EMPTY	Blank	1	46	1	6892	12521	26.54	24	20.06	31.23	30	22.31	274.5	272	122.88	265.41	250	134.02
EDKFVRYVD	Control_1	1	47	1	6957	12521	32.17	27	22.78	33.01	30	22.54	289.43	272	131.59	257.87	244	127.95
EMPTY	Blank	1	48	1	7023	12521	32.94	30	19.45	32.62	30	21.52	269.62	250	118.99	251.71	233	121.23
EDKFVRYVD	Control_1	1	49	1	7088	12520	29.97	30	19.03	31.08	30	20.55	278.74	267	126.89	266.61	250	128.02
EMPTY	Blank	1	50	1	7153	12520	30.45	30	19.03	30.18	24	21.11	267.49	255	130.54	261.59	244	126.46
EDKFVRYVD	Control_1	1	51	1	7219	12520	30.93	24	21.49	29.51	24	20.76	270.3	250	134.33	259.29	244	127.12
EMPTY	Blank	1	52	1	7284	12520	28.71	24	20.2	31.2	30	21.11	252.89	239	130.13	256.92	239	129.81
EDKFVRYVD	Control_1	1	53	1	7350	12519	29.1	30	21.4	31.13	30	21.38	268.15	239	151.28	253.03	233	126.58
EMPTY	Blank	1	54	1	7415	12519	32.42	30	22.94	31.25	30	21.56	246.78	244	128.46	257.76	244	125.04
EDKFVRYVD	Control_1	1	55	1	7480	12519	29.26	24	21.37	31.2	30	21.38	240.57	228	117.21	262.71	244	126.85
EMPTY	Blank	1	56	1	7546	12519	31.82	30	19.55	31.07	30	20.77	257.06	239	131.66	264.84	250	129.65
EDKFVRYVD	Control_1	1	57	1	7611	12519	31.66	30	22.89	32.56	30	38.91	275.39	255	126.59	369.18	250	1637.04
EMPTY	Blank	1	58	1	7677	12518	32.49	30	21.67	31.25	30	21.34	253.34	239	128.88	268.4	250	164.41
EDKFVRYVD	Control_1	1	59	1	7742	12518	31.16	30	22.62	30.37	24	22.33	264.37	255	126.38	272.89	261	129.09
EMPTY	Blank	1	60	1	7807	12518	30	30	18.39	30.78	30	22.5	262.53	250	126.99	271.87	255	130.93
EDKFVRYVD	Control_1	1	61	1	7873	12518	28.72	24	20.98	31.1	30	22.72	262.65	244	130.82	264.22	250	129.02
EMPTY	Blank	1	62	1	7938	12517	26.3	24	18.88	29.5	24	21.56	260.72	250	129.96	261.89	244	131.75
EDKFVRYVD	Control_1	1	63	1	8004	12517	24.48	24	16.91	30.96	24	25.07	280.49	261	125.89	274.95	239	405.8
EMPTY	Blank	1	64	1	8069	12517	28.94	24	21.25	32.79	30	28.98	245.12	233	118.6	265.97	233	404.98
EDKFVRYVD	Control_1	1	65	1	8134	12517	31.47	24	33.55	30.87	27	22	304.08	289	140.46	261.4	244	131.75
EMPTY	Blank	1	1	2	3949	12597	25.95	24	15.72	30.25	30	19.23	270.76	255	115	262.61	250	111.59
HWR(Cit)PAC	Batch_2	1	2	2	4014	12597	36.34	36	20.85	31.66	30	20.95	263.37	250	113.27	262.81	250	113.59
VAP(Cit)NKH	Batch_2	1	3	2	4080	12596	25.91	24	15.88	30.14	30	18.72	266.13	250	116.06	259.39	250	116.6
QQR(Cit)CCH	Batch_2	1	4	2	4145	12596	40.43	36	20.59	33.28	30	20.56	279.37	267	114.61	260.78	250	117.44
GGD(Cit)NYY	Batch_1	1	5	2	4210	12596	58.41	60	25.51	36.93	30	25.69	273.04	267	116.97	263.14	255	117.19
WNI(Cit)HIC	Batch_2	1	6	2	4276	12596	36.58	36	23.15	30.46	30	19.79	282.33	267	110.7	264.55	255	117.01
AVY(Cit)RMT	Batch_2	1	7	2	4341	12595	27.93	24	18.85	29.27	24	19.53	253.82	244	114.08	264.9	255	115.27
IIH(Cit)EFI	Batch_2	1	8	2	4407	12595	28.52	24	17.62	29.91	30	19.36	256.88	250	121.06	264.56	250	115.23
PMW(Cit)CQW	Batch_2	1	9	2	4472	12595	34.97	30	20.29	30.31	30	19.48	277.05	272	111.73	267.63	255	119.34
CMI(Cit)TWI	Batch_2	1	10	2	4537	12595	32.3	30	19.36	33.94	30	25.06	281.72	278	124.26	261.42	250	119.73
YES(Cit)CGY	Batch_1	1	11	2	4603	12595	53.66	48	27.42	37	36	25.98	225.18	205	112.31	236.87	222	115.52
WPI(Cit)TKG	Batch_2	1	12	2	4668	12594	32.78	30	20.03	34.09	30	20.98	219.23	200	112.34	222.65	211	108.5
FLN(Cit)WQT	Batch_2	1	13	2	4734	12594	36.91	30	22.34	31.82	30	19.98	204.94	189	102.76	221.32	211	109.82
EKR(Cit)WIS	Batch_2	1	14	2	4799	12594	31.67	30	17.45	30.87	30	20.21	214.54	200	116.09	218.48	205	110.46
YYS(Cit)VSE	Batch_1	1	15	2	4864	12594	31.54	30	20.07	31.95	30	21.4	221.46	205	118.51	220.42	205	109.66
DSG(Cit)MYA	Batch_1	1	16	2	4930	12593	43	42	22.99	33.26	30	21.71	210.02	205	110.1	223.31	211	111.56
GSG(Cit)SSY	Batch_1	1	17	2	4995	12593	44.44	42	24.16	33.84	30	21.71	216.74	200	109.61	227.37	217	111.13
MNM(Cit)YTS	Batch_2	1	18	2	5061	12593	31.66	30	19.4	33.54	30	21.45	230.66	219.5	107.39	239.14	222	139.24
YGG(Cit)PYY	Batch_1	1	19	2	5126	12593	53.36	54	25.85	32.29	30	20.88	255.68	244	124.7	258.15	244	142.99
VRK(Cit)EIS	Batch_2	1	20	2	5191	12592	23.91	18	18.07	28.84	24	19.37	290.91	278	128.07	259.95	244	120.1
NML(Cit)NCL	Batch_2	1	21	2	5257	12592	32.58	30	19.23	28.04	24	19.2	278.1	267	123.41	261.9	250	124.28
QWQ(Cit)MNV	Batch_2	1	22	2	5322	12592	31.85	30	20.25	30.24	30	20.29	245.39	222	122.06	260.22	250	121.55
SYD(Cit)SYP	Batch_1	1	23	2	5388	12592	40.5	36	23.88	29.75	24	19.95	253.74	244	114.68	260.88	250	120.54
ICM(Cit)LPV	Batch_2	1	24	2	5453	12592	31.85	30	19.25	29.39	24	19.89	248.15	239	118.88	257.22	239	119.71
WNL(Cit)QPV	Batch_2	1	25	2	5518	12591	34.1	30	20.25	30.35	30	20.56	253.86	230.5	127.31	256.37	239	122.9
GEG(Cit)YDP	Batch_1	1	26	2	5584	12591	42.13	42	23.43	39.2	36	28.05	270.38	255	131.17	263.29	244	126.28
DEG(Cit)KGE	Batch_1	1	27	2	5649	12591	131.22	127	42.79	48.23	42	34.58	268.05	264	119.58	260.14	244	122.77
GYD(Cit)LGP	Batch_1	1	28	2	5715	12591	138.34	133	43.33	45.3	36	33.45	228.21	211	119.4	236.19	217	118.89
HDK(Cit)RAL	Batch_2	1	29	2	5780	12590	36.37	36	21.84	34.4	30	24.24	226.54	211	116.77	229.83	211	115.59
CVF(Cit)VHK	Batch_2	1	30	2	5845	12590	32.76	30	22.24	31.57	30	21.07	221.61	211	113.1	225.72	205	117.19
ADY(Cit)ELV	Batch_2	1	31	2	5911	12590	29.56	24	20.46	30.59	30	20.71	234.35	228	112.97	234.27	217	119.72
WHR(Cit)EFM	Batch_2	1	32	2	5976	12590	32.36	30	21.35	30.76	30	21.42	281.48	269.5	127.88	257.14	239	122.12
QCN(Cit)MQM	Batch_2	1	33	2	6042	12590	30.58	30	19.8	31.82	30	24.06	244.47	225	108.24	259.72	244	121.32
PIV(Cit)LTH	Batch_2	1	34	2	6107	12589	30.75	30	21.7	36.13	30	28.04	242.34	208	127.02	254.36	244	121.25
SYE(Cit)CGE	Batch_1	1	35	2	6172	12589	126.44	127	41.31	39.48	36	28.9	245.11	225	107.67	250.5	239	121.56
QKN(Cit)NMI	Batch_2	1	36	2	6238	12589	23.73	24	16.87	34.09	30	47.64	270	255	112.24	260.69	250	122.3
WHL(Cit)RNV	Batch_2	1	37	2	6303	12589	29.59	30	20.41	33.47	30	46.82	252.83	239	109.39	272.84	261	127.3
KFY(Cit)QTK	Batch_2	1	38	2	6369	12588	30.85	24	22.41	34.31	30	24.79	271.48	255	133.72	268.11	255	125.52
YSG(Cit)KGE	Batch_1	1	39	2	6434	12588	117.37	115	42.53	36.83	30	26.36	261.1	244	133.39	260.15	250	121.39
SED(Cit)PYY	Batch_1	1	40	2	6500	12588	30.07	24	23.09	35.05	30	64.17	247.79	239	120.69	256.26	244	121.99
PVT(Cit)QQF	Batch_2	1	41	2	6565	12588	29.61	30	19.81	65.87	36	126.48	272.09	261	123.32	261.35	250	122.84
YYE(Cit)GGE	Batch_1	1	42	2	6630	12587	1088.64	1091	167.3	100.28	42	163.01	268.65	261	124.93	279.33	261	129.13
GSS(Cit)SYA	Batch_1	1	43	2	6696	12587	41.57	36	24.45	58.14	36	107.86	288.84	267	136.85	269.6	250	133.38
SYD(Cit)PYE	Batch_1	1	44	2	6761	12587	37.45	36	24.36	33.48	30	22.02	250.64	233	119.2	252.63	239	126.91
NCA(Cit)FCF	Batch_2	1	45	2	6827	12587	49.56	48	26.42	32.16	30	21.35	285.21	272	135.86	268.47	255	123.61
MTV(Cit)WKW	Batch_2	1	46	2	6892	12587	28.96	30	16.99	32.25	30	22.31	264.36	250	127.72	278.99	267	130.74
GSS(Cit)FYA	Batch_1	1	47	2	6957	12586	51.27	48	27.79	35.11	30	23.27	258.47	233	132.52	272.17	261	126.06
GEE(Cit)WSA	Batch_1	1	48	2	7023	12586	38.64	36	24.18	34.99	30	22.4	261.29	255	118.75	263.84	250	126.35
SSS(Cit)MSY	Batch_1	1	49	2	7088	12586	33.47	30	21.66	33.14	30	22.14	250.43	233	123.19	261.83	244	129.69
CQF(Cit)PIC	Batch_2	1	50	2	7154	12586	40.1	39	21.12	32.06	30	22.57	256.49	228	130.72	259.63	244	125.61
SYD(Cit)IYY	Batch_1	1	51	2	7219	12585	37.99	36	24.89	32.65	30	22.75	256.42	244	113.87	261.83	244	126.11
GYG(Cit)WDE	Batch_1	1	52	2	7284	12585	43.61	42	26.65	32.86	30	22.65	260.99	244	115.66	253.73	239	127.66
IVR(Cit)MHL	Batch_2	1	53	2	7350	12585	32.12	30	21.71	31.5	30	22.36	263.17	239	129.85	251.82	239	128.55
KQV(Cit)QIF	Batch_2	1	54	2	7415	12585	29.47	30	19.91	31.78	30	21.87	270.26	244	128.64	260.48	244	128.28
QRA(Cit)MHC	Batch_2	1	55	2	7481	12585	34.89	30	23.17	32.52	30	21.47	277.98	264	138.67	259.81	244	125.06
FVP(Cit)NKG	Batch_2	1	56	2	7546	12584	32.61	30	22.57	31.31	30	20.91	270.09	255	113.55	267.61	250	130.48
WDN(Cit)EQI	Batch_2	1	57	2	7611	12584	30.53	24	36.93	31.59	30	21.69	285.63	283	119.55	277.56	261	133.69
SGD(Cit)FDA	Batch_1	1	58	2	7677	12584	66.67	60	45.53	32.84	30	21.91	271.74	250	128.9	272.94	255	128.31
RNR(Cit)QIV	Batch_2	1	59	2	7742	12584	27.23	24	18.28	29.94	24	21.92	283.81	267	129.47	285.81	272	135.49
EMN(Cit)PLQ	Batch_2	1	60	2	7808	12583	25.55	24	19.47	30.57	24	22.23	294.54	289	144.05	276.77	261	134.75
YYG(Cit)TSE	Batch_1	1	61	2	7873	12583	36.47	30	24.51	32.53	30	23.75	250.98	239	120.2	264.36	244	130.15
VHH(Cit)VHH	Batch_2	1	62	2	7938	12583	32.83	30	23.03	32.03	30	22.68	294.97	278	129.61	270.61	250	135.05
CMP(Cit)FQT	Batch_2	1	63	2	8004	12583	38.16	36	24.06	32.4	30	23.45	230.68	217	122.04	250.66	233	132.89
QTY(Cit)PNI	Batch_2	1	64	2	8069	12582	29.32	24	20.03	33.52	30	27.28	218.97	194	119.78	226	205	121.35
NNT(Cit)NVN	Batch_2	1	65	2	8135	12582	28.21	24	21.5	33.89	30	23.66	222.1	211	118.04	230.7	217	121.76
EDKFVRYVD	Control_1	1	1	3	3949	12662	27.26	24	17.14	33.31	30	23.03	261.99	255	114.66	262.57	250	112.74
YYS(Cit)WGP	Batch_1	1	2	3	4014	12662	136.22	133	40.03	38.22	36	25.43	251.63	228	109.55	263.95	250	113.28
YSS(Cit)IYP	Batch_1	1	3	3	4080	12662	39.36	36	20.33	35.57	30	22.35	266.35	255	115.49	263.11	255	114.89
MKC(Cit)MEL	Batch_2	1	4	3	4145	12662	27.49	24	15.74	50.94	42	42.27	253	233	111.78	258.15	244	113.24
YGD(Cit)AGE	Batch_1	1	5	3	4211	12661	299.83	300	63.14	59.74	42	54.28	264.87	244	109.99	258.44	244	111.92
LAM(Cit)QRD	Batch_2	1	6	3	4276	12661	27.71	24	18.58	35.76	30	27.33	262.33	244	121.22	264.47	255	114.99
DEE(Cit)QDY	Batch_1	1	7	3	4341	12661	29.42	24	21.08	30.03	30	19.23	249.7	239	113.49	256.48	244	116.82
VTP(Cit)CKS	Batch_2	1	8	3	4407	12661	30.63	30	19.9	30.12	30	18.89	247.63	239	110.52	258.88	250	115.22
LVH(Cit)KAH	Batch_2	1	9	3	4472	12661	27.11	24	17.44	30.9	30	19.31	262.98	244	109.64	256.35	244	116.22
TMI(Cit)MIS	Batch_2	1	10	3	4538	12660	27.89	24	18.05	32.16	30	20.1	251.74	239	116.53	242.83	233	115.19
SYD(Cit)KYE	Batch_1	1	11	3	4603	12660	31.19	30	19.38	34.72	30	21.42	221.24	202.5	110.11	232.61	222	114.11
GSE(Cit)ADY	Batch_1	1	12	3	4668	12660	34.4	30	18.4	33.33	30	20.04	220.96	222	107.92	233.31	222	112.84
ADY(Cit)RAQ	Batch_2	1	13	3	4734	12660	35.97	36	20.52	31.77	30	19.54	214.23	197	120.83	230.46	217	111.17
MQL(Cit)LVV	Batch_2	1	14	3	4799	12659	26.57	24	18.67	31.54	30	20.43	221.63	194	114.35	224.27	211	109.93
MRI(Cit)KVN	Batch_2	1	15	3	4865	12659	25.4	24	16.1	36.5	30	31.81	210.7	194	107.85	221	211	108.45
KQL(Cit)QPW	Batch_2	1	16	3	4930	12659	30.84	30	19.62	31.57	30	20.38	214.45	194	110.77	223.56	211	109.27
KHH(Cit)CHN	Batch_2	1	17	3	4995	12659	32.92	30	20.63	33.17	30	21.04	243.19	230.5	121.46	228.13	217	113.31
SED(Cit)MYP	Batch_1	1	18	3	5061	12658	34.8	30	19.32	31.22	30	20.33	251.02	239	120.63	253.81	239	146.64
EVA(Cit)KKQ	Batch_2	1	19	3	5126	12658	22.69	18	17.1	31.17	30	20.96	264.34	244	118.92	274.72	255	145.21
GYG(Cit)MDE	Batch_1	1	20	3	5192	12658	33.28	30	21.33	29.94	30	20.15	251.82	233	116.96	270.01	255	121.18
QKC(Cit)TIL	Batch_2	1	21	3	5257	12658	25.63	24	17.73	30.99	30	20.34	268.11	258	119.42	265.46	255	123.49
GEG(Cit)RDA	Batch_1	1	22	3	5322	12658	37.55	36	24.04	32.17	30	20.36	257.72	244	120.17	260.3	244	122.42
IKH(Cit)WQD	Batch_2	1	23	3	5388	12657	29.16	24	19.91	31.38	30	19.74	257.69	250	120.1	256.43	244	122.17
AVR(Cit)VKK	Batch_2	1	24	3	5453	12657	28.34	30	18.56	29.87	30	19.86	250.22	239	113.15	257.85	244	121.68
RNH(Cit)MQH	Batch_2	1	25	3	5519	12657	29.43	24	19.44	30.24	30	20.02	298.43	283	130.5	260.28	244	122.96
TRH(Cit)TVM	Batch_2	1	26	3	5584	12657	28.07	24	18.59	35.24	30	23.8	271	267	124.58	261.72	244	124.56
KLI(Cit)NHR	Batch_2	1	27	3	5649	12656	33.18	30	23.81	42.5	36	29.66	258.15	250	113.94	266.71	250	123.68
YGE(Cit)MDY	Batch_1	1	28	3	5715	12656	75.24	72	33.75	43.91	36	30.95	270.88	258	121.43	260.58	244	125.18
DSG(Cit)IDA	Batch_1	1	29	3	5780	12656	36.49	36	21.2	34.14	30	23.93	271.39	261	125.65	255.96	239	125.76
IAV(Cit)EEK	Batch_2	1	30	3	5846	12656	21.83	18	17.76	32.37	30	24.18	237.03	217	131.68	256.27	233	263.73
RTV(Cit)NLR	Batch_2	1	31	3	5911	12656	32.27	30	21.29	32.68	30	21.65	226.59	217	113.98	229.07	217	114.84
PAF(Cit)FIR	Batch_2	1	32	3	5977	12655	32.59	30	19.57	32.23	30	21	242.28	217	133.51	244.16	228	120.6
IQW(Cit)FKM	Batch_2	1	33	3	6042	12655	29.58	27	18.87	32.1	30	24	256.86	244	118.38	259.83	244	123.07
WWP(Cit)VNL	Batch_2	1	34	3	6107	12655	32	30	19.07	40.29	36	31.07	251.93	222	132.56	256.06	244	121.19
SSG(Cit)QGP	Batch_1	1	35	3	6173	12655	148.08	145	51.44	46.95	42	33.29	235.29	222	114.96	260.64	244	123.72
KMV(Cit)RTS	Batch_2	1	36	3	6238	12654	26.18	24	18.36	36.22	30	24.47	277.38	267	127.4	254.9	239	124.7
GEG(Cit)ADY	Batch_1	1	37	3	6304	12654	36.18	30	29.84	35	30	21.88	242.13	228	110.63	264.53	250	125.45
SEE(Cit)NDY	Batch_1	1	38	3	6369	12654	26.9	24	20.18	34.37	30	22.25	267.07	255	125.42	265.97	255	124.49
WCL(Cit)EFC	Batch_2	1	39	3	6434	12654	46.54	42	27.96	37.72	30	26.73	289.85	280.5	132.22	258.94	250	123.38
WNT(Cit)KVQ	Batch_2	1	40	3	6500	12653	28.65	30	19.59	35.47	30	64.36	271.88	255	122.12	255.3	244	123.22
FWN(Cit)KMM	Batch_2	1	41	3	6565	12653	34.64	30	19.75	48.21	30	87.34	265.08	252.5	127.72	258.11	239	127.6
YYG(Cit)IDE	Batch_1	1	42	3	6631	12653	32.21	30	20.62	89.41	36	161.4	271.41	250	119.93	270.01	250	130.81
DEE(Cit)NYA	Batch_1	1	43	3	6696	12653	28.18	24	20.08	44.69	36	57.97	265.36	244	129.99	272.33	258	128.56
GEE(Cit)NYE	Batch_1	1	44	3	6761	12653	37.26	36	23.74	34.05	30	23.27	261.77	241.5	123.33	271.1	255	127.29
FVK(Cit)NWT	Batch_2	1	45	3	6827	12652	34.42	30	25.33	32.73	30	21.68	277.38	250	125.63	272.77	258	127.35
RPF(Cit)WRR	Batch_2	1	46	3	6892	12652	40.67	36	28.93	33.51	30	22.27	273.59	244	122.06	276.04	255	166.12
YSE(Cit)EYY	Batch_1	1	47	3	6958	12652	33.59	30	21.37	34.73	30	22.64	275.05	250	137.23	275.72	261	163.76
DYE(Cit)HSP	Batch_1	1	48	3	7023	12652	43.95	42	22.01	40.45	36	28.32	260.16	255	122.51	270.67	255	128.84
YSD(Cit)PGA	Batch_1	1	49	3	7088	12651	102.74	96	39.04	40.37	36	29.71	258.43	247	127.65	262.41	244	130.83
QMM(Cit)QPK	Batch_2	1	50	3	7154	12651	29.71	24	21.01	36.03	30	25.71	259.95	244	124.37	261.36	244	129.13
SGG(Cit)ESP	Batch_1	1	51	3	7219	12651	51.58	48	28.07	35.38	30	23.1	273.38	272	133.56	260.72	250	124.74
LCC(Cit)RIW	Batch_2	1	52	3	7285	12651	38.93	36	20.08	35.7	30	23.47	236.56	217	123.57	249.31	233	124.33
KIF(Cit)WWK	Batch_2	1	53	3	7350	12651	32.13	30	22.97	33.42	30	22.68	251.24	233	127.08	260.3	250	128.05
HTL(Cit)VFK	Batch_2	1	54	3	7415	12650	31.49	24	23.89	35.59	30	29.06	297.72	289	155.94	278.7	267	129.15
WRK(Cit)VIG	Batch_2	1	55	3	7481	12650	33.45	30	21.53	39.31	36	35.21	273.62	252.5	128.67	268.21	250	130.29
FMQ(Cit)KKK	Batch_2	1	56	3	7546	12650	25.6	24	17.16	32.65	30	21.96	296.92	278	140.49	265.66	250	132.83
LMP(Cit)WIW	Batch_2	1	57	3	7612	12650	33.34	30	21.29	33.04	30	21.87	302.33	283	149.72	272.47	250	135.13
NVM(Cit)HCT	Batch_2	1	58	3	7677	12649	41.39	36	27.39	37.04	30	25.37	232.13	217	125.55	264.28	250	129.05
YGG(Cit)VSP	Batch_1	1	59	3	7742	12649	67.35	60	31.16	35.9	30	24.63	239.3	205	144.38	264.4	250	135.3
MAA(Cit)CNL	Batch_2	1	60	3	7808	12649	35.62	30	29.21	34.6	30	23.97	216.24	208	117.06	260.71	239	257.3
DEE(Cit)WYP	Batch_1	1	61	3	7873	12649	38.31	36	22.37	34.41	30	22.78	269.63	244	134.85	253.16	233	131.33
FFA(Cit)PPS	Batch_2	1	62	3	7939	12648	30.94	30	18.83	33.39	30	22.39	254.83	244	119.47	268.66	250	131.92
RFW(Cit)HAS	Batch_2	1	63	3	8004	12648	37.86	36	21.48	35.52	30	25.6	279.09	239	147.08	259.19	239	130.99
CHP(Cit)CNT	Batch_2	1	64	3	8069	12648	41.94	42	24.73	35.54	30	26.55	218.02	205	117.33	232.08	217	124.25
EAY(Cit)PRV	Batch_2	1	65	3	8135	12648	35.16	36	21.91	36.41	30	25.97	229.67	211	113.71	225.89	205	121.72
EMPTY	Blank	1	1	4	3949	12728	25.22	24	17.16	29.31	24	18.71	272.44	255	116.07	264.37	250	114.18
KVF(Cit)NAK	Batch_2	1	2	4	4015	12728	28.84	24	19.37	33.99	30	22.89	237.34	205	125.34	260.24	244	115.81
IAN(Cit)PWF	Batch_2	1	3	4	4080	12727	29.94	30	18.17	45.26	36	43.67	257.01	250	105.69	262.98	250	116.01
DGD(Cit)WGA	Batch_1	1	4	4	4145	12727	368.62	369	74.15	92.5	54	105.27	261.79	247	110.19	264.39	250	114.95
DSG(Cit)GGY	Batch_1	1	5	4	4211	12727	1122.24	1133	139.29	111.16	66	120.6	258.18	241.5	115.76	269.45	255	116.44
EFH(Cit)WRD	Batch_2	1	6	4	4276	12727	32.36	30	19.85	48.55	30	65.71	278.45	261	112.8	259.72	250	114.73
AAY(Cit)KIT	Batch_2	1	7	4	4342	12727	27.11	24	18.35	34.41	30	26.63	202.24	189	105.75	238.16	228	113.2
DYD(Cit)PYE	Batch_1	1	8	4	4407	12726	32.25	30	17.25	30.94	30	19.49	241.89	233	127.76	234.95	222	111.74
MDA(Cit)NHI	Batch_2	1	9	4	4472	12726	28.69	24	18.15	31.51	30	20.66	246.21	233	111.46	235.01	222	112.58
PRP(Cit)QHS	Batch_2	1	10	4	4538	12726	32.92	30	18.67	31.61	30	20.92	253.78	247	101.25	239.17	228	114.94
EMPTY	EMPTY	1	11	4	4603	12726	29.34	30	18.61	31.5	30	19.65	256.65	239	120.42	254.23	244	123.35
DYD(Cit)WYE	Batch_1	1	12	4	4669	12725	37.62	30	22.88	31.45	30	19.52	271.62	255	119.81	261.13	250	123.52
EMPTY	Blank	1	13	4	4734	12725	27.1	24	17.33	30.66	30	19.09	250.92	233	110.31	253	239	115
NLL(Cit)VET	Batch_2	1	14	4	4799	12725	31	24	21.3	62.4	36	121.08	236.93	216.5	114.32	239.65	228	115.48
GGD(Cit)GSY	Batch_1	1	15	4	4865	12725	1664.34	1685	235.49	88.6	42	160.15	231.43	217	113.13	237.74	222	115.46
FRK(Cit)YLK	Batch_2	1	16	4	4930	12725	32.2	30	23.42	48.13	30	92.06	235.53	217	115.95	238.47	225	113.54
DEG(Cit)IDA	Batch_1	1	17	4	4996	12724	30.27	30	20.03	32.69	30	20.08	212.06	205	112.82	231.52	217	115.06
YYS(Cit)QDE	Batch_1	1	18	4	5061	12724	29.18	24	20.06	31.24	30	20.25	271.02	244	130.73	253.91	239	123.06
VMR(Cit)PTI	Batch_2	1	19	4	5126	12724	25.74	24	16.23	29.55	24	21.12	265.78	244	112.61	267.18	255	117.71
RTK(Cit)NKV	Batch_2	1	20	4	5192	12724	26.21	24	19.39	32.48	30	22.13	251.63	233	118.34	258.66	244	118.7
YGS(Cit)CSP	Batch_1	1	21	4	5257	12723	53.95	54	24.41	35.84	30	22.7	252.15	233	114.44	257.57	244	120.12
PFW(Cit)FLT	Batch_2	1	22	4	5323	12723	37.54	36	24.88	33.64	30	20.5	264.43	244	108.67	263.31	250	122.1
HVI(Cit)KCL	Batch_2	1	23	4	5388	12723	30.48	30	19.4	32.16	30	20.16	260.85	255	120.62	250.9	239	122.31
NQA(Cit)NAS	Batch_2	1	24	4	5453	12723	34.38	30	23.58	31.48	30	20.37	218.89	205	115.1	233.18	222	117.28
TIL(Cit)YRD	Batch_2	1	25	4	5519	12722	31.75	30	21.3	32.26	30	21.42	221.49	197	113.03	243.34	228	119.15
WPK(Cit)QNW	Batch_2	1	26	4	5584	12722	33.65	30	25.06	33.02	30	21.4	259.61	250	123.15	260.91	250	121.58
EWR(Cit)KRS	Batch_2	1	27	4	5650	12722	31.41	30	20.03	32.43	30	21.21	274.39	261	138.62	272.46	261	122.54
ITK(Cit)IVM	Batch_2	1	28	4	5715	12722	27.75	24	19.48	34.25	30	23.37	277.93	264	125.54	272.75	261	124.84
GYD(Cit)LYE	Batch_1	1	29	4	5781	12722	61.28	36	125.64	33.58	30	24.58	301.15	269.5	166.58	289.24	267	262.7
SED(Cit)LSE	Batch_1	1	30	4	5846	12721	30.56	30	19.66	32.3	30	23.97	271.94	250	129.97	280.64	255	265.17
KNK(Cit)FRW	Batch_2	1	31	4	5911	12721	38.08	36	25.26	33.68	30	22.33	220.27	205	110.58	243.04	233	122.74
SED(Cit)QYP	Batch_1	1	32	4	5977	12721	38.75	36	21.88	34.25	30	21.78	228.33	200	117.37	235.66	222	118.74
QAR(Cit)NIS	Batch_2	1	33	4	6042	12721	30.88	24	21.63	34.08	30	22.6	256.06	233	121.45	254.04	239	126.31
MLR(Cit)WFI	Batch_2	1	34	4	6108	12720	36.43	30	26.51	37.28	30	25.52	263.22	244	119.39	264.74	250	128.41
SES(Cit)LSE	Batch_1	1	35	4	6173	12720	28	24	21.46	40.26	36	29.61	272.72	250	131.12	262.76	244	127.61
CNC(Cit)VLN	Batch_2	1	36	4	6238	12720	34.11	30	22.12	35.48	30	23.84	260.19	244	127.98	248.7	228	127.08
TMQ(Cit)RNI	Batch_2	1	37	4	6304	12720	32.78	30	21.03	34.48	30	23.19	240.31	228	131.6	250.73	233	123.54
QKT(Cit)WPL	Batch_2	1	38	4	6369	12719	32.77	30	23.14	33.97	30	22.67	253.96	239	120.02	265.5	250	124.37
PMF(Cit)HCI	Batch_2	1	39	4	6435	12719	35.36	30	22.12	34.5	30	23.12	278.02	255	128.46	260.96	250	124.32
DYE(Cit)FYE	Batch_1	1	40	4	6500	12719	37.93	36	22.59	33.33	30	22.44	259.07	250	123.96	260.07	244	124.21
HMA(Cit)HAK	Batch_2	1	41	4	6565	12719	31.26	24	20.45	33.15	30	21.33	247.05	239	122.31	262.5	250	127.65
YEG(Cit)QSE	Batch_1	1	42	4	6631	12719	34.24	30	19.67	40	36	28.18	286.7	278	128.23	272.87	255	131.21
DEG(Cit)VGE	Batch_1	1	43	4	6696	12718	140.49	139	43.22	44.5	36	32.01	246.66	244	107.86	279.46	267	127.19
CWV(Cit)ITN	Batch_2	1	44	4	6762	12718	34.16	30	22.21	36.75	30	26.87	260.49	250	124.11	276.62	261	127.81
HDL(Cit)QKD	Batch_2	1	45	4	6827	12718	30.97	30	21.84	36.77	30	25.6	286.33	272	127.59	275.18	261	127.98
GYS(Cit)IGY	Batch_1	1	46	4	6892	12718	83.67	78	32.4	40.45	36	26.62	275.09	264	131.42	275.51	255	165.92
RKM(Cit)FRI	Batch_2	1	47	4	6958	12717	34.5	30	23.44	34.75	30	22.77	265.36	244	128.33	279.96	261	167.94
PHY(Cit)YMH	Batch_2	1	48	4	7023	12717	33.93	30	22.49	36.33	30	25.18	298.6	283	137.72	274.91	258	133.16
FLA(Cit)RKR	Batch_2	1	49	4	7089	12717	35.49	30	21.42	39.04	30	29.2	228.53	222	107.28	260.25	244	129.76
RAC(Cit)EWR	Batch_2	1	50	4	7154	12717	31.83	30	19.03	34.02	30	23.4	274.94	267	137.65	264.37	250	134.83
YES(Cit)IYP	Batch_1	1	51	4	7219	12717	44.32	36	48.8	34.98	30	23.25	251.92	244	127.25	265.54	255	129.8
AAR(Cit)WIN	Batch_2	1	52	4	7285	12716	30.18	30	19.74	33.3	30	23.23	269.25	250	134.89	266.4	250	131.53
RPY(Cit)KNQ	Batch_2	1	53	4	7350	12716	28.01	24	21.04	33.58	30	23.05	273.64	258	126.95	270.55	250	129.21
YYE(Cit)VYP	Batch_1	1	54	4	7416	12716	56.86	54	28.96	70.63	36	112.86	297.76	272	140.74	282.71	267	131.87
DEG(Cit)GGY	Batch_1	1	55	4	7481	12716	1013.74	1000	191.23	103.7	48	150.67	294.74	261	156.97	260.74	244	131.6
DSE(Cit)RDP	Batch_1	1	56	4	7546	12715	37.61	36	22.91	56.22	36	87.25	228.43	217	114.08	239.29	222	123.17
GSS(Cit)PSP	Batch_1	1	57	4	7612	12715	51.71	48	26.87	35.89	30	22.24	249.23	233	123.11	246.03	228	125.89
NDL(Cit)CHT	Batch_2	1	58	4	7677	12715	33.88	30	22.27	36.06	30	24.71	253.98	236	122.63	247	228	125.51
KAI(Cit)CPW	Batch_2	1	59	4	7743	12715	31.69	30	21.33	37.72	30	25.58	225.27	205	118.09	238.4	222	124.36
HLQ(Cit)MFH	Batch_2	1	60	4	7808	12714	37.35	33	26.3	35.81	30	25.33	269.1	247	130.33	248.89	228	253.01
KMW(Cit)MND	Batch_2	1	61	4	7873	12714	29.04	24	19.03	34.44	30	24.16	262.6	236	135.05	264.63	244	254.35
SYE(Cit)RSY	Batch_1	1	62	4	7939	12714	35.97	30	24.91	31.96	30	21.29	258.95	244	123.04	266.14	255	128.19
LTN(Cit)EKQ	Batch_2	1	63	4	8004	12714	22.35	21	15.53	32.91	30	23.15	265.74	244	138.13	274.28	255	131.96
SES(Cit)HDA	Batch_1	1	64	4	8070	12714	29.13	30	20.9	38.3	36	29.26	267.53	255	130.9	254.6	239	128.83
GGG(Cit)RSY	Batch_1	1	65	4	8135	12713	89.92	84	39.4	42.85	36	31.98	236.78	222	124.62	232.44	217	123.62
EDKFVRYVD	Control_1	1	1	5	3949	12793	26.86	24	18.37	29.95	30	17.91	268.56	272	101.7	263.73	255	114.13
FTI(Cit)CLQ	Batch_2	1	2	5	4015	12793	33.26	30	19.3	32.38	30	18.91	242.59	239	107.84	245.63	228	113.19
TPW(Cit)TVS	Batch_2	1	3	5	4080	12793	29.73	24	17.95	37.19	30	25.08	232.81	225	111.16	245.59	233	113.41
DEG(Cit)FDE	Batch_1	1	4	5	4146	12793	33.62	30	18.7	74.04	48	75.7	256.82	239	113.92	254.99	239	116.07
DGG(Cit)HGE	Batch_1	1	5	5	4211	12793	425.8	412	92.41	97.72	60	114.11	266.61	250	112.83	265.23	255	118.56
SYE(Cit)ISE	Batch_1	1	6	5	4276	12792	37.2	36	20.85	56.68	42	54.14	254.66	250	111.47	257.84	244	116.56
SYD(Cit)GDP	Batch_1	1	7	5	4342	12792	582.05	575	104.23	55.26	42	55.39	256.42	236	108	247.45	233	113.47
MPT(Cit)QVM	Batch_2	1	8	5	4407	12792	30.36	30	19.45	42.26	36	36.02	243.86	239	108.15	243.77	233	115.07
LLR(Cit)HRL	Batch_2	1	9	5	4473	12792	35.01	30	19.92	34.46	30	21.01	241.05	222	113.73	235.76	222	111.28
SSD(Cit)NSA	Batch_1	1	10	5	4538	12791	33.15	30	20.04	33.94	30	21.47	276.84	272	109.99	252.96	239	116.59
CVK(Cit)LVM	Batch_2	1	11	5	4603	12791	32.48	30	22.26	33.5	30	20.56	280.87	267	122.26	268.23	255	123.25
TNR(Cit)FFL	Batch_2	1	12	5	4669	12791	38.58	36	20.61	35.17	30	22.29	266.21	250	128.94	266.74	250	122.45
NPV(Cit)WED	Batch_2	1	13	5	4734	12791	29.2	24	19.47	31.84	30	22.77	275.3	272	129.93	264.49	250	120.83
HAV(Cit)MPV	Batch_2	1	14	5	4800	12791	27.83	24	20.33	43.94	30	59.48	251.57	250	115.51	259.76	244	119.9
PCA(Cit)CLG	Batch_2	1	15	5	4865	12790	42.72	42	23.64	82.01	42	157.44	253.85	250	105.87	262.35	250	118.85
SGG(Cit)RDY	Batch_1	1	16	5	4930	12790	87.61	84	31.85	40.77	36	38.28	278.78	283	125.57	265.52	250	121.39
VQF(Cit)MMH	Batch_2	1	17	5	4996	12790	26.2	24	18.3	35.57	30	22.39	275.56	261	123.85	255.83	239	120.2
NDI(Cit)IAQ	Batch_2	1	18	5	5061	12790	29.92	30	20.42	31.42	30	19.99	249.24	239	107.86	260.08	244	119.39
AMF(Cit)LKT	Batch_2	1	19	5	5127	12789	26.83	24	19.8	29.86	24	20.89	267.85	250	124.73	268.59	255	116.74
WNV(Cit)RED	Batch_2	1	20	5	5192	12789	29.89	24	21.14	36.51	30	25.67	261.89	250	118.02	260.82	250	119.09
GES(Cit)FGY	Batch_1	1	21	5	5258	12789	87.34	84	33.03	44.97	42	28.43	258.45	247	117.51	263.85	250	122.23
GSE(Cit)AYP	Batch_1	1	22	5	5323	12789	46.46	42	27.71	36.76	30	24.4	268.87	250	123.98	263.31	250	121.37
IAT(Cit)PLW	Batch_2	1	23	5	5388	12788	25.48	24	18.43	32.31	30	20.63	241.1	233	109.92	248.74	233	119.87
VVK(Cit)CIL	Batch_2	1	24	5	5454	12788	28.99	24	20.14	32.82	30	21	213.48	200	113.83	229.65	217	115.81
FMP(Cit)NMS	Batch_2	1	25	5	5519	12788	30.87	30	19.37	33.93	30	21.73	238.33	217	131.18	244.15	228	122.03
CCW(Cit)PVF	Batch_2	1	26	5	5585	12788	43.77	42	26.22	37.08	36	26.92	288.28	272	132.04	270.77	255	125.26
HMH(Cit)VFG	Batch_2	1	27	5	5650	12788	43.95	42	24.88	35.11	30	21.88	281.19	255	112.44	271.1	255	125.03
DYD(Cit)SDA	Batch_1	1	28	5	5715	12787	32	30	20.54	32.91	30	21	275.24	239	145.9	271.97	261	126.9
KPP(Cit)WEQ	Batch_2	1	29	5	5781	12787	31.37	30	19.3	33.14	30	20.73	288.48	255	136.56	279.49	267	127.51
AKT(Cit)QFC	Batch_2	1	30	5	5846	12787	34.44	30	23.79	33.15	30	20.99	273.5	250	132.22	277.08	261	126.08
SSG(Cit)RYE	Batch_1	1	31	5	5912	12787	41.62	36	29.93	33.74	30	21.73	265.89	267	122.76	264.26	250	123.99
AMK(Cit)PKH	Batch_2	1	32	5	5977	12786	27.01	24	20.4	34.81	30	22.68	291.8	267	135.74	258.4	244	127.7
IQY(Cit)RHG	Batch_2	1	33	5	6042	12786	44.24	42	27.1	41.49	36	28.47	286.04	278	120.92	268	250	129.62
YED(Cit)QGP	Batch_1	1	34	5	6108	12786	134.46	133	45.8	45.19	36	31.62	271.51	250	139.29	264.1	250	126.52
WFW(Cit)NTR	Batch_2	1	35	5	6173	12786	40.8	36	29.06	39.47	36	26.76	235.94	211	129.82	245.08	228	121.07
NAQ(Cit)TMG	Batch_2	1	36	5	6239	12785	36.2	36	20.27	37.23	36	24.19	239.2	222	118.03	238.92	222	122.67
WCN(Cit)THQ	Batch_2	1	37	5	6304	12785	40.72	36	24.99	35.92	30	24.81	254.34	233	132.57	239.44	222	123.22
ANV(Cit)LMI	Batch_2	1	38	5	6369	12785	27.98	30	17.05	34.13	30	22.65	288.04	261	146.73	255.58	239	127.09
THT(Cit)PLN	Batch_2	1	39	5	6435	12785	27.45	24	18.78	32.99	30	21.01	261.37	233	130.16	270.22	255	129.18
YYD(Cit)VSE	Batch_1	1	40	5	6500	12785	34.64	30	25.57	36	36	22.51	270.73	250	133.48	272.78	255	128.23
SSD(Cit)IYA	Batch_1	1	41	5	6566	12784	32.7	30	22.48	35.91	30	22.84	263.44	244	136.53	275.82	261	127.85
CMH(Cit)YMH	Batch_2	1	42	5	6631	12784	36.87	33	22.62	38.46	36	25.4	281.06	283	129.68	281.63	267	131.76
WCW(Cit)RNM	Batch_2	1	43	5	6696	12784	42.54	42	25.42	43.43	36	30.79	295.53	278	134.88	279	267	132.15
YYD(Cit)AYE	Batch_1	1	44	5	6762	12784	36.86	30	25.86	36.06	30	24.34	300.54	278	135.23	275.69	261	129.74
TNF(Cit)IHW	Batch_2	1	45	5	6827	12783	33.94	30	21.93	35.5	30	23.64	275.55	261	134.39	281.7	267	127.41
RVI(Cit)TMH	Batch_2	1	46	5	6893	12783	30.48	30	20.64	39.88	36	26.23	287.46	278	133.07	278.42	261	129.19
YED(Cit)SDA	Batch_1	1	47	5	6958	12783	29.35	24	19.1	37.2	30	24.41	279.37	272	119.38	272.45	255	132.58
RVP(Cit)WVC	Batch_2	1	48	5	7023	12783	39.15	36	23.4	34.13	30	22.34	279.95	261	122.81	277.22	261	136.72
VKH(Cit)FKR	Batch_2	1	49	5	7089	12783	33.04	30	20.8	33.15	30	21.86	299.6	280.5	143.9	271.14	255	134.84
NNR(Cit)VPS	Batch_2	1	50	5	7154	12782	29.67	30	19.42	32.27	30	21.28	299.97	300	146.05	273.05	255	133.35
PLC(Cit)IWK	Batch_2	1	51	5	7220	12782	31.69	30	20.76	32.4	30	22.43	276.92	261	144.64	270.49	255	133.73
NIT(Cit)ELF	Batch_2	1	52	5	7285	12782	27.42	24	19.6	32.7	30	23	289.79	272	146.15	272.58	255	130.4
PQF(Cit)RFV	Batch_2	1	53	5	7350	12782	34.96	36	18.97	33.87	30	23.25	280.29	267	140.03	277.36	261	129.81
WCQ(Cit)MQF	Batch_2	1	54	5	7416	12781	37.31	36	21.39	51.85	36	71.83	287.16	272	137.01	282.47	267	128.84
SSD(Cit)LYE	Batch_1	1	55	5	7481	12781	35.57	30	23.9	92.07	42	149.38	258.92	247	139.7	257	239	127.01
WQK(Cit)NAV	Batch_2	1	56	5	7547	12781	34.4	30	21.82	46.68	36	54.88	233.6	200	127.35	241.33	222	124.23
MPC(Cit)KCI	Batch_2	1	57	5	7612	12781	37.6	36	24.44	35.64	30	22.68	271.61	267	121.13	259.47	244	129.98
PLN(Cit)REW	Batch_2	1	58	5	7677	12780	34.08	30	22.76	36.82	30	23.99	267.73	250	115.12	261.98	244	130.46
MLW(Cit)WHW	Batch_2	1	59	5	7743	12780	37.53	36	22.61	35.88	30	23.6	265.26	252.5	125.34	251.84	233	129.01
TFF(Cit)IMH	Batch_2	1	60	5	7808	12780	33.33	30	21.21	35.34	30	23.85	246.97	228	123.91	255.49	244	129.26
SSE(Cit)DSE	Batch_1	1	61	5	7874	12780	24.9	24	17.93	33.08	30	23.05	314.83	306	148.58	274.23	261	133.88
MQN(Cit)PNN	Batch_2	1	62	5	7939	12780	30.75	30	19.45	34.12	30	33.98	269.89	255	128.23	276.48	261	130.96
CKI(Cit)WLN	Batch_2	1	63	5	8004	12779	31.98	30	22.85	33.12	30	26.56	273.1	261	127.14	279.02	264	130.7
WLI(Cit)EFQ	Batch_2	1	64	5	8070	12779	32.73	24	22.26	36.27	30	30.64	303.31	294	132.79	267.79	250	131.77
HAV(Cit)NQK	Batch_2	1	65	5	8135	12779	33.73	30	20.04	45.74	42	32.96	230.09	211	128.33	241.52	228	124.77
EMPTY	Blank	1	1	6	3950	12859	33.51	30	20.09	31.74	30	18.64	247.57	228	123.44	261.48	250	112.32
SSS(Cit)FYY	Batch_1	1	2	6	4015	12859	42.34	42	19.56	33.67	30	19.33	222.19	211	107.59	244.64	233	110.2
EDT(Cit)NLF	Batch_2	1	3	6	4080	12859	36.04	36	19.21	33.48	30	19.06	244.4	228	113.58	237.18	228	110.19
ITR(Cit)RKC	Batch_2	1	4	6	4146	12858	38.35	36	19.17	42.13	36	30.3	238.98	222	112.96	234.95	228	108.38
GSG(Cit)EGP	Batch_1	1	5	6	4211	12858	113.65	115	36.39	53.74	42	46.81	240.99	228	120.13	250.41	239	113.34
HTI(Cit)FTV	Batch_2	1	6	6	4277	12858	32.38	30	17.26	41.08	36	33.12	271.6	250	121.11	263.87	250	116.22
NPN(Cit)PQS	Batch_2	1	7	6	4342	12858	33.42	30	17.37	51.12	36	52.16	261.56	241.5	121.6	265.11	252.5	118.56
SSG(Cit)AGY	Batch_1	1	8	6	4407	12857	68.44	66	27.84	40.72	36	25.44	248.56	239	109.59	253.89	239	118.4
MLR(Cit)PNF	Batch_2	1	9	6	4473	12857	38.66	36	21.25	37.79	36	22.53	224.39	202.5	105.21	242.68	228	117.55
DGS(Cit)NSE	Batch_1	1	10	6	4538	12857	112.47	109	40.1	37.26	36	22.87	284.86	278	125.83	259.55	244	122.03
PCR(Cit)THV	Batch_2	1	11	6	4604	12857	36.39	36	20.16	38.63	36	24.03	303.13	300	123.97	271.23	255	123.21
DEE(Cit)SGY	Batch_1	1	12	6	4669	12857	62.19	60	27.34	39.24	36	24.32	253.31	239	118.23	268.89	250	120.1
NCY(Cit)HMH	Batch_2	1	13	6	4735	12856	36.56	36	20.12	36.24	30	25.93	291.57	278	119.9	265.93	250	124.16
AAQ(Cit)FLG	Batch_2	1	14	6	4800	12856	36.96	36	21.89	36.21	30	25.43	259.92	250	122.23	262.45	250	122.9
KDY(Cit)HRW	Batch_2	1	15	6	4865	12856	32.93	30	18.72	37.64	36	24.19	279.72	267	120.63	262.88	250	120.33
HLN(Cit)PCK	Batch_2	1	16	6	4931	12856	36.27	30	21.99	38.74	36	24.59	255.21	244	114.23	272.41	255	137.28
YEE(Cit)WGY	Batch_1	1	17	6	4996	12855	73.99	66	30.62	38.88	36	24.58	270.96	258	130.77	278.04	261	137.52
NTF(Cit)NCH	Batch_2	1	18	6	5062	12855	38.81	36	21.92	33	30	20.57	260.73	250	117.98	265.25	250	118.55
NQI(Cit)RTM	Batch_2	1	19	6	5127	12855	31.58	30	21.24	29.89	30	19.08	288.31	283	122.42	268.38	255	117.11
CLF(Cit)YKM	Batch_2	1	20	6	5192	12855	33.95	30	20.45	33.32	30	22.46	267.22	250	121	273.79	261	121.05
LRN(Cit)RMG	Batch_2	1	21	6	5258	12854	38.26	36	22.26	39.53	36	26.79	272.35	258	126.62	271.86	255	121.45
CPL(Cit)RKN	Batch_2	1	22	6	5323	12854	30.75	30	18.3	34.75	30	22.98	266.73	261	119.67	267.25	255	121.81
WRP(Cit)PRK	Batch_2	1	23	6	5389	12854	33.88	30	19.21	33.43	30	21.51	239.86	233	103.89	247.87	233	119.56
TLW(Cit)MIV	Batch_2	1	24	6	5454	12854	31.96	30	18.78	35.85	30	23.24	219.4	205	103.85	246.44	233	121.11
FCR(Cit)PRF	Batch_2	1	25	6	5519	12854	37.34	36	21.49	34.52	30	25.78	276.62	267	122.45	265.75	250	123.32
MIT(Cit)YTI	Batch_2	1	26	6	5585	12853	29.88	30	17.38	35.51	30	26.01	262.54	258	121.11	277.57	267	125.23
TDY(Cit)VLC	Batch_2	1	27	6	5650	12853	37.3	36	22.98	35.65	33	21.4	257.91	233	123.09	273.49	261	127.18
TDC(Cit)WLS	Batch_2	1	28	6	5716	12853	42.38	42	21.54	35.75	30	22.37	277.39	267	126.59	275.92	261	128.13
PWY(Cit)IFS	Batch_2	1	29	6	5781	12853	37.53	36	22.24	35.19	30	22.46	275.95	250	133.52	279.19	267	127.22
HQY(Cit)YCC	Batch_2	1	30	6	5846	12852	52.7	48	25.97	34.97	30	21.72	289.29	278	128.2	274.41	261	124.54
IDY(Cit)LFR	Batch_2	1	31	6	5912	12852	32.98	30	20.62	35.73	30	22.18	287.43	267	128.09	276.76	261	128.98
KCV(Cit)HMG	Batch_2	1	32	6	5977	12852	40.2	36	24.15	36.82	36	23.21	298.26	283	136.05	282.9	267	131.46
ALC(Cit)IFQ	Batch_2	1	33	6	6043	12852	36.65	30	27.13	39.67	36	27.22	283.02	267	129.83	282.9	272	129.48
MDQ(Cit)LTV	Batch_2	1	34	6	6108	12851	33	30	25.26	40.93	36	31.37	293.17	280.5	120.49	276.86	267	126.13
MMK(Cit)MNQ	Batch_2	1	35	6	6173	12851	36.81	36	28.45	36.38	30	23.98	229.61	211	122.82	255.94	239	123.92
MKY(Cit)LHQ	Batch_2	1	36	6	6239	12851	39.96	36	31.75	36.81	36	23.95	226.01	225	121.69	239.22	222	121.9
SED(Cit)KDP	Batch_1	1	37	6	6304	12851	37.75	36	25.07	36.73	36	25.32	229.38	217	117.03	239.84	222	122.11
INR(Cit)YCD	Batch_2	1	38	6	6370	12851	44.26	42	26.73	34.28	30	21.65	239.42	228	114.99	251.3	239	123.66
YYE(Cit)DDE	Batch_1	1	39	6	6435	12850	29	24	20.63	35.13	30	22.19	289.3	267	148.78	278.5	267	128.15
DSE(Cit)EGY	Batch_1	1	40	6	6500	12850	61.25	60	28.46	42.25	36	26.74	298.84	294	133.43	285.9	272	128.97
SGG(Cit)WYA	Batch_1	1	41	6	6566	12850	70.75	66	33.31	42.08	36	27.56	275.69	258	120.66	284.64	272	129.68
ETT(Cit)VIW	Batch_2	1	42	6	6631	12850	31.59	30	20.48	36.7	36	23.94	288.35	267	125.87	284.99	272	131.9
MVY(Cit)RVD	Batch_2	1	43	6	6697	12849	33.26	30	21.22	35.2	30	22.29	274.57	255	130.41	278.71	261	132.54
LVN(Cit)VRC	Batch_2	1	44	6	6762	12849	39.37	36	24.1	35.04	30	22.99	289.82	278	135.59	285.54	272	130.8
KML(Cit)IMH	Batch_2	1	45	6	6827	12849	30.73	30	19.9	34.88	30	23.8	311.1	289	134.33	294.79	283	129.57
QFV(Cit)RMS	Batch_2	1	46	6	6893	12849	40.82	36	22.11	48	36	46.59	270.43	255	126.54	284.39	272	130.87
GEG(Cit)GDE	Batch_1	1	47	6	6958	12849	239.79	236	73.6	61.18	42	61.39	236.24	222	123.47	255.89	239	126.35
INQ(Cit)INS	Batch_2	1	48	6	7024	12848	37.08	30	21.6	44.15	36	39.27	256.81	250	120.23	265.87	247	131.19
PRV(Cit)RWG	Batch_2	1	49	6	7089	12848	45.9	42	27.15	37.35	36	23.61	274.75	261	119.59	279.71	261	133.74
QCV(Cit)IEQ	Batch_2	1	50	6	7154	12848	35.42	30	22.97	33.4	30	21.41	281.23	250	146.54	275.01	261	130.35
PDK(Cit)IML	Batch_2	1	51	6	7220	12848	28.36	30	18.42	32.89	30	22.59	266.03	250	121.55	274.15	261	129.01
FWV(Cit)HWF	Batch_2	1	52	6	7285	12847	41.03	36	22.28	35.63	30	24.36	287.38	278	128.07	277.74	267	131.23
MLC(Cit)FPS	Batch_2	1	53	6	7351	12847	34.67	30	20.73	38.76	36	24.75	284.7	278	133.61	279.22	267	131.3
LKA(Cit)HQR	Batch_2	1	54	6	7416	12847	34.07	30	20.9	37.5	36	23.53	290.08	272	128.14	286.98	272	131.09
KCN(Cit)HMI	Batch_2	1	55	6	7481	12847	35.81	30	45.51	42.2	36	27.59	307.5	289	126.33	276.5	261	131.16
DYS(Cit)RGE	Batch_1	1	56	6	7547	12846	129.18	127	44.88	45.13	36	30.23	249.6	222	124.85	259.91	244	127.96
ILY(Cit)ICN	Batch_2	1	57	6	7612	12846	37.24	30	22.88	51.23	36	47.57	285.72	255	136.79	272.19	261	132.09
YGD(Cit)WGE	Batch_1	1	58	6	7678	12846	293.62	290	65.13	62.58	42	60.03	300.33	283	133.05	275.22	261	131.28
VAI(Cit)NNM	Batch_2	1	59	6	7743	12846	33.45	30	21.35	41.49	36	37.32	263.36	239	133.25	280.01	261	137.7
KIP(Cit)TIG	Batch_2	1	60	6	7809	12846	38.37	36	19.9	34.89	30	22.5	280.28	272	129.66	281.95	267	138.65
LWP(Cit)RKM	Batch_2	1	61	6	7874	12845	34.73	30	25.25	35.1	30	22.9	301.83	283	133.41	283.72	267	137.74
GES(Cit)SSA	Batch_1	1	62	6	7939	12845	43.07	42	24.38	41.3	36	40.56	286.52	267	133.97	282.02	267	133.44
GSE(Cit)HSP	Batch_1	1	63	6	8005	12845	54.8	48	29.21	38.05	36	29.72	300.13	289	133.74	283.81	267	131.35
FDP(Cit)PTK	Batch_2	1	64	6	8070	12845	30.03	24	18.7	33.87	30	25.88	298.96	300	121.6	279.62	261	134.71
KTA(Cit)NKL	Batch_2	1	65	6	8136	12844	33.27	30	19.99	35.44	30	23.31	231.17	217	117.54	259.62	244	133.17
EDKFVRYVD	Control_1	1	1	7	3950	12925	27.41	24	17.75	30.37	30	18.47	272.44	250	126.86	270.06	255	114.87
YSS(Cit)NYP	Batch_1	1	2	7	4015	12924	39.65	36	21.02	33.62	30	20.42	265.05	261	110.3	266.16	255	114.52
AFI(Cit)VFT	Batch_2	1	3	7	4081	12924	35.5	30	20.33	36.24	30	24.66	250.06	233	115.27	256.76	244	116.54
DSS(Cit)SDE	Batch_1	1	4	7	4146	12924	32.81	30	19.77	34.19	30	20.14	233.95	217	105.26	240.37	228	110.51
GED(Cit)IYE	Batch_1	1	5	7	4211	12924	36.04	30	21.77	37.29	36	23.65	238.59	222	117.86	245.06	233	114.5
FTA(Cit)MVR	Batch_2	1	6	7	4277	12923	34.57	30	19.8	34.56	30	22.25	256.45	239	110.3	260.69	250	115.04
LMN(Cit)EEC	Batch_2	1	7	7	4342	12923	33.23	30	18.9	32.47	30	20.44	257.63	250	116.03	262.4	250	117.22
EHY(Cit)NTK	Batch_2	1	8	7	4408	12923	29.35	24	21.5	35.13	30	22.3	271.51	267	111.99	254.49	239	115.76
LWN(Cit)TAR	Batch_2	1	9	7	4473	12923	37.81	36	22.16	34.02	30	20.59	226.02	217	115.12	244.27	228	114.41
HTT(Cit)KIN	Batch_2	1	10	7	4539	12923	26.51	24	17.39	35.93	30	22.39	256.91	241.5	113.71	256.08	244	118.34
GSD(Cit)PDP	Batch_1	1	11	7	4604	12922	40.29	36	23.69	33.88	30	20.59	262.79	250	114.29	265.12	250	118.57
HDA(Cit)NET	Batch_2	1	12	7	4669	12922	23.61	24	15.1	34.24	30	21.75	266.91	261	125.98	267.75	250	119.22
RIH(Cit)TIT	Batch_2	1	13	7	4735	12922	28.34	24	18.66	32.57	30	22.12	256.88	250	123.18	267.2	255	125.01
YYG(Cit)NSE	Batch_1	1	14	7	4800	12922	36.48	36	20.72	39.99	36	28.81	262.5	252.5	123.2	257.48	244	119.46
YYD(Cit)IGA	Batch_1	1	15	7	4866	12921	129.7	127	38.8	43.5	36	32.94	250.36	228	142.53	261.05	244	122.52
DES(Cit)IYE	Batch_1	1	16	7	4931	12921	29.64	30	18.22	35.71	30	23.47	267.22	255	118.21	270.2	250	137.44
VNL(Cit)FVI	Batch_2	1	17	7	4996	12921	31.2	30	17.96	34.34	30	22.76	253.18	239	126.44	274.05	255	138.08
NDN(Cit)LTL	Batch_2	1	18	7	5062	12921	28.6	24	18.74	31.69	30	19.57	273.1	261	124.63	263.64	250	121.84
HKY(Cit)MCC	Batch_2	1	19	7	5127	12920	36.45	36	21.02	32.05	30	20.26	241.47	228	116.12	257.01	244	119.71
DYG(Cit)VSY	Batch_1	1	20	7	5193	12920	40.78	42	22.93	32.41	30	20.81	276.14	272	120.88	260.41	250	118.26
YSD(Cit)KDA	Batch_1	1	21	7	5258	12920	29.85	24	17.58	32.68	30	20.74	264.26	244	122.93	257.47	244	119.59
PCC(Cit)PED	Batch_2	1	22	7	5323	12920	33.06	30	21.12	34.72	30	22.68	271.33	267	128.52	247.42	233	122.85
GGD(Cit)MYE	Batch_1	1	23	7	5389	12920	69.21	66	33.76	44.35	36	32.2	230.98	225	106.57	243.38	228	122.12
GSS(Cit)HGE	Batch_1	1	24	7	5454	12919	164.14	157	47.44	47.43	42	34.77	287.97	278	124.5	269.08	255	125.25
HKY(Cit)NQN	Batch_2	1	25	7	5520	12919	31.58	30	18.59	36.23	30	25.99	261.79	255	122.04	272.78	261	119.97
YSE(Cit)WDA	Batch_1	1	26	7	5585	12919	33.85	30	19.8	32.56	30	21.2	273.4	261	132.09	263.1	250	121.44
DES(Cit)CYA	Batch_1	1	27	7	5650	12919	38.81	36	23.27	34.93	30	22.47	265.66	244	121.75	266.56	255	121.37
YEG(Cit)NYA	Batch_1	1	28	7	5716	12918	31.7	30	20.25	37.29	36	24.79	273	261	121.66	276.04	267	125.24
KDP(Cit)QHR	Batch_2	1	29	7	5781	12918	32.92	30	22.28	34.94	30	22.7	268.6	255	125.46	277.48	267	127.46
GES(Cit)DYA	Batch_1	1	30	7	5847	12918	35.68	30	22.63	34.25	30	21.84	260.25	250	112.49	272.29	261	124.77
WIA(Cit)VPH	Batch_2	1	31	7	5912	12918	28.24	30	18.21	34.16	30	21.55	286.36	267	133.95	272.29	261	124.49
GEG(Cit)QDE	Batch_1	1	32	7	5977	12917	34.25	30	21.51	41.26	36	27.52	284.28	267	123.88	275.62	261	127.29
SSS(Cit)PGA	Batch_1	1	33	7	6043	12917	101.64	96	42.85	42.16	36	29.14	257.34	250	116.42	269.27	255	127.53
PLY(Cit)ELW	Batch_2	1	34	7	6108	12917	31.37	24	24.8	34.63	30	25.01	275.18	261	119.54	273.6	261	127.44
PRW(Cit)WKQ	Batch_2	1	35	7	6174	12917	34.35	30	27.12	34.9	30	23.31	272.85	244	127.91	263.53	250	125.81
FPT(Cit)HIG	Batch_2	1	36	7	6239	12917	42.39	36	27.72	37.81	36	26.24	253.56	255	116.54	255.41	244	125.85
HIY(Cit)QTI	Batch_2	1	37	7	6304	12916	28.39	24	19.35	35.27	30	23.75	283.01	272	130.7	267.17	252.5	129.54
IPV(Cit)WMD	Batch_2	1	38	7	6370	12916	32.33	30	21.54	34.94	30	24	285.45	272	122.67	273.57	261	130.26
TDI(Cit)MHV	Batch_2	1	39	7	6435	12916	29.02	27	18.48	32.75	30	22.27	288.72	289	132.08	283.43	272	126.88
WFQ(Cit)TAI	Batch_2	1	40	7	6501	12916	42.37	39	24.92	37.17	36	25.51	274.97	264	125.53	281.43	267	126.91
NTY(Cit)PVN	Batch_2	1	41	7	6566	12915	28.87	24	19.3	37.66	36	26.48	283.42	272	129.05	284.61	272	129.21
YEE(Cit)VYP	Batch_1	1	42	7	6631	12915	38.43	36	24.11	36.24	30	24.72	292.58	283	131.78	287.2	272	131.76
YGS(Cit)LSE	Batch_1	1	43	7	6697	12915	65.55	60	32.53	36.17	30	23.39	274.33	264	128.99	273.74	255	128.24
PAQ(Cit)VKT	Batch_2	1	44	7	6762	12915	23.88	18	17.67	36.19	30	24.35	277.44	267	126.71	283.01	267	131.42
DGE(Cit)YSE	Batch_1	1	45	7	6828	12915	82.82	78	33.64	38.51	36	26.84	277.76	261	128.81	294.76	283	129.17
SSD(Cit)WSP	Batch_1	1	46	7	6893	12914	48.02	48	23.85	43.61	36	36.53	318.79	311	134.29	292.63	283	131.31
FNQ(Cit)EWS	Batch_2	1	47	7	6958	12914	32.33	30	19.53	55.31	36	61.15	297.16	283	137.08	277.97	264	133.72
CKL(Cit)QHI	Batch_2	1	48	7	7024	12914	32.4	30	21	44.25	36	35.64	257.51	233	121.33	276.25	255	135.44
DSD(Cit)DGA	Batch_1	1	49	7	7089	12914	118.26	115	46.64	46.43	42	31.61	277.84	267	135.64	282.47	261	132.47
IQM(Cit)YQG	Batch_2	1	50	7	7155	12913	37.64	30	22.44	38.15	30	26.89	298.06	289	137.5	273.25	255	127.57
EQV(Cit)QFD	Batch_2	1	51	7	7220	12913	31.46	24	23.07	32.62	30	23.55	249.68	228	115.98	271.45	255	127.17
IKM(Cit)IQK	Batch_2	1	52	7	7286	12913	28.14	24	29.94	38.19	36	27.33	268.02	255	119.11	276.58	255	135.5
YEG(Cit)EGP	Batch_1	1	53	7	7351	12913	110.27	103	43.73	54.29	42	41.21	289.74	283	122.6	280.05	267	133.26
SGS(Cit)DGE	Batch_1	1	54	7	7416	12912	158.61	163	44.82	63.07	48	55.93	277.89	272	133.33	286.41	272	133.18
SSG(Cit)NGP	Batch_1	1	55	7	7482	12912	153.16	151	51.63	56.71	48	49.15	286.97	272	125.01	281.87	267	135.7
LTH(Cit)LQG	Batch_2	1	56	7	7547	12912	37.74	36	21.39	47.16	42	31.22	254.54	233	131.69	259.57	244	130.44
EIL(Cit)FMQ	Batch_2	1	57	7	7613	12912	35.18	30	19.85	82.38	42	142.69	281.12	267	132.94	273.27	255	132.28
DYG(Cit)GGY	Batch_1	1	58	7	7678	12912	1169.42	1212	264.59	138.41	66	204.81	280.82	267	133.68	290.86	272	135.33
EVA(Cit)CNF	Batch_2	1	59	7	7743	12911	32.13	30	23.73	61.78	36	118.67	312.66	289	140.24	293.76	278	135.29
SEG(Cit)VYA	Batch_1	1	60	7	7809	12911	35.3	30	23	34.77	30	22.41	291.3	267	151.28	284.34	267	133.07
DSD(Cit)QSE	Batch_1	1	61	7	7874	12911	36.28	36	22.76	40.8	36	28.22	289.9	283	130.02	277.77	261	134.7
YSS(Cit)LGA	Batch_1	1	62	7	7940	12911	109.06	103	39.13	48.92	42	36.85	261.87	228	147.31	273.6	255	132.18
DES(Cit)NYA	Batch_1	1	63	7	8005	12910	33.84	30	22.38	39.85	36	32.12	269.99	255.5	139.1	280.25	267	130.74
LPK(Cit)PHW	Batch_2	1	64	7	8070	12910	34.9	30	25.29	33.37	30	23.89	317.23	300	153.82	296.46	278	140.15
SES(Cit)HYP	Batch_1	1	65	7	8136	12910	32.75	30	20.95	34	30	23.76	309.83	300	140.27	287.82	267	140.61
EMPTY	Blank	1	1	8	3950	12990	29.78	24	21.37	30.19	30	18.56	269.77	244	122.71	269.15	255	117.73
NRQ(Cit)WWT	Batch_2	1	2	8	4016	12990	35.07	30	17.4	41.34	36	30.93	268.03	247	115.04	274.71	261	120.02
DGS(Cit)HGY	Batch_1	1	3	8	4081	12990	178.49	175	44.94	46.37	36	34.21	292.33	278	112.59	279.21	267	120.56
ELV(Cit)PHF	Batch_2	1	4	8	4146	12989	29.36	24	18.21	35.9	30	24.51	275.5	255	119.61	259.01	244	116.4
PWN(Cit)PMI	Batch_2	1	5	8	4212	12989	32.13	30	19.31	37.64	36	25.14	243.86	233	111.41	242.6	228	113.98
GEE(Cit)TGE	Batch_1	1	6	8	4277	12989	130.82	127	41.38	40.77	36	26.98	242.36	228	116.02	245.93	233	111.61
QRW(Cit)FNK	Batch_2	1	7	8	4343	12989	36.16	33	19.69	33.29	30	21.78	276.04	267	116.08	259.66	244	117.72
TDV(Cit)IQW	Batch_2	1	8	8	4408	12989	26.6	24	17.65	31.93	30	20.8	269.41	261	118.56	270.27	261	119.49
HDW(Cit)HTH	Batch_2	1	9	8	4473	12988	31.19	30	18.73	33.8	30	20.88	260.23	233	129.05	255.05	244	117.01
SGD(Cit)PYE	Batch_1	1	10	8	4539	12988	48.94	48	22.88	35.15	30	20.34	234.09	222	126.47	239.69	228	111.7
PCI(Cit)EAS	Batch_2	1	11	8	4604	12988	30.72	30	18.98	34.72	30	21.36	259.98	250	123.59	248.81	239	114.57
RPF(Cit)MCT	Batch_2	1	12	8	4670	12988	34.01	30	20.53	32.71	30	20.63	258.07	258	115.63	261.45	244	120.42
PTH(Cit)PAQ	Batch_2	1	13	8	4735	12987	32.41	30	19.95	30.7	30	19.09	262.32	247	126.7	262.77	250	123.67
EMPTY	EMPTY	1	14	8	4800	12987	31.22	30	20.56	32.94	30	25.58	266.37	244	123.02	255.85	239	122.1
ETA(Cit)HLT	Batch_2	1	15	8	4866	12987	28.53	24	18.56	37.12	30	29.63	260.55	239	117.27	258.17	244	119.21
MTV(Cit)RHS	Batch_2	1	16	8	4931	12987	31.16	30	19.64	32.47	30	20.95	249.52	239	116.5	267.63	255	118.2
TDM(Cit)RRV	Batch_2	1	17	8	4997	12986	32.97	30	19.44	31.18	30	19.66	280.51	272	120.38	273.67	261	123.65
EDKFVRYVD	Control_1	1	18	8	5062	12986	26.69	24	17.6	32.71	30	20.17	280.91	255	133.05	256.87	244	121.29
DGS(Cit)MDE	Batch_1	1	19	8	5127	12986	72.27	72	35.9	34.23	30	21.31	241.65	228	119.92	235.33	222	114.65
KRR(Cit)IRI	Batch_2	1	20	8	5193	12986	32.45	30	21.63	33.21	30	21.48	219.23	205	106.86	228.4	217	110.68
FNR(Cit)EMK	Batch_2	1	21	8	5258	12986	30.86	30	19.15	34.54	30	21.56	216.53	211	109.11	226.93	217	109.92
GGD(Cit)NSA	Batch_1	1	22	8	5324	12985	66.66	66	30.16	36.7	36	23.38	231.6	217	113.88	227.77	211	115.02
KCP(Cit)TIF	Batch_2	1	23	8	5389	12985	36.01	36	21.69	40.45	36	27.91	242.13	228	122.38	246.06	228	123.5
GEG(Cit)CSY	Batch_1	1	24	8	5454	12985	39.57	36	23.02	44.59	36	32.8	280.94	267	128.67	275.27	261	123.78
MPT(Cit)LWI	Batch_2	1	25	8	5520	12985	29.56	24	20.16	34.82	30	23.69	260.76	228	139.92	266.94	255	119.55
KDQ(Cit)CHV	Batch_2	1	26	8	5585	12984	31.89	30	19.87	32.57	30	21.81	274.8	261	112.78	263.35	250	122.45
PFP(Cit)FHW	Batch_2	1	27	8	5651	12984	41.71	42	22.53	40.29	36	28.33	282.5	258	127.95	267.65	255	122.7
GES(Cit)VGP	Batch_1	1	28	8	5716	12984	147.38	145	47.91	45.74	36	31.69	282.91	272	125.87	269.25	255	121.23
MCP(Cit)VLW	Batch_2	1	29	8	5781	12984	31.2	30	19.22	37.38	30	25.25	266.21	250	129.51	265.42	250	123.01
EMPTY	EMPTY	1	30	8	5847	12983	29.91	24	18.2	32.06	30	20.97	270.58	250	120.58	263.84	250	121.27
ITI(Cit)MLL	Batch_2	1	31	8	5912	12983	30.33	30	19.75	31.59	30	21.42	282.25	264	131.65	263.55	250	118.68
NKM(Cit)WEQ	Batch_2	1	32	8	5978	12983	29.73	24	18.55	36.58	30	24.56	251.52	233	113.04	261.53	250	122.14
FLF(Cit)YIW	Batch_2	1	33	8	6043	12983	39.54	36	23.55	40.09	36	26.81	248.45	233	124.81	260.28	250	120.5
FPH(Cit)LRH	Batch_2	1	34	8	6108	12983	33.46	30	20.7	33.97	30	22.57	274.91	267	130.72	269.04	255	124.1
EDKFVRYVD	Control_1	1	35	8	6174	12982	33.41	30	21.23	44.4	36	41.04	245.62	233	118.23	269.58	255	126.67
SGG(Cit)WGE	Batch_1	1	36	8	6239	12982	265.06	260	67.1	51.96	42	47.38	291.61	275	122.01	270.04	255	128.29
KAY(Cit)NLH	Batch_2	1	37	8	6305	12982	27.53	24	18.01	53.52	36	58.18	256.88	250	113.15	276.53	261	128.83
GYG(Cit)GYP	Batch_1	1	38	8	6370	12982	408.64	403	87.87	63.57	42	75.5	288.65	269.5	137.8	275.83	261	127.95
LTK(Cit)PKL	Batch_2	1	39	8	6435	12981	29.33	24	19.66	42.71	30	47.9	263.21	261	122.4	269.69	255	127.02
GGS(Cit)EDP	Batch_1	1	40	8	6501	12981	73.43	69	32.48	36.16	30	24.21	250.66	228	121.21	274.4	261	127.94
MQA(Cit)CTN	Batch_2	1	41	8	6566	12981	33.4	30	22.17	34.69	30	23.82	267.73	252.5	125.57	274.53	261	130.6
RHA(Cit)TQH	Batch_2	1	42	8	6632	12981	33.4	30	23.63	36.06	30	23.52	276.39	250	125.72	263.96	250	128.26
GYE(Cit)RDP	Batch_1	1	43	8	6697	12981	48.24	42	37.6	38.21	36	23.79	245.87	228	122.63	264.2	250	126.97
DEE(Cit)PSP	Batch_1	1	44	8	6763	12980	32.94	30	22.02	34.95	30	22.49	307.13	300	133.29	278.19	267	128.92
CQL(Cit)ELS	Batch_2	1	45	8	6828	12980	33.86	30	21.56	37.06	30	25.01	270.02	261	121.12	287.07	272	130.73
IMI(Cit)NHD	Batch_2	1	46	8	6893	12980	28.99	24	18.82	35.6	30	23.55	266.73	250	121.95	284.87	272	130.71
NDQ(Cit)VQN	Batch_2	1	47	8	6959	12980	29.33	30	19.05	33.14	30	22.87	292.18	278	134.47	286.65	272	132.47
YES(Cit)SYE	Batch_1	1	48	8	7024	12979	34.14	30	24.92	37.67	30	26.82	303.16	280.5	131.81	288.31	272	134.43
GGD(Cit)MDA	Batch_1	1	49	8	7090	12979	63.21	60	29.26	44.46	36	31	289.41	278	140.75	279.43	261	130.94
VTA(Cit)LPF	Batch_2	1	50	8	7155	12979	31.71	24	23.17	36.24	30	24.25	279.82	255	136.97	275.27	261	128.7
AAW(Cit)LHR	Batch_2	1	51	8	7220	12979	35.39	30	22.38	32.36	30	23.13	287.67	272	139.62	269.15	250	129.61
RAF(Cit)QTL	Batch_2	1	52	8	7286	12978	31.96	24	23.86	33.94	30	24.35	268.08	255	129.25	271.64	255	131.08
CKC(Cit)RRS	Batch_2	1	53	8	7351	12978	37.34	36	23.97	46.04	36	38.38	286.7	272	128.81	283.12	267	135.55
WLM(Cit)QRL	Batch_2	1	54	8	7417	12978	32.04	30	22.23	54.69	42	55.2	295.57	272	136.33	286.28	272	135.97
EIH(Cit)HQQ	Batch_2	1	55	8	7482	12978	36.07	33	22.75	49.61	42	46.55	270.87	267	122.54	263.12	244	132.6
FCL(Cit)QTT	Batch_2	1	56	8	7547	12978	35.04	30	20.36	38.37	36	25.46	226.62	214	120.73	243.08	228	124.94
MHC(Cit)PNN	Batch_2	1	57	8	7613	12977	34.35	30	20.95	61.34	42	86.85	276.18	250	131.99	270.33	255	130.38
YGE(Cit)CGY	Batch_1	1	58	8	7678	12977	165.14	157	53.28	123.18	54	204.07	295.03	283	138.01	300.52	283	138.31
EHQ(Cit)KPS	Batch_2	1	59	8	7744	12977	28.52	24	20.22	49.66	36	70.24	299.25	283	131.77	292.37	278	134.28
LPV(Cit)EVI	Batch_2	1	60	8	7809	12977	27.25	24	28.27	33.85	30	23.78	294.94	278	135.14	278.98	261	131.74
WTW(Cit)KHG	Batch_2	1	61	8	7874	12976	42.71	36	23.35	43.23	36	28.86	279.14	255	141.48	274.41	255	131.89
GES(Cit)RGY	Batch_1	1	62	8	7940	12976	77.01	72	33.05	51.19	42	34.09	269.76	264	131.44	267.96	250	129.79
AWW(Cit)RHT	Batch_2	1	63	8	8005	12976	34.1	30	23.52	38.02	30	26.62	274.03	255	138.1	275.14	261	134.46
KRH(Cit)YHG	Batch_2	1	64	8	8071	12976	42.39	36	25.42	34.64	30	24.97	301.78	300	130.01	287.87	272	140.81
RDV(Cit)ITW	Batch_2	1	65	8	8136	12976	34	30	23.07	35.49	30	23.94	312.15	306	133.43	302.67	289	140.7
EDKFVRYVD	Control_1	1	1	9	3950	13056	31.15	30	18	30.73	30	18.6	276.13	267	132.18	263.91	250	115.19
TIY(Cit)NVI	Batch_2	1	2	9	4016	13055	30.76	30	16.92	34.57	30	21.86	276.79	261	130.56	266.68	250	117.7
GYE(Cit)SDA	Batch_1	1	3	9	4081	13055	40.18	36	21.75	41.29	36	29.55	250.32	244	98.88	273.86	261	119.42
IMP(Cit)MCR	Batch_2	1	4	9	4147	13055	38.56	36	24.19	32.93	30	19.88	287.24	267	131.55	271.25	255	118.28
WAH(Cit)EVD	Batch_2	1	5	9	4212	13055	32	30	17.85	34.01	30	20.15	247.2	233	112.49	246.65	233	113.45
FAW(Cit)CHC	Batch_2	1	6	9	4277	13055	48.12	48	25.47	38.29	36	23.81	238.2	236	103.64	234.66	222	111.97
TCW(Cit)LMN	Batch_2	1	7	9	4343	13054	32.3	30	18.18	32.57	30	19.59	244.18	228	127.11	243.49	233	114.12
NNY(Cit)IHT	Batch_2	1	8	9	4408	13054	29.76	30	18.33	31.82	30	19.79	293.66	280.5	121.13	260.88	250	119.63
CTT(Cit)LTF	Batch_2	1	9	9	4474	13054	37.41	36	20.9	34	30	20.79	240.51	222	118.56	247.85	233	118.33
GSE(Cit)WYP	Batch_1	1	10	9	4539	13054	53.16	48	29.19	38.53	36	22.77	235.08	225	116.57	228.76	217	108.47
DGS(Cit)PYY	Batch_1	1	11	9	4604	13053	93.58	90	33.13	40.17	36	23.92	229.75	217	111.24	237.77	222	112.06
VPV(Cit)LLG	Batch_2	1	12	9	4670	13053	36.09	36	20.16	38.24	36	23.98	270.69	267	121.14	259.77	244	119.51
DYS(Cit)CYE	Batch_1	1	13	9	4735	13053	37.3	30	22.41	33.27	30	20.53	250.98	239	121.33	264.66	250	122.92
ITY(Cit)CRM	Batch_2	1	14	9	4801	13053	37.05	36	23.15	32.46	30	20.64	263.26	250	116.43	258.42	250	120.07
KDP(Cit)HKM	Batch_2	1	15	9	4866	13052	28.59	24	19.46	30.43	30	19.53	275.55	258	130.86	267.5	244	365.92
LAV(Cit)EQK	Batch_2	1	16	9	4931	13052	23.7	24	17.04	30.07	30	19.07	259.05	244	111.15	276.36	255	365.82
LHK(Cit)TPW	Batch_2	1	17	9	4997	13052	29.11	27	18.13	32.18	30	20.12	274.31	255	118.59	266.74	250	120.27
CRC(Cit)FEF	Batch_2	1	18	9	5062	13052	41.42	42	22.07	33.99	30	20.97	223.42	222	105.59	240.99	228	115.75
AIL(Cit)FFT	Batch_2	1	19	9	5128	13052	34.25	30	19.3	33.45	30	20.98	228.61	197	121.74	232.2	222	113.97
SYS(Cit)EDY	Batch_1	1	20	9	5193	13051	32.55	30	19.71	32.09	30	20.1	242	233	113.22	228.75	217	113.73
HPF(Cit)CMF	Batch_2	1	21	9	5258	13051	38.24	36	21.89	33.84	30	20.52	216.37	211	102.89	226.56	211	113.94
WPV(Cit)ERV	Batch_2	1	22	9	5324	13051	30.15	30	19.69	34.59	30	21.55	236.21	217	126.95	227.01	211	115.92
SYS(Cit)HDA	Batch_1	1	23	9	5389	13051	31.87	30	22.39	38.03	36	24.4	229.27	217	125.78	236.41	222	120.79
SSE(Cit)AGE	Batch_1	1	24	9	5455	13050	98.91	96	38.23	45.23	42	27.53	277.9	267	128.61	260.97	244	123.81
SED(Cit)AGE	Batch_1	1	25	9	5520	13050	90.43	90	35.74	40.95	36	27.56	252	244	119.42	265.77	250	120.73
ENN(Cit)LPL	Batch_2	1	26	9	5585	13050	28.62	24	19.71	33.74	30	22.41	253.09	244	112.2	266.62	255	123.67
LAA(Cit)MFW	Batch_2	1	27	9	5651	13050	32.22	30	19.85	34.75	30	22.67	257.42	239	120.08	274.18	261	125.54
CLM(Cit)KPV	Batch_2	1	28	9	5716	13050	30.21	30	19.56	43.75	36	31.98	272.35	252.5	127.11	271.87	261	124
DGS(Cit)WSP	Batch_1	1	29	9	5782	13049	128.59	127	40.63	40.44	36	26.93	234.52	217	117.46	248.45	233	118.61
SEG(Cit)EYY	Batch_1	1	30	9	5847	13049	33.39	30	19.5	33.93	30	22.13	258.02	233	124.51	255.99	244	121.8
ARR(Cit)QTQ	Batch_2	1	31	9	5912	13049	34	30	20.74	33.12	30	21.62	269.83	250	124.44	263.2	250	121.83
WCF(Cit)PCW	Batch_2	1	32	9	5978	13049	47.08	42	25.71	36.32	30	22.28	306.55	244	506.96	256.84	244	121.75
YGD(Cit)KYA	Batch_1	1	33	9	6043	13048	52.23	48	29.72	38.17	36	23.16	274.63	244	136.49	259.85	244	119.55
FNI(Cit)TTW	Batch_2	1	34	9	6109	13048	34.15	30	20.38	40.34	36	26.45	272.94	278	118.63	263.57	250	122.22
SED(Cit)MGA	Batch_1	1	35	9	6174	13048	99.18	96	40.39	48.18	42	33.6	258.61	239	128.92	259.96	244	125.14
YYG(Cit)CYE	Batch_1	1	36	9	6239	13048	41.1	42	23.66	50.81	36	46.02	254.2	244	117.14	269.2	255	127.54
FDP(Cit)QCI	Batch_2	1	37	9	6305	13047	36.34	30	22.28	42.2	36	37.82	256.84	244	126.63	274.52	261	123.09
TML(Cit)QQI	Batch_2	1	38	9	6370	13047	30.36	24	20.6	58.03	36	74.89	254.29	244	129.64	270.03	258	122.81
FDQ(Cit)PFT	Batch_2	1	39	9	6436	13047	28.69	24	18.16	37.3	30	32.15	279.27	272	121.7	264.99	250	129.54
HCA(Cit)RET	Batch_2	1	40	9	6501	13047	32.99	30	23.18	37.44	36	24.58	278.2	244	124.13	264.2	250	127.33
YGD(Cit)FDY	Batch_1	1	41	9	6567	13047	65.11	66	31.84	39.17	36	24.94	256.49	239	131.85	258.08	244	125.1
CHQ(Cit)YPF	Batch_2	1	42	9	6632	13046	42.19	36	24.83	37.59	36	26.27	244.12	244	108.92	250.18	233	124.06
ERA(Cit)MTN	Batch_2	1	43	9	6697	13046	32.14	30	28.62	37.06	36	25.82	288.53	289	131.88	269.98	250	128.68
VHP(Cit)RNG	Batch_2	1	44	9	6763	13046	44.51	42	24.55	36.06	30	22.68	291.75	278	128.31	283.39	267	133.59
SEE(Cit)NDP	Batch_1	1	45	9	6828	13046	34.26	30	20.22	35.11	30	22.75	281.39	272	123.02	279.86	261	135.29
CAV(Cit)PTW	Batch_2	1	46	9	6894	13045	35.94	30	21.01	33.47	30	23.4	277.6	261	128.72	280.08	267	133.18
KWF(Cit)YVS	Batch_2	1	47	9	6959	13045	32.52	30	20.31	33.11	30	23.7	274.24	261	121.58	281.15	267	133.76
KFN(Cit)ICV	Batch_2	1	48	9	7024	13045	36.18	36	20.44	34.13	30	22.25	267.69	261	131.54	280.47	267	126.7
NTK(Cit)CAW	Batch_2	1	49	9	7090	13045	35.5	30	22.91	36.47	36	22.89	277.28	261	135.56	281.61	267	129.96
ECA(Cit)VLH	Batch_2	1	50	9	7155	13044	39.58	30	42.65	32.69	30	21.63	298.89	294	131.65	274.92	261	131.16
SSG(Cit)LSE	Batch_1	1	51	9	7221	13044	40.07	36	27.82	32.72	30	22.2	279.65	269.5	132.49	274.17	255	131.45
HMV(Cit)QKC	Batch_2	1	52	9	7286	13044	34.86	30	21.41	32.93	30	23.24	264.12	239	122.12	281.98	267	133.23
FLH(Cit)RRL	Batch_2	1	53	9	7351	13044	35.41	30	20.62	34.12	30	25.47	274.17	267	117.54	282.2	267	135.35
LHP(Cit)WEL	Batch_2	1	54	9	7417	13044	35.86	36	23.14	39.99	36	31.86	275.17	272	124.43	264.46	244	135.51
YSG(Cit)FGP	Batch_1	1	55	9	7482	13043	137.6	133	50.03	46.17	42	33.66	237.85	217	124.38	237.57	217	126.39
FNT(Cit)FAH	Batch_2	1	56	9	7548	13043	40.97	36	23.83	38.89	36	26.05	227.05	217	115.6	239.03	228	123.67
RDK(Cit)EEG	Batch_2	1	57	9	7613	13043	33.64	30	20.14	40.84	36	28.79	277.57	255	136.81	275.28	261	132.78
FNW(Cit)RAG	Batch_2	1	58	9	7678	13043	41.99	36	23.57	47.81	36	40.17	299.05	272	127.54	297.94	280.5	138.05
SES(Cit)LSE	Batch_1	1	59	9	7744	13042	30.51	24	20.41	35.61	30	33.81	278.3	261	143.61	290.99	278	131.79
HKW(Cit)YKF	Batch_2	1	60	9	7809	13042	31.39	30	20.52	34.74	30	28.31	274.65	272	117.25	282.92	267	133.64
GGE(Cit)HDY	Batch_1	1	61	9	7875	13042	71.2	66	31.74	42.46	36	27.87	270.7	261	125.98	271.97	255	131.23
TFP(Cit)CPW	Batch_2	1	62	9	7940	13042	38.13	36	22.07	42.17	36	28.89	254.94	233	130.36	268.4	250	129.96
VDI(Cit)TPM	Batch_2	1	63	9	8005	13042	31.74	24	29.69	34.76	30	24.88	281.76	261	149.26	271.07	250	135.29
WIA(Cit)KCV	Batch_2	1	64	9	8071	13041	31.36	24	20.84	34.38	30	23.55	265.84	244	124.96	275.02	255	134.45
VWF(Cit)TFM	Batch_2	1	65	9	8136	13041	34.34	30	21.91	34.09	30	22.02	290.46	267	135.36	287.45	272	135.65
EMPTY	Blank	1	1	10	3951	13121	30.53	30	18.11	30.31	30	17.9	244.17	228	114.55	266.51	255	114.03
FDH(Cit)RES	Batch_2	1	2	10	4016	13121	31.98	30	16.27	32.71	30	19.5	248.22	222	116.7	257.9	244	115.55
GGE(Cit)IYY	Batch_1	1	3	10	4081	13121	68	66	28.41	36.77	36	21.44	244.21	239	114.31	251.1	236	128.14
GEE(Cit)DSY	Batch_1	1	4	10	4147	13121	29.58	30	17.07	34.63	30	20.54	250.69	244	112.76	253.61	239	119.93
EHW(Cit)YRR	Batch_2	1	5	10	4212	13120	35.56	36	21.64	33.54	30	19.5	250.9	239	111.05	244.35	233	115.07
YES(Cit)AYP	Batch_1	1	6	10	4278	13120	36.86	36	22.96	33.94	30	19.3	227.74	222	106.14	228.62	217	110.59
WRF(Cit)VEV	Batch_2	1	7	10	4343	13120	29.14	27	18.08	33.6	30	20.71	225.41	217	111.69	226.59	217	109.68
ANW(Cit)NHG	Batch_2	1	8	10	4408	13120	43.11	42	22.74	33.55	30	20.08	228.85	219.5	103.88	234.64	222	111.62
TFA(Cit)MMF	Batch_2	1	9	10	4474	13119	34.4	30	18.54	33.3	30	19.55	211.95	200	102.83	229.29	217	110.18
ACA(Cit)REM	Batch_2	1	10	10	4539	13119	32.52	30	18.52	36.4	36	22.05	211.85	200	95.27	226.86	211	112.47
WDH(Cit)LKF	Batch_2	1	11	10	4605	13119	31.16	30	18.13	41.74	36	26.85	227.15	217	108.38	231.45	222	111.66
DYE(Cit)PGA	Batch_1	1	12	10	4670	13119	127.21	121	41.26	40.43	36	26.63	252.1	239	110.44	248.88	233	114.81
ETM(Cit)MQS	Batch_2	1	13	10	4735	13118	31.17	30	17.92	34.48	30	22.07	269.01	255	113.57	260.07	250	115.79
CMQ(Cit)PWC	Batch_2	1	14	10	4801	13118	45.39	42	22.38	33.4	30	21.07	282.28	272	120.91	261.77	255	114.85
EAV(Cit)TNT	Batch_2	1	15	10	4866	13118	26.55	24	18.05	33.3	30	21.8	275.77	261	113.38	266.05	244	366.56
SEG(Cit)IDA	Batch_1	1	16	10	4932	13118	29.44	24	19.82	31.96	30	19.61	246.37	233	109.29	253.31	228	366.9
PHW(Cit)QCN	Batch_2	1	17	10	4997	13118	45.26	42	25.53	34.18	30	21.14	234.89	211	119.84	238.03	222	118.07
KRC(Cit)YMM	Batch_2	1	18	10	5062	13117	33.68	30	23.86	34.22	30	20.91	216.36	211	104.64	226.87	211	112.51
QRR(Cit)YTM	Batch_2	1	19	10	5128	13117	33.77	30	18.61	32.47	30	19.87	240.98	228	117.59	225.95	217	110.03
VNP(Cit)EHW	Batch_2	1	20	10	5193	13117	34.77	30	20.91	32.55	30	20.17	243.79	239	110.69	226.6	217	113.83
RAT(Cit)MHF	Batch_2	1	21	10	5259	13117	33.56	30	18.87	33.08	30	20.09	234.35	217	122.15	225.92	211	116.21
IQF(Cit)KKL	Batch_2	1	22	10	5324	13116	31.31	30	19.3	31.54	30	19.62	233.71	205	125.11	223.59	211	114.98
HIM(Cit)ETD	Batch_2	1	23	10	5389	13116	27.81	24	18.92	34.98	30	21.9	217.76	205	112.87	225.32	211	114.37
GSG(Cit)PDP	Batch_1	1	24	10	5455	13116	46.36	42	23.85	41.03	36	25.07	254.67	236	133.88	238.47	222	117.39
LPA(Cit)LCG	Batch_2	1	25	10	5520	13116	43.18	42	23.39	38.81	36	25.85	269	250	114.88	262.98	250	121.45
ILY(Cit)EAH	Batch_2	1	26	10	5586	13116	29.15	24	19.19	32.14	30	20.57	283.91	272	117.8	267.13	255	124.88
FVA(Cit)KRQ	Batch_2	1	27	10	5651	13115	30.76	24	21.74	31.25	30	20.09	256.87	236	112.15	268.95	255	126.61
RAC(Cit)REV	Batch_2	1	28	10	5716	13115	31.38	24	22.64	33.52	30	22.47	260.27	252.5	122.62	255.76	239	126.25
HQA(Cit)EHS	Batch_2	1	29	10	5782	13115	37.6	36	22.06	40.24	36	26.54	236.17	225	123.04	238.18	222	118.77
GGD(Cit)RDP	Batch_1	1	30	10	5847	13115	70.52	66	32.29	37.02	36	23.94	230.57	217	119.93	250.39	233	122.27
VDN(Cit)MET	Batch_2	1	31	10	5913	13114	29.86	24	20.04	33.4	30	21.79	260.73	239	119.22	261.24	244	123.15
EPT(Cit)CMV	Batch_2	1	32	10	5978	13114	31.99	30	19.77	38.75	36	24.56	269.62	255	125.88	260.22	244	124.76
DED(Cit)CGY	Batch_1	1	33	10	6044	13114	58.73	54	29.42	42.19	36	25.37	262.05	239	135.06	265.44	255	127.31
DSE(Cit)WYY	Batch_1	1	34	10	6109	13114	42.35	42	23.3	48.81	42	35.7	284.27	267	127.77	265.35	250	126.24
SGD(Cit)KGA	Batch_1	1	35	10	6174	13113	211.63	218	52.59	58.52	48	41.67	278	280.5	119.55	258.75	244	124.68
GED(Cit)DSY	Batch_1	1	36	10	6240	13113	32.72	30	19.22	42	36	30.1	276.55	267	121.53	269.21	255	127.25
IQL(Cit)RQD	Batch_2	1	37	10	6305	13113	32.96	30	20.19	34.6	30	21.32	283.48	272	130.14	272.96	261	125.67
FNP(Cit)MVV	Batch_2	1	38	10	6371	13113	34.38	30	22.24	34.84	30	22.41	261.73	241.5	127.33	268.11	255	124.68
SGE(Cit)ADA	Batch_1	1	39	10	6436	13113	63.29	60	28.01	35.38	30	22.92	261.51	250	115.91	267.08	250	130.54
QQR(Cit)NKS	Batch_2	1	40	10	6501	13112	30.39	24	20.26	39.68	36	30.31	271.54	244	132	267.4	250	128.02
GEE(Cit)CGA	Batch_1	1	41	10	6567	13112	105.64	96	54.66	46.69	42	32.89	281.42	272	130.87	270.24	250	128.59
FPA(Cit)MEN	Batch_2	1	42	10	6632	13112	31.23	24	22.05	38.6	36	28.2	293.07	272	139.34	274.56	255	129.82
NFH(Cit)YER	Batch_2	1	43	10	6698	13112	33.91	30	20.28	34.49	30	25.23	292.18	278	130.4	283.58	267	133.88
IFL(Cit)VET	Batch_2	1	44	10	6763	13111	30.44	24	21.27	35.89	30	22.64	282.66	272	128.03	278.2	261	137.56
RKK(Cit)FTG	Batch_2	1	45	10	6828	13111	40.29	42	23	37.9	36	24.7	267.76	250	134.2	274.36	261	134.44
THM(Cit)KMH	Batch_2	1	46	10	6894	13111	26.61	24	17.46	34.48	30	23.84	270.52	255	133.23	277.74	267	133.02
LVC(Cit)LCH	Batch_2	1	47	10	6959	13111	39.63	36	23.48	32.65	30	21.06	270.7	267	120.42	278.73	267	132.81
LMI(Cit)CPD	Batch_2	1	48	10	7025	13110	30.54	27	23.43	42.26	30	47.97	258.18	239	118.07	276.13	261	126.8
DGG(Cit)AYE	Batch_1	1	49	10	7090	13110	516.76	527	126.84	55.54	36	75.28	296.44	267	148.54	284.97	267	133.95
NFP(Cit)EHM	Batch_2	1	50	10	7155	13110	34.54	30	23.14	40.33	30	49.48	269.85	250	128	267.85	250	132.47
HMK(Cit)VRR	Batch_2	1	51	10	7221	13110	35.19	30	21.05	32.87	30	22.35	232.14	217	113.04	252.06	233	127.1
VAV(Cit)III	Batch_2	1	52	10	7286	13110	34.71	30	33.24	39.4	30	31.3	236.36	228	130.41	255.18	239	128.92
DSD(Cit)GDE	Batch_1	1	53	10	7352	13109	165.55	157	47.4	49.1	36	40.3	222.71	217	102.5	250.51	233	127.69
RFY(Cit)NWN	Batch_2	1	54	10	7417	13109	33.63	30	20.28	44.55	36	34	236.96	228	118.09	234.68	222	121.64
RQC(Cit)VFF	Batch_2	1	55	10	7482	13109	39.28	36	24.15	45.09	36	33.54	228.91	222	127.1	233.63	217	124.67
ICK(Cit)PPR	Batch_2	1	56	10	7548	13109	32.1	30	20.44	39.17	36	25.35	253.33	244	118.16	261.46	244	133.47
SGG(Cit)YSA	Batch_1	1	57	10	7613	13108	75.32	72	32.97	40.19	36	25.99	308.2	303	133.32	292.5	278	137.86
CIQ(Cit)LHS	Batch_2	1	58	10	7679	13108	37.19	36	23.49	40.76	36	28.9	288.55	272	125.21	287.03	272	135.24
SGG(Cit)FYA	Batch_1	1	59	10	7744	13108	69.48	66	31.84	39.51	36	35.1	270.31	255	142.2	282.07	267	131.34
KWF(Cit)YAV	Batch_2	1	60	10	7809	13108	33.66	30	19.84	36.07	30	25.07	270.64	255	138.06	276.34	261	129.32
DSS(Cit)WYP	Batch_1	1	61	10	7875	13108	46.73	42	33.78	39.36	36	25.46	264.5	244	127.47	265.75	250	126.73
MKF(Cit)CCW	Batch_2	1	62	10	7940	13107	48.93	48	24.89	37.72	36	30.38	288.79	267	146.57	265.76	250	127.6
AAQ(Cit)EIW	Batch_2	1	63	10	8006	13107	25.49	24	16.21	34.45	30	29.8	260.77	250	128.38	259.5	239	131.49
INC(Cit)TWD	Batch_2	1	64	10	8071	13107	39.02	36	22.11	33.57	30	22.63	281.34	267	132.31	267.89	250	131.36
HWA(Cit)PRF	Batch_2	1	65	10	8136	13107	37.12	30	26.21	33.66	30	21.71	308.55	294	152.56	272.67	261	128.73
EDKFVRYVD	Control_1	1	1	11	3951	13187	28.48	24	16.76	30.02	30	17.95	249.4	233	102.85	279.98	267	116.46
FNM(Cit)NMK	Batch_2	1	2	11	4016	13187	27.98	24	18.56	32.47	30	19.06	265.37	255	119.06	257.71	250	112.41
MAA(Cit)RWQ	Batch_2	1	3	11	4082	13186	33.22	30	21.96	35.81	30	21.43	221.07	217	104.02	238.69	222	124.64
MIY(Cit)LHK	Batch_2	1	4	11	4147	13186	28.22	24	17.37	35.07	30	20.49	239.21	225	111.4	232.99	217	123.89
NCM(Cit)EPV	Batch_2	1	5	11	4212	13186	29.61	30	17.09	34.17	30	20.2	212.29	197	101.62	232.91	222	109
MRA(Cit)FQR	Batch_2	1	6	11	4278	13186	38.88	36	18.88	33.75	30	20.34	229.01	214	110.39	229.19	217	111.04
KVR(Cit)PWM	Batch_2	1	7	11	4343	13185	30.93	30	18.52	34.15	30	20.86	232.9	222	111.07	234.33	222	111.2
GSD(Cit)SYY	Batch_1	1	8	11	4409	13185	37.47	36	21.21	35.13	30	20.13	253.52	247	115.89	231.64	222	106.77
EVR(Cit)PFT	Batch_2	1	9	11	4474	13185	33.49	30	22.43	38.51	36	24.38	214.49	200	105.48	226.44	217	107.61
DYS(Cit)LGE	Batch_1	1	10	11	4539	13185	135.32	133	38.54	41.26	36	26.27	228.44	211	113.98	229.36	211	114.1
WPP(Cit)FMS	Batch_2	1	11	11	4605	13184	34.55	30	18.51	38.54	36	35.22	239.57	233	106.04	232.96	222	114.19
LDW(Cit)EEQ	Batch_2	1	12	11	4670	13184	26.67	24	18.79	35.65	30	35.62	221.08	194	119.73	234.09	222	114.08
WQI(Cit)QKK	Batch_2	1	13	11	4736	13184	27.72	24	16.74	30.56	30	19.33	222.48	228	106.83	242.25	228	113.87
PLY(Cit)VED	Batch_2	1	14	11	4801	13184	28.19	24	17.6	38.26	30	26.67	280.6	278	129.61	242.25	233	112.56
SSG(Cit)IGA	Batch_1	1	15	11	4866	13184	109.03	109	35.52	42.79	36	29.08	240.07	239	112.85	235.13	222	115.72
KML(Cit)EIR	Batch_2	1	16	11	4932	13183	28.51	24	18.2	36.29	30	22.64	220.85	211	104.46	221.13	205	112.72
DGD(Cit)DSA	Batch_1	1	17	11	4997	13183	39.76	36	24.16	34.52	30	21.28	226.85	222	112.82	221.21	205	111.98
KLC(Cit)CKD	Batch_2	1	18	11	5063	13183	29.73	30	17.47	33.54	30	20.68	213.11	194	108.56	226.77	211	111.34
PLA(Cit)QHG	Batch_2	1	19	11	5128	13183	39.88	36	23.16	34.17	30	20.92	248.73	233	119.55	229.01	217	112.66
LQR(Cit)FAT	Batch_2	1	20	11	5193	13182	35.79	36	20.63	34.22	30	20.84	222.56	205	109.6	226.87	211	113.64
NPQ(Cit)VHC	Batch_2	1	21	11	5259	13182	36.28	36	21.46	33.41	30	20.22	226.84	214	122.09	227.13	211	114.92
TFN(Cit)KLD	Batch_2	1	22	11	5324	13182	30.87	30	19.89	32.63	30	20.13	240.83	222	125.1	222.07	211	112.75
PCI(Cit)CIM	Batch_2	1	23	11	5390	13182	33.99	30	20.73	33.6	30	20.84	217.29	205	119.11	219.78	211	109.17
QVN(Cit)LKM	Batch_2	1	24	11	5455	13182	30.48	30	19.04	33.62	30	20.59	226.68	222	107.2	232.39	217	115.05
FLH(Cit)PEF	Batch_2	1	25	11	5521	13181	31.87	30	22.11	34.8	30	22.28	266.83	255	119.42	262.48	250	123.91
GYD(Cit)NYP	Batch_1	1	26	11	5586	13181	46.7	48	22.53	39.31	36	27.05	272.84	244	129.97	271.1	255	125.74
DYE(Cit)PDE	Batch_1	1	27	11	5651	13181	29.56	24	20.18	44.1	36	44.94	267.66	250	120.5	267.37	250	124.41
QCC(Cit)WAD	Batch_2	1	28	11	5717	13181	46.53	42	25.72	35.53	30	22.66	259.27	239	132.62	252.89	239	125.21
SEE(Cit)MYE	Batch_1	1	29	11	5782	13180	34.37	30	22.56	35.6	30	22.88	234.93	228	112.32	235.86	222	120.27
PDC(Cit)KML	Batch_2	1	30	11	5848	13180	30.51	30	19.53	35.17	30	23.47	225.53	211	111.53	245.64	228	119.95
PKQ(Cit)KTC	Batch_2	1	31	11	5913	13180	31.32	30	23.4	31.7	30	21.21	289.21	278	136.5	265.87	250	121.63
PQC(Cit)HLC	Batch_2	1	32	11	5978	13180	40.97	36	23.67	34.67	30	22.37	250.51	225	118.83	262.7	250	120.18
LQK(Cit)CHM	Batch_2	1	33	11	6044	13179	32.97	30	18.96	37.42	36	24.47	278.89	264	120.02	265.63	255	126.59
VPP(Cit)HAR	Batch_2	1	34	11	6109	13179	38.45	36	23.04	40.16	36	27.8	283.58	267	137.44	268.15	255	125.97
TRR(Cit)QLG	Batch_2	1	35	11	6175	13179	39.16	36	23.81	48.16	36	40.08	271.22	250	135.55	272.23	255	126.49
MIQ(Cit)WMN	Batch_2	1	36	11	6240	13179	33.31	30	20.64	38.16	36	24.86	281.67	278	133.33	277.02	255	134.75
TMW(Cit)YRG	Batch_2	1	37	11	6305	13179	38.16	36	22.1	35.71	30	21.82	269.48	250	118.52	273.49	255	132.19
SGD(Cit)EDY	Batch_1	1	38	11	6371	13178	39.69	36	27.11	39.39	36	24.96	270.57	261	129.08	270.12	255	127.24
YEG(Cit)CGY	Batch_1	1	39	11	6436	13178	68.2	60	29.87	41.07	36	25.63	255.83	228	120.35	267.89	255	126.43
ADN(Cit)ILT	Batch_2	1	40	11	6502	13178	27.57	24	19.12	36.97	30	25.82	269.07	244	131.18	268.56	250	129.42
CKC(Cit)MWC	Batch_2	1	41	11	6567	13178	48.79	42	26.63	42.1	36	31.22	256.13	228	126.14	277.79	255	134.64
PLC(Cit)RWS	Batch_2	1	42	11	6632	13177	34.12	30	18.8	35.44	30	24.04	275.96	261	125.43	286	267	129.9
QNF(Cit)TFD	Batch_2	1	43	11	6698	13177	30.81	30	21.65	33.92	30	22.07	275.75	261	132.82	289.03	272	131.47
FFP(Cit)QHW	Batch_2	1	44	11	6763	13177	43.48	42	23.95	41.93	36	31.41	285.04	272	125.56	284.45	272	134.58
DSG(Cit)NGE	Batch_1	1	45	11	6829	13177	167.54	163	46.02	48.23	42	36.16	274.84	255	121.87	275.49	255	131.45
QFT(Cit)LVL	Batch_2	1	46	11	6894	13176	32.35	30	20.05	38.21	30	26.96	282.95	261	140.48	273.45	255	130.6
DSG(Cit)YDY	Batch_1	1	47	11	6959	13176	45.41	42	25.86	35.48	30	22.68	296.82	272	126.23	275.32	261	125.42
SYE(Cit)TDE	Batch_1	1	48	11	7025	13176	29.41	24	18.92	36.43	30	30.91	279.32	261	137	278.88	267	126.76
RNC(Cit)VKL	Batch_2	1	49	11	7090	13176	29.68	24	20.22	52.75	30	75.46	280.49	267	128.15	285.35	272	131.19
YSD(Cit)ADP	Batch_1	1	50	11	7156	13176	36.23	30	22.29	36.29	30	29.93	250.82	217	140.54	257.36	239	131.47
NFN(Cit)YFN	Batch_2	1	51	11	7221	13175	39.01	36	22.78	34.63	30	22.32	227.19	205	110.29	224.83	211	118.64
EII(Cit)WWW	Batch_2	1	52	11	7286	13175	33.87	30	22.14	38.33	36	27.81	247.43	228	125.52	224.25	211	118.38
WNP(Cit)CWW	Batch_2	1	53	11	7352	13175	41.99	42	23.36	49	36	39.67	232.77	222	115.04	232.04	217	118.77
GES(Cit)DYY	Batch_1	1	54	11	7417	13175	35.89	36	21.33	39.7	36	28.51	240.32	233	109.07	231.64	214	119.89
KHA(Cit)LKQ	Batch_2	1	55	11	7483	13174	29.7	30	18.25	36.85	30	24.32	225.51	211	114.69	253.33	239	129.56
YGG(Cit)VSA	Batch_1	1	56	11	7548	13174	75.88	72	34.49	37.85	36	23.92	284.95	272	137.39	286.46	272	136.03
AHY(Cit)QMM	Batch_2	1	57	11	7613	13174	36.8	30	34.11	37.85	30	24.68	278.9	267	123.82	290.83	278	137.69
TRC(Cit)VPQ	Batch_2	1	58	11	7679	13174	31.42	30	20.27	37.21	30	26.64	278.83	250	143.63	279.89	267	134.42
CPA(Cit)CWS	Batch_2	1	59	11	7744	13174	40.95	39	22.62	39.65	36	26.12	277.03	272	126.06	275.85	261	134.15
PFH(Cit)HHW	Batch_2	1	60	11	7810	13173	34.9	30	21.49	35.56	30	24.04	306.22	294	136.57	276.72	261	144.81
PVL(Cit)WKM	Batch_2	1	61	11	7875	13173	29.26	30	19.31	36.21	30	37.66	272.11	255	115.19	274.36	255	142.43
RNR(Cit)YRF	Batch_2	1	62	11	7940	13173	38.89	36	24.32	37.4	30	42.28	287.91	261	133.84	274.33	255	131.06
RIF(Cit)NAQ	Batch_2	1	63	11	8006	13173	33.07	30	20.73	34.76	30	30.63	257.69	239	129.35	265.29	250	134.14
FTN(Cit)CAR	Batch_2	1	64	11	8071	13172	38.12	36	20.11	35.34	30	26.79	272.85	255	127.63	272.94	261	135.31
PCW(Cit)MTT	Batch_2	1	65	11	8137	13172	33.53	30	20.42	34.41	30	23.96	299.76	272	142.08	275.76	261	132.21
EMPTY	Blank	1	1	12	3951	13252	33.47	30	18.16	34.42	30	19.1	257.78	250	111.08	268.81	261	116.75
DGE(Cit)KYY	Batch_1	1	2	12	4016	13252	73.81	72	28.92	36.75	36	20.4	272.06	261	112.17	258.75	244	115.08
YEG(Cit)TYP	Batch_1	1	3	12	4082	13252	42.31	36	20.88	37.24	36	20.09	228.77	211	109.97	234.75	217	110.06
HFY(Cit)LQQ	Batch_2	1	4	12	4147	13252	40.35	36	20.77	35.13	30	19.6	237.68	233	112.4	230.72	217	108.32
MVY(Cit)LHN	Batch_2	1	5	12	4213	13251	33.12	30	17.52	34.35	30	20.1	222.8	211	109.15	238.32	228	111.9
SES(Cit)SSE	Batch_1	1	6	12	4278	13251	31.46	30	17.59	34.33	30	20.14	246.66	225	105.03	252.18	239	120.02
QCH(Cit)IHH	Batch_2	1	7	12	4343	13251	35.43	36	18.11	35.83	36	20.18	288.86	283	116.04	258.65	244	118.74
YGD(Cit)PDE	Batch_1	1	8	12	4409	13251	49.51	42	23.43	36.32	36	20.21	247.06	233	115.09	241.01	228	113.13
YYE(Cit)DYA	Batch_1	1	9	12	4474	13250	35.43	30	21.39	37.22	36	21.07	228.94	205	115.09	228.85	217	109.76
ETM(Cit)IQC	Batch_2	1	10	12	4540	13250	39.74	36	20.56	41.06	36	24.74	225.21	217	106.6	234.65	222	112.41
RRM(Cit)WMS	Batch_2	1	11	12	4605	13250	37.93	36	21.24	39.95	36	34.74	239.14	228	115.42	234.97	222	112.1
RRF(Cit)HRK	Batch_2	1	12	12	4670	13250	37.81	36	20.32	34.22	30	33.47	239.64	217	120.36	230.97	222	111.41
MHN(Cit)ELM	Batch_2	1	13	12	4736	13250	32.85	30	20.39	31.83	30	19.41	230.54	217	106.81	224.34	211	110.41
MDP(Cit)FPL	Batch_2	1	14	12	4801	13249	34.86	30	20.86	42.34	36	29.67	202.04	189	103.83	220.64	205	108.82
GSE(Cit)RGP	Batch_1	1	15	12	4867	13249	160.7	157	45.01	50.41	42	33.02	217.08	200	112.66	219.93	205	109.09
RLM(Cit)FMR	Batch_2	1	16	12	4932	13249	43.69	42	22.18	38.6	36	25.14	234.02	208	129.63	224.93	205	114.28
IFT(Cit)LRQ	Batch_2	1	17	12	4997	13249	36.52	36	19.45	34.35	30	20.19	228.08	211	100.02	225.89	205	114.89
LAR(Cit)KMN	Batch_2	1	18	12	5063	13248	28.87	24	18.65	34	30	20.94	243.43	222	120.09	228.12	217	112.6
MDH(Cit)KHR	Batch_2	1	19	12	5128	13248	32.46	30	19.31	35.58	30	22.53	248.27	241.5	123.65	234.97	222	120.2
MRH(Cit)MPL	Batch_2	1	20	12	5194	13248	32.61	30	19	35.45	30	22.3	249.25	241.5	111.65	237.37	222	123.15
KQN(Cit)HPQ	Batch_2	1	21	12	5259	13248	34.16	30	19.42	34.22	30	20.69	234.15	217	111.19	232.21	217	115.63
LFR(Cit)RVI	Batch_2	1	22	12	5325	13248	36.59	30	22.49	37.12	36	22.88	223.5	211	112.96	226.63	211	114.12
GGS(Cit)LSY	Batch_1	1	23	12	5390	13247	74.57	72	30.33	38.58	36	23.9	236.21	222	120.15	223.97	211	111.33
ARF(Cit)EAC	Batch_2	1	24	12	5455	13247	33.92	30	21.94	35.7	30	22.26	235.06	228	113.84	240.12	228	119.57
MFR(Cit)IFG	Batch_2	1	25	12	5521	13247	41.99	36	22.72	42.01	36	27.85	289.78	283	126	269.7	250	127.4
YEE(Cit)LGE	Batch_1	1	26	12	5586	13247	196.16	187	49.2	106.97	54	205.71	275.99	255	124.13	273.87	255	126.97
YED(Cit)GGA	Batch_1	1	27	12	5652	13246	2131.06	2149	332.02	140.91	54	261.86	274.8	244	132.06	277.3	261	124.57
VWP(Cit)VES	Batch_2	1	28	12	5717	13246	32.28	30	21.4	65.07	36	132.65	253.88	233	131.99	265.31	255	123.64
VCC(Cit)WTC	Batch_2	1	29	12	5782	13246	52.58	48	28.18	37.05	36	22.99	243.89	228	118.01	248.85	233	119.53
WTK(Cit)CPR	Batch_2	1	30	12	5848	13246	36.79	36	20.99	34.6	30	22.95	222.3	217	120.88	247.79	233	118.24
HIK(Cit)WFI	Batch_2	1	31	12	5913	13245	34.94	30	19.93	32.91	30	21.84	267.03	258	123	262.62	255	121.25
MWW(Cit)FND	Batch_2	1	32	12	5979	13245	40.21	36	23.32	35.73	30	26.81	261.08	250	120.86	266.77	261	118.92
GSG(Cit)IDP	Batch_1	1	33	12	6044	13245	47.37	42	24.15	36.85	36	22.72	256.32	250	130.06	263.81	255	122.29
PCT(Cit)RWN	Batch_2	1	34	12	6109	13245	40.6	36	25.29	35.97	33	22.17	258.66	233	130.59	268.24	255	124.27
VTW(Cit)MED	Batch_2	1	35	12	6175	13245	33.55	30	20.22	34.6	30	22.11	283.43	272	130.02	281.09	267	127.96
IPH(Cit)TTF	Batch_2	1	36	12	6240	13244	32.25	30	20.69	36.36	30	23.28	288.7	272	137.95	277.57	261	132.45
ILK(Cit)WFM	Batch_2	1	37	12	6306	13244	34.34	30	20.15	35.6	30	21.85	283.14	267	141.06	269.6	255	128.33
IHQ(Cit)MFT	Batch_2	1	38	12	6371	13244	34.18	36	21.52	36.9	30	22.81	270.4	250	123.61	278	267	129.04
QQV(Cit)EAG	Batch_2	1	39	12	6436	13244	33.01	30	21.35	40.47	36	25.02	279.31	267	123.7	276.57	261	128.21
IPY(Cit)LLF	Batch_2	1	40	12	6502	13243	35.26	36	20.79	39.45	36	26.68	251.14	239	114.61	271.66	255	130.79
ECQ(Cit)CKS	Batch_2	1	41	12	6567	13243	35.99	30	23.48	38.93	36	27.87	272.54	255	128.33	275.2	261	130.35
VDR(Cit)YLI	Batch_2	1	42	12	6633	13243	34.63	30	22.95	36.16	30	25.66	277.89	252.5	137.78	278.76	267	128.02
CQM(Cit)VML	Batch_2	1	43	12	6698	13243	36.54	30	21.55	34.84	30	21.61	289.85	272	128.11	287.91	275	129.06
FQN(Cit)QVR	Batch_2	1	44	12	6763	13242	37.5	36	22.94	43.13	36	27.9	302.49	289	125.99	294.09	283	133.14
GGE(Cit)FSY	Batch_1	1	45	12	6829	13242	93.34	90	38.4	53.11	48	36.28	289.34	283	135.64	291.36	272	135.8
FDY(Cit)REC	Batch_2	1	46	12	6894	13242	39.93	36	22.66	38.84	36	23.98	277.15	261	128.73	282.27	261	133.34
RQM(Cit)ICT	Batch_2	1	47	12	6960	13242	33.55	30	19.66	35.88	30	22.32	287.11	261	126.35	284.88	272	130.13
TMR(Cit)HES	Batch_2	1	48	12	7025	13242	30.78	30	20.27	33.61	30	22.63	295.47	283	129.78	291.86	278	129.87
FMC(Cit)IER	Batch_2	1	49	12	7090	13241	36.92	30	36.85	33.95	30	22.83	301.4	294	134.76	278.76	261	131.76
IKT(Cit)CAF	Batch_2	1	50	12	7156	13241	34.85	30	20.38	37.14	36	23.5	221.62	205	122.01	242.91	228	127.25
YGE(Cit)SSP	Batch_1	1	51	12	7221	13241	94.62	93	38.07	39.41	36	25.95	240.65	233	116.71	222.58	205	119.96
RIH(Cit)CIR	Batch_2	1	52	12	7287	13241	35.76	36	20.74	37.19	36	24.41	222.88	205	123.48	227.6	217	118.8
DYE(Cit)IDE	Batch_1	1	53	12	7352	13240	31.73	30	27.97	36.41	36	22.42	231.36	233	119.93	231.74	217	120.33
YES(Cit)ESP	Batch_1	1	54	12	7417	13240	37.57	36	23.04	37.67	30	31.74	225.14	208	116.95	239.65	222	122
DEE(Cit)QDP	Batch_1	1	55	12	7483	13240	34.87	30	21.12	38.67	30	36.29	239.58	228	119.11	271.11	250	133.84
NMF(Cit)NKQ	Batch_2	1	56	12	7548	13240	29.38	24	19.47	35.8	30	22.99	275.71	250	132.2	288.22	278	134.54
CPQ(Cit)MKD	Batch_2	1	57	12	7614	13240	32.6	30	22.35	34.53	30	22	272.94	255	133.79	282.46	267	132.68
FTL(Cit)HFC	Batch_2	1	58	12	7679	13239	45.38	42	25.09	35.69	30	23.37	263.52	252.5	122	277.24	261	133.09
IHI(Cit)PET	Batch_2	1	59	12	7744	13239	28.37	24	18.84	35.17	30	22.02	266.93	250	126.11	272.07	261	129.25
WVK(Cit)WKS	Batch_2	1	60	12	7810	13239	35.82	30	32.09	34.82	30	23.46	264.95	250	125.02	279.7	261	145.63
ATL(Cit)PHL	Batch_2	1	61	12	7875	13239	32.78	30	19.78	34.69	30	36.42	280.09	272	136.69	284.29	267	135.33
TQC(Cit)QIT	Batch_2	1	62	12	7941	13238	32.02	30	17.04	34.24	30	37.2	256.35	239	129.12	286.87	272	136.23
KNH(Cit)NED	Batch_2	1	63	12	8006	13238	27.95	24	19.18	32.87	30	23.66	284.97	267	137.97	280.04	267	136.57
QQT(Cit)RRL	Batch_2	1	64	12	8072	13238	32.13	30	20.07	35.33	30	26.32	286.68	267	131.26	277.46	261	129.71
RHA(Cit)EVF	Batch_2	1	65	12	8137	13238	33.42	27	21.99	34.98	30	23.65	288.59	255	142.66	284.69	272	129.73
EDKFVRYVD	Control_1	1	1	13	3951	13318	32.61	30	18.46	33.89	30	19.02	238.3	228	108.62	247.12	239	112.15
YED(Cit)ASE	Batch_1	1	2	13	4017	13318	35.42	36	18.69	36.23	36	20.05	242.33	222	111.97	248.61	233	113.13
IAT(Cit)MVG	Batch_2	1	3	13	4082	13317	36.76	36	20.93	38.37	36	20.89	235.17	225	112.04	239.05	222	111.13
QRL(Cit)VNF	Batch_2	1	4	13	4147	13317	33.38	30	19.55	41.87	36	29.97	236.94	233	114.76	233.46	222	108.61
DSS(Cit)EDE	Batch_1	1	5	13	4213	13317	28.29	24	16.83	33.32	30	19.73	238.23	222	120.14	239.03	228	109.32
DYS(Cit)EDE	Batch_1	1	6	13	4278	13317	27.72	24	17.06	32.55	30	18.72	266.36	272	113.35	258.92	244	119.49
QRR(Cit)TRF	Batch_2	1	7	13	4344	13316	36.37	36	21.49	34.64	30	19.8	262.44	244	118.6	264.01	250	119.28
AVT(Cit)TCW	Batch_2	1	8	13	4409	13316	40.92	36	23	35.71	30	20.6	256.05	250	109.66	253.76	239	114.79
PMW(Cit)CQW	Batch_2	1	9	13	4474	13316	41.69	36	21.22	35.53	30	20.51	238.68	239	106.04	236.78	222	113.21
QVK(Cit)YTD	Batch_2	1	10	13	4540	13316	33.06	30	19.26	38.89	36	24.61	237.22	233	108.31	233.14	222	112.21
SSG(Cit)WGE	Batch_1	1	11	13	4605	13316	115.53	109	41.34	41.92	36	25.98	231.88	217	102.93	235.96	222	111.55
RKK(Cit)NAK	Batch_2	1	12	13	4671	13315	31.59	30	18.71	36.05	30	21.86	213.76	197	116.77	231.17	222	109.37
VWT(Cit)TQR	Batch_2	1	13	13	4736	13315	37.5	36	19.12	36.49	36	21.52	225.42	200	116.37	227.56	217	111.01
GGS(Cit)HDA	Batch_1	1	14	13	4802	13315	61.93	60	27.65	42.56	36	25.35	227.32	211	116.79	222.19	211	109.98
SED(Cit)SYY	Batch_1	1	15	13	4867	13315	35.99	30	21.78	49.31	42	35.77	224.94	214	110.92	226.35	217	111.3
NNL(Cit)EWM	Batch_2	1	16	13	4932	13314	30.64	30	20.08	35.28	30	22.05	241.06	222	109.22	245.62	228	121.61
KAN(Cit)MMT	Batch_2	1	17	13	4998	13314	28.9	24	18.35	32.77	30	19.35	255.45	236	115.97	259.68	244	126.21
IML(Cit)RTH	Batch_2	1	18	13	5063	13314	30.09	30	19.45	33.99	30	21.01	262.35	255	115.92	257.64	244	122.87
GYE(Cit)VYA	Batch_1	1	19	13	5129	13314	40.39	36	23.21	35.4	30	21.73	253.21	239	116.07	264.26	250	125.68
IVN(Cit)PAQ	Batch_2	1	20	13	5194	13314	35.71	30	22.61	34.7	30	22.14	254.56	233	115.32	267.24	255	126.86
TMH(Cit)EEF	Batch_2	1	21	13	5259	13313	29.49	30	17.64	33.8	30	20.48	240.92	233	119.24	243.98	228	117.54
YSE(Cit)TYP	Batch_1	1	22	13	5325	13313	40.87	36	22.08	35.76	30	21.82	243.69	233	112.35	238.86	222	120.77
KFW(Cit)YRQ	Batch_2	1	23	13	5390	13313	36.63	33	21.32	38.11	36	23.51	222.85	217	118.89	235.52	222	118.51
TIH(Cit)ETG	Batch_2	1	24	13	5456	13313	39.12	36	23.1	36.24	36	22.03	239.87	222	113.64	239.28	228	120.59
YYG(Cit)EDA	Batch_1	1	25	13	5521	13312	29.86	30	20.45	38.03	36	24.05	269.64	247	125.2	263.22	250	123.92
HNA(Cit)QCH	Batch_2	1	26	13	5586	13312	38.31	36	21.69	63.76	42	104.61	288.02	283	121.4	272.73	261	124.34
FCN(Cit)NTI	Batch_2	1	27	13	5652	13312	34.23	30	21.97	118.15	42	257.09	273.4	261	121.1	274.74	261	123.79
CVL(Cit)FKL	Batch_2	1	28	13	5717	13312	35.8	36	22.68	45.15	36	61.11	262.76	255	123.9	276.61	267	123.74
ENV(Cit)MVD	Batch_2	1	29	13	5783	13311	28.39	24	20.34	35.45	30	22.65	263.21	250	111.83	272.03	255	120.96
AQM(Cit)RQL	Batch_2	1	30	13	5848	13311	34.59	30	21.73	33.82	30	22.47	239.04	222	117.37	261.69	244	120.9
QRA(Cit)NML	Batch_2	1	31	13	5913	13311	31.95	30	21.15	33.16	30	21.68	252.04	228	127.65	265.5	255	124.64
FDF(Cit)EVH	Batch_2	1	32	13	5979	13311	32.18	30	18.8	34.89	30	26.73	267.06	255	121.94	270.13	261	124.09
LDF(Cit)INC	Batch_2	1	33	13	6044	13311	35.86	30	22.21	36.48	36	22.81	257.79	244	127.92	268.37	261	123.08
THL(Cit)RHM	Batch_2	1	34	13	6110	13310	34.2	30	20.86	35.24	30	21.54	297.27	289	121.94	277.81	267	127.21
VWT(Cit)TQR	Batch_2	1	35	13	6175	13310	35.09	30	22.11	38.03	36	25.14	289.77	283	126.64	279.03	267	127.58
YEG(Cit)WGY	Batch_1	1	36	13	6240	13310	80.86	78	35.81	45.34	42	29.89	259.95	236	128.21	263.25	250	124.46
DGS(Cit)PYE	Batch_1	1	37	13	6306	13310	125.86	121	45.19	42.64	36	29.37	293.3	272	130.99	275.14	261	127.89
YSS(Cit)RDE	Batch_1	1	38	13	6371	13309	32.55	30	22.16	36.25	30	23.74	267.13	255	123.21	287.41	272	129.7
ELK(Cit)CHF	Batch_2	1	39	13	6437	13309	36.4	30	23.31	48.3	36	46.31	275.39	258	131.01	282.5	267	128.21
GGD(Cit)YGE	Batch_1	1	40	13	6502	13309	437.1	436	119.72	73.47	48	69.65	279.3	261	139.05	279.99	267	127.37
SEG(Cit)GYE	Batch_1	1	41	13	6567	13309	197.74	187	55.23	68.14	48	65.33	290.52	272	138.51	282.09	261	131.94
EPY(Cit)YPC	Batch_2	1	42	13	6633	13308	42.77	39	25.78	43.11	36	36.08	272.05	261	118.24	279.55	261	134.45
NFN(Cit)QPH	Batch_2	1	43	13	6698	13308	34.7	30	21.24	36	30	22.34	307.01	297	132.11	285.32	272	132.27
VCT(Cit)RCV	Batch_2	1	44	13	6764	13308	39.86	36	22.19	43.43	36	28.11	299.23	283	129.46	296.04	283	131.72
GSG(Cit)MGY	Batch_1	1	45	13	6829	13308	90.79	90	37.11	51.73	48	31.87	309.65	291.5	142.02	301.95	289	135.48
IDI(Cit)WMC	Batch_2	1	46	13	6894	13308	39.37	36	21.96	40.48	36	25.34	321.26	317	135.95	297.96	283	133.04
AKF(Cit)VVG	Batch_2	1	47	13	6960	13307	35.87	36	21.29	34.47	30	21.07	290.76	283	127.05	291.23	278	131.94
HAT(Cit)KEW	Batch_2	1	48	13	7025	13307	27.86	24	20.11	32.98	30	22.2	309.72	300	135.86	289.88	278	132.4
PAI(Cit)VHM	Batch_2	1	49	13	7091	13307	31.59	24	21.13	33.19	30	22.06	253.99	250	119.46	263.55	244	130.51
KMP(Cit)KVQ	Batch_2	1	50	13	7156	13307	28.85	30	17.78	35.2	30	21.96	232.13	217	106.96	231.55	217	119.25
WLH(Cit)YWR	Batch_2	1	51	13	7221	13306	40.11	36	23.25	39.72	36	28.09	248.72	228	134.93	225.39	205	119.65
ETI(Cit)RWQ	Batch_2	1	52	13	7287	13306	36.96	30	21.05	37.35	30	24.66	228.63	211	112.9	225.09	205	121.74
FAV(Cit)QTC	Batch_2	1	53	13	7352	13306	37.66	36	26.74	35.39	30	23.03	229.77	217	122.01	250.71	233	130.79
QRQ(Cit)QAM	Batch_2	1	54	13	7418	13306	34.63	30	19.75	47.28	36	47.8	301.53	283	138.58	277.06	261	135.33
YGG(Cit)MGP	Batch_1	1	55	13	7483	13306	316.59	284	203.46	56.47	42	57.5	502.89	350	827.45	283.74	267	130.37
IKA(Cit)TCS	Batch_2	1	56	13	7548	13305	33.62	30	20.16	39.33	30	35	289.84	291.5	135.71	278.75	267	126.94
TKW(Cit)RWF	Batch_2	1	57	13	7614	13305	37.84	36	25.29	35.8	30	22.57	280.22	275	119.35	283.56	267	131.63
AMF(Cit)TLG	Batch_2	1	58	13	7679	13305	38.82	36	22.44	39.54	36	25.71	273.31	261	129.79	282.4	267	135.45
GSE(Cit)KYP	Batch_1	1	59	13	7745	13305	40.87	42	23.28	35.3	30	24.36	271.28	255	128.15	280.82	267	134.72
MIM(Cit)QVV	Batch_2	1	60	13	7810	13304	29.05	24	19.35	33.91	30	21.51	304.76	289	130.75	285.81	267	134.06
YSS(Cit)QSP	Batch_1	1	61	13	7876	13304	47.59	42	24.27	34.56	30	21.53	278.28	261	127.84	292.07	272	133.76
TNP(Cit)QKH	Batch_2	1	62	13	7941	13304	30.06	24	19.29	32.9	30	20.6	303.11	294	139.71	295.76	283	135.83
KLM(Cit)CNV	Batch_2	1	63	13	8006	13304	33.76	30	20.1	33.26	30	23.74	306.95	291.5	130.06	288.88	278	133.35
LKM(Cit)RFK	Batch_2	1	64	13	8072	13303	31.15	30	18.66	34.6	30	24	292.27	283	119.45	293.25	283	133.57
CTI(Cit)EHQ	Batch_2	1	65	13	8137	13303	32.17	30	20.95	36.78	36	22.81	306.28	294	130.99	296.15	283	133.3
EMPTY	Blank	1	1	14	3951	13383	28.17	24	17.17	32.63	30	18.85	215.72	194	101.81	244.6	239	111.49
LKP(Cit)RNK	Batch_2	1	2	14	4017	13383	32.57	30	18.79	33.38	30	19.18	270.65	267	115.74	251.43	239	115.61
HKQ(Cit)NKW	Batch_2	1	3	14	4082	13383	33.3	30	18.39	47.93	36	46.05	261.56	255	112	257.05	239	117.07
SGG(Cit)GDY	Batch_1	1	4	14	4148	13383	743.26	733	110.15	60.03	42	58.69	228.88	222	109.88	241.41	228	114.57
CHY(Cit)WPV	Batch_2	1	5	14	4213	13382	39.66	36	22.24	42.1	36	40.39	232.2	222	116.92	238.41	228	111.95
HRV(Cit)TQD	Batch_2	1	6	14	4279	13382	30.12	27	16.46	33.39	30	19.04	263.55	247	124.94	254.93	239	115.13
SYE(Cit)MSA	Batch_1	1	7	14	4344	13382	34.22	30	20.01	34.5	30	19.87	269.87	264	121.25	261.3	250	116.34
FCP(Cit)QVW	Batch_2	1	8	14	4409	13382	36.93	36	19.27	35.57	30	20.81	264.87	250	121.57	256.13	244	115.48
SYE(Cit)YYE	Batch_1	1	9	14	4475	13382	42.59	42	21.77	35.18	30	20.46	227.81	217	102.5	241.55	233	113.53
QLA(Cit)CNR	Batch_2	1	10	14	4540	13381	34.19	30	17.98	35.07	30	20.82	240.88	214	122.89	235.56	228	111.52
MKA(Cit)HMI	Batch_2	1	11	14	4606	13381	29.55	30	17.7	37	30	23.77	236.39	211	117.1	251.74	233	119.84
EAH(Cit)VWF	Batch_2	1	12	14	4671	13381	39.24	36	28.57	34.86	30	20.72	261.6	233	136.89	268.41	255	125.5
RWQ(Cit)CFG	Batch_2	1	13	14	4736	13381	47.16	48	23.08	37.86	36	21.83	253.97	222	116.46	267.31	255	123.84
YGS(Cit)EDA	Batch_1	1	14	14	4802	13380	49.1	48	22.92	69.08	42	109.67	227.28	222	107.17	251.41	239	118.83
GSS(Cit)GSP	Batch_1	1	15	14	4867	13380	1475.55	1500	263.53	90.72	48	149.55	243.82	228	120.48	250.34	236	118.95
FCY(Cit)HVV	Batch_2	1	16	14	4933	13380	36.99	30	22.46	50.33	36	86.08	280.48	261	126.18	272.65	255	125.24
SSS(Cit)HYA	Batch_1	1	17	14	4998	13380	37.25	30	23.77	33.3	30	19.78	271.19	272	111.52	282.12	272	125.6
SSG(Cit)YYA	Batch_1	1	18	14	5063	13380	44.9	36	53.69	34.5	30	21	291.54	283	130.73	281.54	269.5	125.12
ENC(Cit)LAH	Batch_2	1	19	14	5129	13379	34.63	36	20.33	35.92	36	21.69	313.1	300	127.98	284.52	267	126.63
DYE(Cit)FYY	Batch_1	1	20	14	5194	13379	43.58	42	23.49	35.57	30	21.21	283.65	267	141.79	286.1	272	123.2
HKQ(Cit)PQW	Batch_2	1	21	14	5260	13379	33.9	30	20.01	33.72	30	20.62	257.27	255	103.69	267.61	255	120.12
KWN(Cit)NTD	Batch_2	1	22	14	5325	13379	24.75	24	16.41	33.02	30	20.38	259.42	244	117	262.36	250	125.47
FTT(Cit)LHN	Batch_2	1	23	14	5390	13378	32.27	30	21.09	33.43	30	20.76	293.36	278	124.27	262.83	250	126.39
VVL(Cit)VRC	Batch_2	1	24	14	5456	13378	35.17	30	21.41	36.4	36	23.49	241.26	228	113.08	246.29	228	120.64
KPF(Cit)RHD	Batch_2	1	25	14	5521	13378	29.66	24	21.31	34.55	30	21.43	258.48	222	127.34	258.03	244	121.55
DSG(Cit)YSA	Batch_1	1	26	14	5587	13378	48.99	42	26.57	35.99	36	21.94	271.68	258	124.54	269.35	255	122.57
YYS(Cit)CYE	Batch_1	1	27	14	5652	13377	44.1	42	25.97	44.26	36	32.2	292.81	272	130.62	269.61	255	122.45
GES(Cit)IGA	Batch_1	1	28	14	5717	13377	135.18	133	45.11	45.19	36	32.01	267.71	252.5	118.58	276.5	261	126.55
NHP(Cit)NAD	Batch_2	1	29	14	5783	13377	33.42	30	19.33	36.81	30	25.79	275.24	258	122.06	274.43	261	126.14
TTV(Cit)KAD	Batch_2	1	30	14	5848	13377	29.76	24	18.87	42.81	30	54.87	261.48	255	108.35	280.6	261	127.54
HLM(Cit)MFM	Batch_2	1	31	14	5914	13377	31.06	30	21.56	34.59	30	22.28	313.19	294	132.97	281.67	267	131.82
DYG(Cit)QYY	Batch_1	1	32	14	5979	13376	54.19	48	29.85	34.82	30	20.98	287.12	272	123.05	279.57	267	126.96
GEE(Cit)EDE	Batch_1	1	33	14	6044	13376	26.28	24	19.05	33.94	30	21.15	287.75	261	134.84	277.52	261	126.55
TRH(Cit)YPR	Batch_2	1	34	14	6110	13376	33.85	30	23.42	35.3	30	21.72	289.51	272	135.58	272.74	255	130.73
KCF(Cit)FTC	Batch_2	1	35	14	6175	13376	40.61	36	22.57	37.56	36	24.34	232.6	228	120.06	257.19	239	127.57
LMF(Cit)KFS	Batch_2	1	36	14	6241	13375	33.86	30	23.19	42.62	36	28.23	238.02	217	123.06	252.87	239	123.74
GYE(Cit)IYE	Batch_1	1	37	14	6306	13375	43.42	42	24.55	42.11	36	28.04	333.35	322	151.31	282.91	267	133.04
ADQ(Cit)MHM	Batch_2	1	38	14	6371	13375	32.02	30	20.89	34.55	30	21.91	299.89	283	139.81	294.02	283	132.13
CRI(Cit)CNV	Batch_2	1	39	14	6437	13375	40.59	36	27.08	40.03	36	31.75	284.8	267	136.48	280.19	267	128.9
NLC(Cit)WCF	Batch_2	1	40	14	6502	13374	46.49	42	24.23	61.85	42	67.26	304.08	294	138.99	280.9	267	126.41
RPC(Cit)KFD	Batch_2	1	41	14	6568	13374	31.32	30	18.47	55.03	36	53.15	258.77	239	121.6	280.17	267	128.75
PQH(Cit)MNF	Batch_2	1	42	14	6633	13374	36.98	30	25.54	37.66	30	28.16	294.04	289	119.77	278.82	267	131.17
HKM(Cit)YIQ	Batch_2	1	43	14	6698	13374	30.03	30	20.24	37.08	30	24.91	291.81	283	133.76	283.42	272	130.03
GGE(Cit)WYY	Batch_1	1	44	14	6764	13374	103.03	96	39.42	43.99	36	28.92	320.6	300	131.82	298.47	283	132.69
YSE(Cit)FYY	Batch_1	1	45	14	6829	13373	51.27	42	36.98	46.37	42	31.11	322.05	311	130.56	315.29	300	134.77
YYS(Cit)FSE	Batch_1	1	46	14	6895	13373	39.04	36	21.85	37.01	36	23.63	299.42	289	135.91	296.37	283	135.13
SYD(Cit)TDE	Batch_1	1	47	14	6960	13373	32.8	30	21.86	34.57	30	21.59	291.34	267	144.52	275.18	261	130.05
TMP(Cit)HNH	Batch_2	1	48	14	7025	13373	37.81	30	29.83	33.98	30	22.9	263.45	244	128.45	259.84	244	126.49
KKL(Cit)PVD	Batch_2	1	49	14	7091	13372	27.43	24	17.53	33.36	30	23.04	216.81	194	120.04	238.29	222	120.61
KHK(Cit)QTC	Batch_2	1	50	14	7156	13372	41.18	36	26.22	33.44	30	21.45	224.43	211	113.75	233.71	217	118.32
DES(Cit)FYP	Batch_1	1	51	14	7222	13372	41.21	36	24.47	35.97	30	24.78	236.77	217	122.47	232.89	217	118.8
VVL(Cit)VRC	Batch_2	1	52	14	7287	13372	34.89	30	22.94	35.54	30	23.9	223.27	214	113.51	241.3	228	125.75
IWF(Cit)YHS	Batch_2	1	53	14	7353	13372	36.22	30	22.9	34.97	30	22.71	326.44	311	145.43	281.31	267	136.09
YEE(Cit)FDP	Batch_1	1	54	14	7418	13371	35.27	30	20.52	39.4	30	33.52	303.03	286	143.31	296.17	278	136.71
PPP(Cit)KQT	Batch_2	1	55	14	7483	13371	31.16	30	20.28	49.74	36	50.56	278.9	267	122.18	288.1	272	132.47
ADW(Cit)NHR	Batch_2	1	56	14	7549	13371	33.26	30	19.16	36.1	30	25.57	302.02	267	137.32	284.75	267	131.78
TVN(Cit)TTF	Batch_2	1	57	14	7614	13371	35.05	30	23.28	36.87	30	24.07	278.16	278	128.84	284.37	261	134.38
GGE(Cit)RSE	Batch_1	1	58	14	7680	13370	90.66	84	37.62	43.02	36	28.88	291.99	283	138.2	282.11	261	133.78
RHT(Cit)QPK	Batch_2	1	59	14	7745	13370	30.28	24	23.98	37.57	30	27.06	271.82	267	120.85	284.68	267	136.73
PAQ(Cit)EIN	Batch_2	1	60	14	7810	13370	29.39	24	23.98	33.7	30	22.36	288.09	267	136.58	284.73	267	137.31
THM(Cit)LLG	Batch_2	1	61	14	7876	13370	38.35	36	22.37	35.07	30	22.28	304.05	286	149.2	290.51	272	135.55
MVT(Cit)WFK	Batch_2	1	62	14	7941	13369	33.34	30	21.34	37.54	36	24.41	301.27	283	138.61	290	278	133.59
DYD(Cit)SGY	Batch_1	1	63	14	8007	13369	71.11	66	38.22	41	36	28.8	230.53	208	128.04	266.2	255	129.84
RDH(Cit)LAQ	Batch_2	1	64	14	8072	13369	33.76	30	22.48	45.47	36	38.42	293.59	278	129.47	276.64	261	136.21
DGD(Cit)SGY	Batch_1	1	65	14	8137	13369	183.06	175	54.89	51.84	42	44.82	330.02	317	143.52	310.48	294	145.03
EDKFVRYVD	Control_1	1	1	15	3952	13449	33.54	30	18.47	33.79	30	19.55	225.64	211	101.64	252.22	239	111.12
FDM(Cit)NNS	Batch_2	1	2	15	4017	13449	35.61	30	17.79	36.27	30	20.75	270.19	264	109.88	250.33	239	114.91
QNW(Cit)ENW	Batch_2	1	3	15	4083	13449	35.45	36	18.48	38.29	36	25.83	253.31	233	120.05	256.45	244	116.08
VDP(Cit)CHK	Batch_2	1	4	15	4148	13448	33.46	30	18.64	50.71	36	53.61	230.85	205	122.47	244.82	233	112.94
EAH(Cit)CRK	Batch_2	1	5	15	4213	13448	32.31	30	19.72	37.65	36	24.31	250.65	236	129.12	247.1	239	114.35
VFN(Cit)VMW	Batch_2	1	6	15	4279	13448	38.63	36	21.03	34.87	30	19.77	238.41	228	106.42	262.64	250	117.27
AHW(Cit)RIF	Batch_2	1	7	15	4344	13448	36.21	36	20.72	34.84	30	20.25	254.35	247	112.02	281.58	272	124.62
RNV(Cit)TWC	Batch_2	1	8	15	4410	13447	39.54	36	21.11	36.03	30	21.13	246.27	244	112.32	286.44	278	129.78
FCF(Cit)RNI	Batch_2	1	9	15	4475	13447	35.26	33	20.28	35.96	36	20.16	251.95	233	118.17	276.29	267	126.74
GED(Cit)MYE	Batch_1	1	10	15	4540	13447	38.33	36	20.49	36.37	36	20.61	249.6	228	114.86	265.7	255	118.89
DYD(Cit)ADP	Batch_1	1	11	15	4606	13447	38.42	36	23.23	34.71	30	20.26	290.67	280.5	121.7	287.66	272	127.37
DSE(Cit)VSP	Batch_1	1	12	15	4671	13446	41.44	42	21.67	34.05	30	19.94	309.51	306	113.8	306.01	294	129.69
EMPTY	EMPTY	1	13	15	4737	13446	28.47	24	17.52	34.38	30	21.66	279.02	261	119.48	298.84	289	125.51
FHH(Cit)QNM	Batch_2	1	14	15	4802	13446	33	30	20.73	44.16	36	52.24	295.04	278	124.8	284.26	272	125.83
YES(Cit)ASY	Batch_1	1	15	15	4867	13446	34.6	30	21.29	79.08	39	147.56	273.08	267	110.23	277.48	267	124.5
GSE(Cit)AYP	Batch_1	1	16	15	4933	13446	52.75	48	26.38	39.8	36	41.82	277.13	258	126.06	279.79	267	126.4
KPM(Cit)KTK	Batch_2	1	17	15	4998	13445	29.32	24	19.11	32.27	30	19.76	280.87	272	123.68	276.54	261	124.32
NAL(Cit)VAV	Batch_2	1	18	15	5064	13445	33.56	30	21.82	33.41	30	20.26	262.68	255	99.96	276.42	261	122.83
NFN(Cit)RIR	Batch_2	1	19	15	5129	13445	42.5	36	30.33	34.91	30	20.84	282.48	267	112.09	282.07	267	123.38
GSG(Cit)CDE	Batch_1	1	20	15	5194	13445	42.57	42	23.24	36.16	36	21.61	292.04	286	124.06	285.69	272	123.5
PAK(Cit)RNI	Batch_2	1	21	15	5260	13444	28.39	24	20.3	34.2	30	20.75	255.77	250	113.05	272.61	261	118.94
DSE(Cit)YDA	Batch_1	1	22	15	5325	13444	35.65	30	22.32	32.53	30	19.99	259.4	236	117.35	267.65	255	122.53
EDKFVRYVD	Control_1	1	23	15	5391	13444	33.92	30	19.76	40.74	30	33.61	269.92	255	123.97	267.11	250	126.26
GED(Cit)YGE	Batch_1	1	24	15	5456	13444	185.6	181	49.14	48.87	42	37.71	264.28	239	122.09	256.47	239	118.79
DSE(Cit)CYY	Batch_1	1	25	15	5521	13443	37.84	36	23.15	38.53	36	26.56	253.13	236	123.1	260.9	244	121.61
PKL(Cit)KAV	Batch_2	1	26	15	5587	13443	31.34	30	20.52	36.79	36	22.26	263.06	255	129.57	274.2	261	121.89
DYG(Cit)PYE	Batch_1	1	27	15	5652	13443	48.75	48	25.17	39.43	36	27.39	256.02	252.5	117.38	275.75	261	123.43
NML(Cit)CIN	Batch_2	1	28	15	5718	13443	33.62	30	20.83	41.91	36	31.83	251.33	244	115.03	274.61	255	122.77
KTF(Cit)QVW	Batch_2	1	29	15	5783	13443	33.6	36	19.34	105.24	36	259.33	263.6	252.5	125.27	275.46	255	125.31
GYE(Cit)GGA	Batch_1	1	30	15	5848	13442	2657.67	2643	347.95	164.7	48	343.04	281.81	267	126.68	286.05	267	131.04
GGD(Cit)EYE	Batch_1	1	31	15	5914	13442	53.08	48	27.26	76.4	42	187.2	301.9	294	131.23	293.26	278	132.67
RVV(Cit)ERG	Batch_2	1	32	15	5979	13442	41.84	36	24.81	37.76	36	22.56	278.94	272	128.08	283.42	272	126.8
PLV(Cit)NVM	Batch_2	1	33	15	6045	13442	31.81	30	18.76	37	36	24.15	277.76	255	130.48	274.03	255	128.74
YGG(Cit)CSA	Batch_1	1	34	15	6110	13441	61.12	60	29.25	38.63	36	24.39	256.76	250	116.86	256.51	239	127.19
MHT(Cit)NMK	Batch_2	1	35	15	6175	13441	32.93	30	22.37	38.7	36	25.11	248.67	222	113.45	245.75	233	119.9
PNM(Cit)FQG	Batch_2	1	36	15	6241	13441	47.86	48	24.31	40.04	36	24.53	265.4	255	126.04	251.91	239	119.57
YGG(Cit)DYY	Batch_1	1	37	15	6306	13441	57.19	54	27.67	40.12	36	23.22	239.84	225	116.05	267.07	255	125.11
GSE(Cit)NSY	Batch_1	1	38	15	6372	13441	46.02	42	25.46	35.8	30	21.87	262.69	250	120.08	283.85	269.5	132.06
QDP(Cit)QAV	Batch_2	1	39	15	6437	13440	32.65	30	21.93	34.46	30	22.03	298.88	278	132.06	288.91	278	131.9
QVL(Cit)HES	Batch_2	1	40	15	6502	13440	34.26	30	25.66	35.43	30	22.09	290.53	283	130.39	289.13	272	130.62
HWL(Cit)YQT	Batch_2	1	41	15	6568	13440	36.82	36	23.57	35.46	30	23.96	316.69	303	135.43	281.28	267	127.43
IFV(Cit)IHW	Batch_2	1	42	15	6633	13440	34.8	36	20.06	35.85	30	25.1	279.93	272	126.23	281.59	267	132.05
KDY(Cit)YNQ	Batch_2	1	43	15	6699	13439	35.06	30	21.69	35.29	30	23.49	287.83	272	125.49	288.25	272	131.77
NPA(Cit)IMK	Batch_2	1	44	15	6764	13439	30.34	30	26.13	38.85	36	27.73	295.9	272	142.38	297.07	278	131.78
HLT(Cit)CTD	Batch_2	1	45	15	6830	13439	34.51	30	20.86	37.35	36	24.22	331.9	328	139.29	317.86	300	138.63
PFV(Cit)WLR	Batch_2	1	46	15	6895	13439	43.97	36	28.97	38.22	36	23.72	277.28	261	133.99	284.08	267	136.22
YSS(Cit)LYA	Batch_1	1	47	15	6960	13438	37.26	36	21.26	37.07	36	22.26	240.94	228	110.11	248.64	239	122.44
NAC(Cit)FWV	Batch_2	1	48	15	7026	13438	37.08	36	21.89	37.36	36	22.93	262.15	255	124.08	240.83	222	122
GSS(Cit)SYE	Batch_1	1	49	15	7091	13438	48.2	42	27.53	36.9	36	23.59	216.74	200	108.49	236.38	217	125.44
YSG(Cit)TDE	Batch_1	1	50	15	7157	13438	35.3	30	23.43	36.15	36	22.27	233.95	222	118.6	239.74	228	124.83
SYS(Cit)LYA	Batch_1	1	51	15	7222	13438	36.07	30	21.75	35.95	30	22.01	229.13	211	108.4	236.52	222	120.69
AAL(Cit)LLT	Batch_2	1	52	15	7287	13437	29.25	24	17.39	35.1	30	22.26	255.23	233	120.48	262.79	244	131.67
TAR(Cit)VWD	Batch_2	1	53	15	7353	13437	33.39	30	20.69	35.24	30	22.26	287.33	261	132.51	290.06	278	134.82
YSG(Cit)TSP	Batch_1	1	54	15	7418	13437	45.68	42	24.13	36.47	30	23.06	284.11	264	137.83	290.22	272	179.52
YED(Cit)IYE	Batch_1	1	55	15	7484	13437	30.84	30	17.73	35.53	30	23.1	285.97	261	135.29	289.7	267	177.68
HDC(Cit)PFC	Batch_2	1	56	15	7549	13436	47.3	42	25.68	35.14	30	22.49	277.98	261	134.87	286.69	272	131.7
LTC(Cit)YVI	Batch_2	1	57	15	7614	13436	37.46	30	26.34	36.8	30	26.2	292.27	267	131.79	282.58	261	133.18
PQC(Cit)KMF	Batch_2	1	58	15	7680	13436	33.6	30	19.85	42.09	36	29.59	302.66	278	137.19	285.84	261	137.36
SYG(Cit)PYA	Batch_1	1	59	15	7745	13436	42.98	36	24.54	40.94	36	26.11	272.97	250	122.04	293.16	278	137.43
YGD(Cit)ADY	Batch_1	1	60	15	7811	13435	80.2	72	41.58	41.89	36	26.41	326.54	294	151.02	302.1	289	138.2
QPP(Cit)CQC	Batch_2	1	61	15	7876	13435	45	42	21.76	38.45	36	23.59	315.03	303	152.08	312.12	294	140.15
CWA(Cit)HQD	Batch_2	1	62	15	7941	13435	37.38	36	20.88	39.44	36	24.75	286.92	272	131.24	281.36	267	137.59
RCP(Cit)CHR	Batch_2	1	63	15	8007	13435	42.94	42	23	44.25	42	27.14	231.52	225	118.18	237.3	222	121.68
YSS(Cit)ASY	Batch_1	1	64	15	8072	13435	45.43	42	36.66	42.32	36	29.89	231.08	217	120.49	242	228	127.26
RIA(Cit)VMV	Batch_2	1	65	15	8138	13434	32.77	30	18.45	48.85	36	43.29	242.26	244	117.05	264.51	244	139.02
EMPTY	Blank	1	1	16	3952	13515	33.71	30	19.14	37.41	36	21.61	235.82	222	117.86	248.12	233	109.41
YED(Cit)CGY	Batch_1	1	2	16	4017	13514	61.54	60	28	42.38	36	23.16	232.1	222	107.94	239.85	228	108.66
QAP(Cit)HAK	Batch_2	1	3	16	4083	13514	35.94	36	19.34	36.63	36	19.69	238.14	228	116.45	240.06	228	110.5
ARA(Cit)WIM	Batch_2	1	4	16	4148	13514	30.86	30	19.13	35.62	30	19.11	244.75	239	107.95	259.35	250	119.11
CFW(Cit)CHI	Batch_2	1	5	16	4214	13514	48.59	42	30.38	36.22	36	19.85	292.71	278	115.58	292.67	278	127.73
KCF(Cit)FFH	Batch_2	1	6	16	4279	13513	34.4	30	20.81	35.13	30	19.68	323	317	131.6	305.96	294	126.69
LFV(Cit)TEV	Batch_2	1	7	16	4344	13513	37.09	33	22.08	34.47	30	19.86	343.89	325	130.33	320.42	306	130.2
RWR(Cit)CKG	Batch_2	1	8	16	4410	13513	37.03	36	21.23	36.28	36	20.56	325.88	306	141.97	333.96	317	131.87
YSG(Cit)YYE	Batch_1	1	9	16	4475	13513	39.05	36	20.77	37.69	36	20.87	339.27	322	139.76	329.82	317	130.71
QHV(Cit)YHG	Batch_2	1	10	16	4541	13512	44.67	42	23.15	37.85	36	21.5	358.29	344	142.13	316.46	306	130.79
MIY(Cit)EAG	Batch_2	1	11	16	4606	13512	33.99	30	21.67	36.2	36	21.1	304.1	289	130.26	313.24	300	131.5
FRT(Cit)IAT	Batch_2	1	12	16	4671	13512	28	24	17.18	35.67	30	22.76	308.87	294	131.86	307.41	294	127.16
APL(Cit)LMW	Batch_2	1	13	16	4737	13512	31.22	24	22.97	32.27	30	21.5	293.17	289	118.83	296.26	283	120.63
KNT(Cit)PVK	Batch_2	1	14	16	4802	13512	23.95	24	16.13	33.78	30	23.87	293.83	272	131.13	292.99	283	125.38
KTV(Cit)WMT	Batch_2	1	15	16	4868	13511	26.63	24	17.58	33.19	30	19.84	285.48	272	130.39	287.7	272	126.49
NRQ(Cit)ITC	Batch_2	1	16	16	4933	13511	36.53	36	24.5	34.34	30	20.86	272.59	267	118.05	279.59	261	127.44
PRN(Cit)HTD	Batch_2	1	17	16	4998	13511	32.02	30	19.42	33.28	30	20.57	275.43	261	116.83	277.58	261	127.57
MTW(Cit)RNV	Batch_2	1	18	16	5064	13511	32.33	30	19.23	32.19	30	19.35	286.14	272	118.5	283.94	267	127.73
PPY(Cit)HIM	Batch_2	1	19	16	5129	13510	32.54	24	36.05	33.75	30	19.96	293.96	294	133.63	293.23	283	124.93
YSG(Cit)EYY	Batch_1	1	20	16	5195	13510	32.21	30	19.46	36.12	36	21.6	300.08	283	134.39	290.5	278	125.97
MIW(Cit)KWW	Batch_2	1	21	16	5260	13510	33.67	30	22.49	36.29	36	22.42	259.93	244	126.99	267.03	250	124.66
GSS(Cit)KSA	Batch_1	1	22	16	5325	13510	36.25	36	20.31	35.88	30	21.95	247.86	228	121.39	260.42	247	123.62
HMC(Cit)KMG	Batch_2	1	23	16	5391	13509	34.61	30	20.62	39	36	26.18	271.93	261	116.21	261.98	250	121.88
YEG(Cit)QYE	Batch_1	1	24	16	5456	13509	36.38	36	22.44	46.12	36	35.89	270.96	255	124.9	251.39	239	117.74
KPK(Cit)QLI	Batch_2	1	25	16	5522	13509	28.84	24	19.29	42.2	36	29.41	254.33	239	126.32	261.78	250	121.15
SSE(Cit)NGA	Batch_1	1	26	16	5587	13509	136.69	133	47.32	44.54	36	31.61	286.6	272	127.81	279.84	267	124.56
MQN(Cit)ETM	Batch_2	1	27	16	5652	13509	25.73	24	17.8	41.72	36	31.08	261.93	247	116.69	277.91	261	123.55
YEE(Cit)AYE	Batch_1	1	28	16	5718	13508	33.32	30	21.68	34.58	30	21.66	268.73	255	125.66	277.88	261	124.4
LPN(Cit)RHC	Batch_2	1	29	16	5783	13508	42.17	42	21.87	62.38	36	139.87	280.26	272	123.33	280.82	261	125.3
GEG(Cit)ESY	Batch_1	1	30	16	5849	13508	35.93	30	22.31	141.4	42	336.27	286.14	280.5	122.19	287.83	267	129.15
YYD(Cit)SDE	Batch_1	1	31	16	5914	13508	34.06	30	35.5	50.84	36	86.64	316.94	311	135.21	298.13	278	130
VTW(Cit)ICC	Batch_2	1	32	16	5979	13507	51.54	48	32.77	42.9	36	27.52	286.27	278	130.19	288.11	272	130.2
YEE(Cit)HGA	Batch_1	1	33	16	6045	13507	107.81	103	39.04	45.78	42	29.96	257.82	250	125.12	266.76	250	127.65
YYG(Cit)DDE	Batch_1	1	34	16	6110	13507	29.47	24	21.13	40.94	36	25.98	271.08	261	129.11	253.35	233	123.61
IWV(Cit)IEN	Batch_2	1	35	16	6176	13507	32.46	30	21.15	36.15	36	21.76	263.78	244	123.26	255.14	239	120.47
VVR(Cit)CMW	Batch_2	1	36	16	6241	13507	38.87	36	21.68	39.33	36	23.06	241.8	222	104.76	249.81	239	120.85
LLL(Cit)CFS	Batch_2	1	37	16	6306	13506	39.07	36	21.78	39.55	36	23.45	251.87	230.5	132.96	251.76	239	122.57
HTM(Cit)CNK	Batch_2	1	38	16	6372	13506	31.81	24	22.41	36.21	36	21.98	243.57	228	114.51	263.08	250	126.67
YYD(Cit)HDA	Batch_1	1	39	16	6437	13506	34.13	30	21.24	35.53	30	22.56	314.17	311	136.64	289.72	272	134.23
CCH(Cit)ERL	Batch_2	1	40	16	6503	13506	39.25	36	35.06	36.41	36	22.88	304.84	297	144.49	294.06	278	134.64
PIK(Cit)FFC	Batch_2	1	41	16	6568	13505	40.84	36	24.48	37.58	36	24.42	272.44	267	114.81	284.22	267	133.53
IMQ(Cit)MLW	Batch_2	1	42	16	6634	13505	32.37	30	20.34	38.14	36	25.57	278.97	272	123.32	285.42	269.5	133.12
AKC(Cit)ELQ	Batch_2	1	43	16	6699	13505	27.69	24	19.86	36.31	30	22.66	275.79	261	118.44	288.22	272	131.91
LAP(Cit)QHF	Batch_2	1	44	16	6764	13505	30.72	30	18.64	33.72	30	21.2	314.97	311	132.63	295.78	278	133.67
VVF(Cit)LLN	Batch_2	1	45	16	6830	13504	32.19	30	20.05	38.89	36	26.34	320.58	306	154.72	301.4	289	133.47
SSE(Cit)CGP	Batch_1	1	46	16	6895	13504	100.06	96	39.31	44.67	42	27.88	275.26	250	134.82	269.38	255	130.84
WIP(Cit)EIF	Batch_2	1	47	16	6961	13504	35.2	30	22.56	41.12	36	25.27	240.66	228	113.91	242.78	228	119.06
PRY(Cit)QNQ	Batch_2	1	48	16	7026	13504	36	36	21.1	39.75	36	25.39	215.98	194	113.05	244.34	228	122.21
YSD(Cit)TSE	Batch_1	1	49	16	7091	13504	33.54	30	30.04	38.91	36	22.73	227.67	222	119.07	239.51	222	122.08
DGD(Cit)HSY	Batch_1	1	50	16	7157	13503	60.1	54	28.59	40.08	36	23.27	243.74	244	109.77	241.4	228	120.67
KWW(Cit)QCS	Batch_2	1	51	16	7222	13503	44.51	42	25.23	43.1	36	27.89	227.77	222	125.63	242.68	228	122.5
YSE(Cit)NGP	Batch_1	1	52	16	7288	13503	137.48	133	44.27	45.22	36	31.94	285.77	275	134.79	267.11	255	128.1
QFN(Cit)QAL	Batch_2	1	53	16	7353	13503	44.05	42	26.17	38.74	36	26.57	268.95	255	126.51	284.15	267	132.31
ELK(Cit)HWD	Batch_2	1	54	16	7418	13502	32.84	30	21.2	37.12	30	24.14	286.52	261	142.45	286.35	267	178.32
EVC(Cit)FPW	Batch_2	1	55	16	7484	13502	37.04	33	25.27	36.93	36	24.1	292.86	278	128.82	289.35	267	178.06
MAH(Cit)ILL	Batch_2	1	56	16	7549	13502	33.92	30	22.67	36.05	30	22.88	290.33	283	130.85	280.73	267	129.93
LNL(Cit)HVS	Batch_2	1	57	16	7615	13502	30.96	24	19.23	35.63	30	24.77	284.15	250	150.45	285.96	272	131.1
AFK(Cit)HHI	Batch_2	1	58	16	7680	13501	34.57	30	21.41	36.78	30	25.96	295.97	283	120.54	298.42	283	138.47
QWW(Cit)EAC	Batch_2	1	59	16	7745	13501	37.06	36	23.05	43.59	36	27.18	329.04	311	136.51	303.24	294	138
DEE(Cit)DGY	Batch_1	1	60	16	7811	13501	63.93	66	29.06	49.04	42	28.72	316.5	291.5	143.58	322.69	306	138.83
NCP(Cit)WWR	Batch_2	1	61	16	7876	13501	43.1	39	22.97	40.17	36	24.5	364.98	367	140.68	324.02	306	143.32
NKY(Cit)EAC	Batch_2	1	62	16	7942	13501	31.08	30	20.52	40.7	36	26.56	244.92	233	117.38	265.8	250	134.72
SEE(Cit)CGY	Batch_1	1	63	16	8007	13500	57.02	51	28.93	44.88	42	28.76	228.35	200	123.57	229.4	217	117.87
YGD(Cit)DSY	Batch_1	1	64	16	8072	13500	51.43	42	29.77	40.78	36	26.06	228.64	222	110.92	228.19	211	121.63
HLT(Cit)TIT	Batch_2	1	65	16	8138	13500	31.37	30	18.71	36.77	36	21.75	227.51	211	110.86	234.14	217	127.79
EDKFVRYVD	Control_1	1	1	17	3952	13580	30.53	30	15.49	35.19	30	20.13	223.56	214	104.47	241.61	228	110.39
SGD(Cit)VYY	Batch_1	1	2	17	4018	13580	56.71	54	27.46	39.21	36	21.51	240.99	228	102.79	244.43	233	110.52
EQF(Cit)HWC	Batch_2	1	3	17	4083	13580	45.82	42	23.2	36.97	36	19.29	248.04	233	104.37	266.51	255	120.54
QPP(Cit)NPM	Batch_2	1	4	17	4148	13579	29.19	30	16.89	36.9	30	22.57	315.46	306	131.59	302.53	294	127.8
NRF(Cit)QQK	Batch_2	1	5	17	4214	13579	27.54	24	16.41	34	30	20.09	332.09	317	135.84	330.98	317	128.32
NIY(Cit)RQD	Batch_2	1	6	17	4279	13579	29.16	30	18.44	33.35	30	18.83	317.26	289	128.76	329.55	317	128
PTY(Cit)FVW	Batch_2	1	7	17	4345	13579	36.39	36	19.43	33.65	30	21.85	323.85	311	121.77	324.24	306	129.47
QDR(Cit)EMM	Batch_2	1	8	17	4410	13578	31.65	30	18.51	34.52	30	22.89	324.26	306	123.31	332.62	317	129.72
FPY(Cit)VPF	Batch_2	1	9	17	4475	13578	32	30	18.87	34.52	30	20.46	306.29	294	121.26	336.86	322	130.19
EDKFVRYVD	Control_1	1	10	17	4541	13578	26.17	24	16.91	33.73	30	20.12	324.3	311	133.96	332.47	322	131.21
EMPTY	Blank	1	11	17	4606	13578	31.52	30	20.77	40.2	36	29.47	315.6	300	124.51	325.6	311	134.71
SSD(Cit)VGA	Batch_1	1	12	17	4672	13578	128.37	124	43.16	42.47	36	31.44	309.25	289	135.61	314.89	300	126.18
MHP(Cit)KCV	Batch_2	1	13	17	4737	13577	30.57	30	18.78	42.32	36	34.6	300.45	283	130.17	304.65	294	123.96
DSG(Cit)TGP	Batch_1	1	14	17	4802	13577	221.38	218	52.11	45.52	36	36.6	316.88	289	139.79	300.46	289	126.27
MAF(Cit)RFC	Batch_2	1	15	17	4868	13577	36.9	36	22.62	36.09	30	24.5	300.19	280.5	132.09	300.3	289	128.93
TDF(Cit)HAV	Batch_2	1	16	17	4933	13577	30.94	30	21.89	36.09	36	21.23	294.64	289	121.27	296.59	278	129.12
GSG(Cit)MSP	Batch_1	1	17	17	4999	13576	53.9	48	25.94	35.81	30	21.84	291.5	272	127.46	293.11	278	129.73
HFL(Cit)PER	Batch_2	1	18	17	5064	13576	29.61	30	17.67	31.78	30	19.3	284.58	267	128.88	295.56	283	130.58
LRL(Cit)TTN	Batch_2	1	19	17	5129	13576	26.23	24	18.31	34.25	30	20.64	282.84	272	111.49	291.38	283	127.06
YGG(Cit)QYA	Batch_1	1	20	17	5195	13576	82.15	78	32.52	38.84	36	23.3	281.95	272	117.15	275.21	261	127.83
PPY(Cit)TTG	Batch_2	1	21	17	5260	13575	38.98	36	21.73	39.4	36	24.6	249.25	241.5	110.31	251.2	233	123.98
YYS(Cit)IDE	Batch_1	1	22	17	5326	13575	32.23	30	22.06	37.06	36	23.32	241.1	228	116.34	242.79	228	119.56
IRK(Cit)TIV	Batch_2	1	23	17	5391	13575	33.39	30	18.46	36.07	30	21.76	230.67	222	103.2	250.86	239	120.92
CWW(Cit)RCN	Batch_2	1	24	17	5456	13575	46.76	45	23.92	36.8	36	22.66	249.09	239	112.24	252.69	239	121.63
WKM(Cit)NWQ	Batch_2	1	25	17	5522	13575	33.82	30	21.48	37.27	36	24.2	253.52	236	122.65	266.61	255	125.98
RIN(Cit)VLW	Batch_2	1	26	17	5587	13574	31.81	30	22.69	76.78	42	135.11	280.49	272	130.7	279.43	267	129.01
GSD(Cit)GSP	Batch_1	1	27	17	5653	13574	1437.35	1430	260.4	102.48	48	185.59	263.1	250	117.82	275.53	261	126.23
WAC(Cit)MKG	Batch_2	1	28	17	5718	13574	33.18	30	21.35	57.29	36	107.69	282.61	272	127.75	279.43	267	126.62
NCH(Cit)LMF	Batch_2	1	29	17	5783	13574	36.59	30	22.56	35.5	30	22.76	285.46	269.5	137.44	282.24	267	128.29
QKH(Cit)MAW	Batch_2	1	30	17	5849	13573	33.57	30	21.96	34.5	30	21.41	298.31	288.5	123.89	289.26	272	131.87
ENW(Cit)RFM	Batch_2	1	31	17	5914	13573	36.72	36	21.95	34.03	30	20.88	287.25	278	123.14	301.17	283	134.05
ILA(Cit)VNM	Batch_2	1	32	17	5980	13573	27.28	24	18.26	37.21	30	24.58	328.33	317	131.9	302.35	289	134.61
DYD(Cit)SDP	Batch_1	1	33	17	6045	13573	38	36	23.49	41.57	36	27.66	262.98	247	134.37	274.66	255	131.09
TWY(Cit)RHW	Batch_2	1	34	17	6111	13573	36.46	36	22.35	38.38	36	22.42	268	261	130.34	250.37	233	120.32
ERR(Cit)QVG	Batch_2	1	35	17	6176	13572	38.78	36	22.05	37.27	36	21.44	257.55	244	117.96	254.82	239	121.39
SYS(Cit)TDE	Batch_1	1	36	17	6241	13572	31.12	30	19.77	36.53	36	21.68	237.99	222	115.48	248.07	233	120.91
CHP(Cit)MRR	Batch_2	1	37	17	6307	13572	39.89	36	24.16	37.51	36	22.2	244.19	228	122.89	242.26	228	120.16
DGE(Cit)MDA	Batch_1	1	38	17	6372	13572	58.77	54	24.03	37.81	36	22.6	237.79	222	125.42	244.69	233	121.61
PWT(Cit)PLQ	Batch_2	1	39	17	6438	13571	33.48	30	20.3	35.96	30	22.78	246.85	228	132.82	269.54	255	132.63
EDKFVRYVD	Control_1	1	40	17	6503	13571	28.12	24	20.19	34.54	30	22.75	274.96	250	121.9	288.72	272	135.93
EMPTY	Blank	1	41	17	6568	13571	38.03	30	30.19	40.02	36	26.19	267.2	250	132.6	281.18	267	131.3
DES(Cit)SGP	Batch_1	1	42	17	6634	13571	127.86	127	39.02	51.27	42	37.46	277.61	272	125.15	283.14	272	130.47
GSG(Cit)DGY	Batch_1	1	43	17	6699	13570	170.03	163	52.25	51.67	42	39.74	293.16	283	125.48	288.8	278	132.63
PFN(Cit)YKQ	Batch_2	1	44	17	6765	13570	35.09	30	30.46	38.42	36	27.42	284.22	267	136.26	297.28	283	131.56
KMI(Cit)IEK	Batch_2	1	45	17	6830	13570	23.47	18	16.53	35.88	30	24.51	271.14	255	124.2	280.72	267	130.46
KTH(Cit)KMQ	Batch_2	1	46	17	6895	13570	31.9	30	21.63	41.34	36	27.22	251.73	233	123.9	247.23	233	122.98
HTN(Cit)FRG	Batch_2	1	47	17	6961	13570	45.17	42	23.35	53	42	51.98	239.45	217	104.84	239.71	228	119.2
DSG(Cit)GSE	Batch_1	1	48	17	7026	13569	355.36	357	87.54	69.29	48	73.86	239.12	244	110.39	249.44	233	123.64
VKV(Cit)VFF	Batch_2	1	49	17	7092	13569	32.4	30	21.12	52.02	42	53.26	254.03	244	137.19	265.68	250	126.02
RCI(Cit)YHR	Batch_2	1	50	17	7157	13569	39.3	36	24.19	38.34	36	22.85	321.23	311	147.01	274.93	255	130.61
KCW(Cit)YFI	Batch_2	1	51	17	7222	13569	32.58	30	18.47	38.62	36	25.39	332.31	297	144.53	280.89	267	135.66
KCA(Cit)VAV	Batch_2	1	52	17	7288	13568	29.07	24	19.96	43.57	36	32	277.74	267	125.48	281.33	267	130.41
MRF(Cit)TPN	Batch_2	1	53	17	7353	13568	30.18	24	19.19	39.35	36	25.98	272.35	261	130.71	280.83	261	130.3
DSG(Cit)DYE	Batch_1	1	54	17	7419	13568	39.72	36	22.71	38.06	36	24.1	284.5	244	145.15	274.24	261	127.88
SSD(Cit)DYE	Batch_1	1	55	17	7484	13568	32.9	30	23.56	37.5	36	24.62	285.71	267	141.71	273.27	261	129.52
GSD(Cit)ISY	Batch_1	1	56	17	7549	13567	39.74	36	21.02	37.13	36	24.22	275.53	261	118.52	279.47	267	127.32
LCV(Cit)RQD	Batch_2	1	57	17	7615	13567	34.4	30	26.29	34.96	30	21.26	293.36	267	152.42	289.99	278	131.1
CLV(Cit)VMN	Batch_2	1	58	17	7680	13567	33.86	30	21.22	35.15	30	22.13	284.3	272	122.05	301.63	289	136.81
KFP(Cit)KQG	Batch_2	1	59	17	7746	13567	35.29	30	20.75	37.99	36	25.92	300.81	294	123.77	312.65	300	138.29
YSE(Cit)PYY	Batch_1	1	60	17	7811	13567	38.15	36	20.66	40.68	36	28	324.12	317	139.26	308.7	289	141.63
IFT(Cit)VTK	Batch_2	1	61	17	7876	13566	36	36	20.24	37.05	36	22.85	235.68	214	127.23	270.96	255	138.85
APN(Cit)CPT	Batch_2	1	62	17	7942	13566	39.08	36	21.61	39.3	36	26.1	215.02	194	110.92	229.61	217	121.11
YYG(Cit)HDY	Batch_1	1	63	17	8007	13566	38.46	36	22.91	42.86	36	28.78	239.18	228	122.06	219.82	205	114.6
QRI(Cit)EIL	Batch_2	1	64	17	8073	13566	33.15	30	21.97	40.15	36	28.13	227.1	211	124.05	225.92	211	119.18
NWY(Cit)YAS	Batch_2	1	65	17	8138	13565	40.38	36	23.37	37.22	36	23.7	243.93	233	110.01	230.88	217	124.09
EMPTY	Blank	1	1	18	3952	13646	32.83	30	18.31	32.19	30	18.32	240.48	233	104.97	253.67	244	113.78
NVK(Cit)VTI	Batch_2	1	2	18	4018	13645	33.8	30	20.94	32.93	30	18.24	242.51	228	116.88	262.99	255	118.81
TNQ(Cit)MPR	Batch_2	1	3	18	4083	13645	30.81	30	18.68	39.08	36	26.56	308.11	294	122.58	310.13	300	128.4
GSS(Cit)NGP	Batch_1	1	4	18	4149	13645	189.22	187	49.03	43.53	36	30.13	347.21	333	144.35	335.52	328	126.55
PPP(Cit)PWS	Batch_2	1	5	18	4214	13645	31.77	30	19.19	36.89	36	23.94	307.01	286	122.8	331.2	322	128.31
HWC(Cit)WQH	Batch_2	1	6	18	4279	13644	39.05	36	19.29	33.8	30	19.63	340.98	322	131.15	327.25	317	129.14
QPC(Cit)LKW	Batch_2	1	7	18	4345	13644	33.33	30	20.25	33.14	30	20.1	322.6	306	137.77	325.05	311	129.2
KAY(Cit)NLH	Batch_2	1	8	18	4410	13644	26.2	24	17.38	32.87	30	22.57	321.01	294	139.37	332.02	317	132.3
WHM(Cit)RRN	Batch_2	1	9	18	4476	13644	34.99	30	21.03	33.81	30	20.82	343.37	339	125.95	334.77	322	134.47
HFY(Cit)FAL	Batch_2	1	10	18	4541	13644	39.02	36	21.02	33.09	30	19.88	324.39	317	121.8	334.53	317	133.16
APK(Cit)FMF	Batch_2	1	11	18	4606	13643	33.94	30	19.97	35.46	30	23.09	315	300	134.04	332.05	311	132.45
NMI(Cit)FPW	Batch_2	1	12	18	4672	13643	33.95	30	20.92	39.71	36	28.98	332.05	306	131.25	330.1	317	131.93
ADN(Cit)ILT	Batch_2	1	13	18	4737	13643	30.67	30	17.91	40.74	36	32.63	330.84	317	143.64	321.86	311	131.34
VIC(Cit)PNW	Batch_2	1	14	18	4803	13643	33.48	30	20.64	40.48	30	34.03	322.2	311	140.51	317.45	306	134.37
EAV(Cit)QAD	Batch_2	1	15	18	4868	13642	28.19	24	18.36	33.97	30	21.44	319.01	308.5	123.03	315.72	300	132.68
SEG(Cit)SDY	Batch_1	1	16	18	4933	13642	39.22	36	21.77	34.95	30	20.68	317.65	306	126.8	312.98	300	132.59
LKP(Cit)TAM	Batch_2	1	17	18	4999	13642	27.97	24	19.13	33.52	30	21.04	299.87	283	133.94	311.81	300	131.74
NMY(Cit)PKC	Batch_2	1	18	18	5064	13642	29.47	30	17.07	31.91	30	19.87	321.87	311	128.34	313.72	300	133.73
NCN(Cit)PRQ	Batch_2	1	19	18	5130	13641	35.19	36	20.13	33.57	30	20.42	311.32	291.5	135.66	304.4	289	132.82
WRR(Cit)FAN	Batch_2	1	20	18	5195	13641	45.62	42	23.43	38.13	36	22.82	252.65	228	144.78	275	261	128.02
MCI(Cit)CNT	Batch_2	1	21	18	5260	13641	41.09	36	22.55	42.61	36	26.49	251.62	233	128.4	244.83	228	117.19
SEG(Cit)CGE	Batch_1	1	22	18	5326	13641	112.52	109	35.33	43.73	42	27.9	226.18	211	111.96	237.73	222	115.11
SYE(Cit)AYP	Batch_1	1	23	18	5391	13641	46.65	42	26.32	37.31	36	23.63	253.74	239	130.05	251.85	233	120.94
HHR(Cit)IMN	Batch_2	1	24	18	5457	13640	32.38	30	19.17	35.27	30	22.34	288.34	272	127.26	267.46	250	126.44
HLN(Cit)LLI	Batch_2	1	25	18	5522	13640	32.09	30	18.47	40.12	36	28.76	271.35	267	123.06	275.05	261	126.17
SEG(Cit)NGP	Batch_1	1	26	18	5588	13640	150.73	151	45.94	57.71	42	73.73	286.04	267	123.44	268.51	255	127.03
NNF(Cit)VLI	Batch_2	1	27	18	5653	13640	29.2	30	18.16	94.8	42	185.85	271.92	269.5	122.28	270.08	255	128.01
HWP(Cit)CKS	Batch_2	1	28	18	5718	13639	32.05	30	20.51	40.71	30	53.13	301.31	291.5	133.85	287.37	278	127.47
LCW(Cit)KEQ	Batch_2	1	29	18	5784	13639	30.21	30	19.55	33.08	30	21.88	277.12	250	137.63	285.09	272	128.22
NVN(Cit)VQS	Batch_2	1	30	18	5849	13639	32.3	30	20.01	33.38	30	21.21	267.54	250	121.48	283.03	278	125.95
MVF(Cit)TEG	Batch_2	1	31	18	5915	13639	38.51	36	23.22	33.26	30	20.64	294.54	283	137.77	289.37	283	130.03
FRR(Cit)CKI	Batch_2	1	32	18	5980	13639	28.45	24	19.38	32.85	30	21.96	283.05	267	117.2	293.62	283	130.72
GED(Cit)KYA	Batch_1	1	33	18	6045	13638	31.24	30	21.07	34.26	30	22.19	298.24	283	125.16	297.35	278	136.52
PMM(Cit)HMT	Batch_2	1	34	18	6111	13638	32.26	30	19.54	38.76	36	25.52	260.36	244	128.68	280.73	261	134.24
GGS(Cit)FSA	Batch_1	1	35	18	6176	13638	102.25	96	42.64	41.47	36	26.71	257.13	255	123.86	274.46	261	129.91
FIW(Cit)TEC	Batch_2	1	36	18	6242	13638	37.64	36	21.88	38.5	36	26.21	271.47	255	131.34	262.14	244	126.37
ENR(Cit)TLS	Batch_2	1	37	18	6307	13637	34.86	30	23.57	37.41	36	24.28	246.46	233	117.22	240.34	222	119.23
FLV(Cit)MFW	Batch_2	1	38	18	6372	13637	40.93	36	27.94	36.97	36	22.21	263.88	255	128.68	241.94	228	121.19
EDT(Cit)VIM	Batch_2	1	39	18	6438	13637	31.6	30	21.59	35.29	30	22.64	247.51	239	121.27	264.62	255	125.34
EWA(Cit)QMN	Batch_2	1	40	18	6503	13637	29.73	30	18.8	33.97	30	24.82	334.92	325	157.37	287.81	272	132.9
HIC(Cit)PNK	Batch_2	1	41	18	6569	13636	32.98	30	20.79	36.62	30	26.47	276.95	258	131.09	288.57	272	134.04
NTV(Cit)RCL	Batch_2	1	42	18	6634	13636	40.7	36	36.69	44.02	36	32.29	287.51	278	135.82	284.33	278	132.47
SEE(Cit)QDP	Batch_1	1	43	18	6699	13636	36.81	36	24.27	45.4	36	37.11	292.55	278	132.84	297.59	289	133.82
TPH(Cit)NMS	Batch_2	1	44	18	6765	13636	32	30	20.58	35.96	30	24.69	334.5	322	133.59	311.24	300	135.22
KDV(Cit)HFS	Batch_2	1	45	18	6830	13636	36.23	30	22.35	34.54	30	24.05	287.87	278	131.39	278.62	267	132.08
APN(Cit)YIV	Batch_2	1	46	18	6896	13635	36.85	30	22.14	35.79	30	23.79	250.69	228	121.8	245.89	233	124.07
QDW(Cit)MQI	Batch_2	1	47	18	6961	13635	34.9	30	28.2	42.7	36	37.28	244.72	244	118.8	255.42	241.5	124.48
LLL(Cit)WAK	Batch_2	1	48	18	7026	13635	48.02	42	31.15	107.33	48	165.12	300.02	289	135.24	274.28	261	130.33
SYD(Cit)GGY	Batch_1	1	49	18	7092	13635	1317.23	1333	209.69	134.57	54	219.48	311.64	294	137.63	290.76	272	131.14
DYD(Cit)WDA	Batch_1	1	50	18	7157	13634	44.93	36	56.29	67.3	36	135.55	288.51	278	124.72	293.3	283	130.11
NKR(Cit)HFK	Batch_2	1	51	18	7223	13634	35.23	30	20.04	35.81	30	22.64	314.25	306	135.16	292.74	278	135.46
CCM(Cit)WAM	Batch_2	1	52	18	7288	13634	52.44	48	28.44	50.25	36	48.61	296.02	283	125.91	290.69	272	134.32
DGS(Cit)QGP	Batch_1	1	53	18	7353	13634	481.89	491	103.76	84.89	48	95.93	276.45	267	124.67	286.56	272	132.98
GEE(Cit)GDY	Batch_1	1	54	18	7419	13634	330	333	76.04	88.32	48	104.13	278.71	261	141.77	275.15	261	132.01
MWY(Cit)PFQ	Batch_2	1	55	18	7484	13633	35.75	30	21.69	50.68	36	59.31	277.32	267	125.06	273.93	261	129.01
VCM(Cit)PHT	Batch_2	1	56	18	7550	13633	36.32	36	22.33	35.89	30	23.75	293.8	283	126.06	287.76	272	132.83
MLP(Cit)MEN	Batch_2	1	57	18	7615	13633	31.11	30	20.38	35.21	30	27.14	287.61	278	137.95	292.15	278	134.04
RAH(Cit)RQC	Batch_2	1	58	18	7680	13633	37.56	36	23.36	35.35	30	26.87	283.16	264	133.01	292.07	272	134.24
AAQ(Cit)KRI	Batch_2	1	59	18	7746	13632	26.66	24	20.42	33.85	30	22.61	306.66	294	130.78	303.82	289	138.96
TFW(Cit)YFK	Batch_2	1	60	18	7811	13632	45.4	42	25.52	38.51	36	26.53	270.57	250	145.69	282.31	267	138.55
GYD(Cit)NGY	Batch_1	1	61	18	7877	13632	82.27	78	34.2	51.14	42	44.05	230.84	205	134.95	235.35	222	124.54
SES(Cit)SGP	Batch_1	1	62	18	7942	13632	105.56	103	41.93	51.97	42	45.13	232.47	211	126.46	222.03	205	119.42
QDH(Cit)EWN	Batch_2	1	63	18	8007	13631	35.67	36	20.61	40.01	36	25.97	233.2	222	125.14	220.24	205	116.37
QQY(Cit)CVI	Batch_2	1	64	18	8073	13631	40.06	36	24.22	38.27	36	28.33	229.26	211	113.37	223.95	211	119.19
CAC(Cit)LRR	Batch_2	1	65	18	8138	13631	43.66	39	25.4	38.18	36	23.58	236.54	217	122.28	230.44	217	122.26
EDKFVRYVD	Control_1	1	1	19	3953	13711	29.47	24	17.04	31.96	30	18.19	267.15	233	122.89	263.54	255	115.26
GSS(Cit)MDE	Batch_1	1	2	19	4018	13711	34.01	30	19.84	31.39	30	18.37	310.3	283	123.72	296.76	289	126.31
MIF(Cit)RIT	Batch_2	1	3	19	4083	13711	27.84	24	19.71	31.74	30	20.5	319.59	311	114.07	333.47	322	130.59
TTA(Cit)KMS	Batch_2	1	4	19	4149	13710	23.4	24	14.55	37.03	30	26.91	317.12	300	134.6	331.95	322	129.65
DSG(Cit)RDE	Batch_1	1	5	19	4214	13710	39.16	36	21.19	34.97	30	20.7	301.7	289	122.99	319.14	311	127.05
YEE(Cit)ISA	Batch_1	1	6	19	4280	13710	33.15	30	19.17	39.32	36	23.81	323.23	311	134.21	314.91	306	126.77
DGE(Cit)YDP	Batch_1	1	7	19	4345	13710	108.44	109	34.82	43.69	36	31.99	319.66	322	130.42	320.4	306	129.3
YYD(Cit)MDY	Batch_1	1	8	19	4410	13710	38.21	36	22.45	34.98	30	22.75	314.06	308.5	127.46	321.26	306	130.79
CIN(Cit)PMR	Batch_2	1	9	19	4476	13709	34.4	30	19.92	33.8	30	20.73	331.83	322	118.36	324.23	311	132.28
DES(Cit)QSE	Batch_1	1	10	19	4541	13709	30.74	30	17.82	35.71	30	20.38	355.31	339	133.07	328.74	311	131.15
YYG(Cit)VSP	Batch_1	1	11	19	4607	13709	48.01	48	24.79	34.08	30	20.33	348.67	344	139.45	339.06	322	137.32
KRW(Cit)LTH	Batch_2	1	12	19	4672	13709	29.53	24	17.94	55.07	36	80.68	333.5	317	133.78	343.96	333	139.18
YGG(Cit)GYY	Batch_1	1	13	19	4737	13708	977.65	976	144.96	77.65	42	111.68	344.57	344	132.05	338.19	328	134.79
LVL(Cit)ITT	Batch_2	1	14	19	4803	13708	23.59	24	17.53	45.14	30	68.94	317.83	300	126.89	333.88	322	132.66
VAN(Cit)WVV	Batch_2	1	15	19	4868	13708	29.55	30	19.32	32.62	30	20.82	306.27	289	126.57	327.24	311	131.4
LQI(Cit)QCG	Batch_2	1	16	19	4934	13708	40.78	36	22.49	35.02	30	20.82	325.32	317	135.35	318.65	306	133.05
RIV(Cit)LIK	Batch_2	1	17	19	4999	13707	24.51	24	18.32	32.82	30	20.25	318.37	289	138.56	317.97	306	135.51
WFC(Cit)ERG	Batch_2	1	18	19	5065	13707	52.84	48	26.82	33.76	30	20.52	322.37	294	130.5	319.46	306	134.54
KCW(Cit)PAW	Batch_2	1	19	19	5130	13707	33.18	30	20.8	33.56	30	20.23	335.39	314	137.64	323.84	311	136.92
CKW(Cit)FMH	Batch_2	1	20	19	5195	13707	38.14	36	21.48	34.51	30	20.77	331.51	311	138.98	312.88	300	136.23
YEE(Cit)MSE	Batch_1	1	21	19	5261	13707	29.16	24	19.54	36.47	30	23.55	288.68	272	122.57	290.6	278	134.7
FQK(Cit)VFM	Batch_2	1	22	19	5326	13706	30.75	24	20.95	39.28	36	26.29	243.55	236	110.09	265.62	250	125.57
NQL(Cit)HES	Batch_2	1	23	19	5392	13706	32.4	30	20.66	37.5	36	23.5	269.77	250	131.57	263.06	250	122.1
DSG(Cit)LSE	Batch_1	1	24	19	5457	13706	51.02	48	25.04	44.72	36	32.08	269.74	255	125.06	276.57	261	128.63
DGS(Cit)ISA	Batch_1	1	25	19	5522	13706	109.22	109	37.3	44.4	42	29.23	253.64	241.5	109.51	278.8	264	127.95
AQH(Cit)CPD	Batch_2	1	26	19	5588	13705	31.79	30	20.11	45.82	42	31.56	265.79	252.5	130.35	260.88	244	122.92
EAW(Cit)RCD	Batch_2	1	27	19	5653	13705	37.13	36	19.39	35.63	30	22.91	237.88	228	115.88	257.34	239	123.75
RFY(Cit)ENK	Batch_2	1	28	19	5719	13705	29.73	24	19.18	34.8	30	22.77	287.94	272	113.14	288.07	272	130.42
GSD(Cit)KDE	Batch_1	1	29	19	5784	13705	29.38	30	19.5	34.3	30	22.82	288.65	261	132.34	289.88	278	129.03
SSE(Cit)RDA	Batch_1	1	30	19	5849	13705	32.3	30	20.2	33.95	30	21.83	257.82	250	121.66	284.16	272	124.38
VDR(Cit)HTV	Batch_2	1	31	19	5915	13704	34.14	30	19.87	33.92	30	22.06	287.88	278	121.98	286.73	278	125.29
AWM(Cit)VWK	Batch_2	1	32	19	5980	13704	30.18	27	20.85	32.84	30	21.77	287.9	272	122.72	288.04	278	129.03
RIT(Cit)WRW	Batch_2	1	33	19	6046	13704	33.42	30	18.72	33.42	30	21.83	280.36	275	120.35	297.09	278	134.7
RIK(Cit)IFW	Batch_2	1	34	19	6111	13704	31.25	30	20	34.2	30	23.17	308.35	289	135.32	302.22	283	141.91
CKI(Cit)VVM	Batch_2	1	35	19	6176	13703	34.8	30	23.03	39.18	36	27.05	309.28	289	146.52	301.15	283	140.02
SGD(Cit)QSY	Batch_1	1	36	19	6242	13703	69.04	66	30.84	38.51	36	26.02	303.91	289	126.97	290.24	278	132.6
ARW(Cit)WMF	Batch_2	1	37	19	6307	13703	41.55	36	27.05	36.36	30	24.69	261.74	239	137.38	266.29	244	220.16
KDI(Cit)TLL	Batch_2	1	38	19	6373	13703	27.37	24	16.9	35.11	30	21.58	238.74	222	122.74	251.94	233	218.8
GEG(Cit)QSA	Batch_1	1	39	19	6438	13702	44.21	42	25	43.87	36	30.51	258.15	252.5	124.16	265.82	250	127.24
SEG(Cit)IGE	Batch_1	1	40	19	6503	13702	157.57	151	43.38	47.85	42	35.21	293.91	278	134.5	292.54	278	132.86
RDC(Cit)MLC	Batch_2	1	41	19	6569	13702	45.98	42	32.86	41.92	36	32.29	294.14	289	125.99	293.14	283	132.86
FRQ(Cit)FRG	Batch_2	1	42	19	6634	13702	48.77	48	27.15	37.75	36	26.67	290.82	267	137.03	294.72	283	134.39
RCP(Cit)IFI	Batch_2	1	43	19	6700	13702	36.09	30	26.14	37.23	36	24.68	287.38	269.5	130.38	303.8	289	137.23
DGS(Cit)KSY	Batch_1	1	44	19	6765	13701	106.53	103	42.7	39.14	36	26.79	297.66	294	134.59	312.5	294	137.9
LVK(Cit)CCD	Batch_2	1	45	19	6830	13701	39.42	36	20.51	38	30	27.15	252.93	225	129.03	283.46	267	133.32
KRF(Cit)FKT	Batch_2	1	46	19	6896	13701	33.04	30	20.42	36.51	30	25.15	249.95	236	129.67	249.41	233	126.37
HAL(Cit)EEC	Batch_2	1	47	19	6961	13701	33.86	30	21.83	33.8	30	22.34	252.41	233	126.58	268.53	255	130.14
QAA(Cit)VIM	Batch_2	1	48	19	7027	13700	28.43	24	20.24	55.84	36	89.64	287.57	272	132.53	294.53	278	135
DYD(Cit)PGY	Batch_1	1	49	19	7092	13700	83.89	78	39.57	136.12	60	218.31	272.08	261	134.97	289.6	272	131.27
GGE(Cit)MGA	Batch_1	1	50	19	7157	13700	373.67	375	77.96	79.96	48	99.95	274.21	261	129.45	287.46	278	129.39
FPF(Cit)LPH	Batch_2	1	51	19	7223	13700	31.67	30	22.52	50.21	36	45.95	280.83	278	128.59	287.31	272	131.5
YSD(Cit)WGP	Batch_1	1	52	19	7288	13700	166.23	163	49.58	55.58	42	43.82	281.68	278	123.29	290.82	278	134.97
TPN(Cit)FRC	Batch_2	1	53	19	7354	13699	42.6	42	23.65	77.98	48	87.81	294.73	272	141	291.9	278	138.59
QRF(Cit)CMW	Batch_2	1	54	19	7419	13699	40.12	36	23.37	77.98	42	95.17	282.13	264	135	286.63	272	137.83
LFN(Cit)FIR	Batch_2	1	55	19	7484	13699	42.34	36	26.83	46.19	36	50	265.82	247	128.97	284.32	267	131.88
WVV(Cit)EMW	Batch_2	1	56	19	7550	13699	33.09	30	21.32	36.03	30	32.89	287.61	278	133.78	292.14	272	136.1
GEE(Cit)WDY	Batch_1	1	57	19	7615	13698	41.39	42	23.25	37.59	30	30.52	289.66	272	133.55	294.22	278	135.8
YYE(Cit)FDA	Batch_1	1	58	19	7681	13698	41.34	36	25.42	36.99	30	27.54	292.01	272	134.35	299.23	283	135.69
KMN(Cit)WLF	Batch_2	1	59	19	7746	13698	35.13	30	23.76	33.22	30	20.92	309.25	289	122.07	298.41	283	139.41
TNK(Cit)HQM	Batch_2	1	60	19	7811	13698	34.9	30	24.71	36.61	30	24.44	229.04	200	128.48	259.35	244	133.25
PIQ(Cit)CWH	Batch_2	1	61	19	7877	13697	41.47	36	23.9	73.95	48	121.3	245.86	244	135.15	233.59	217	123.62
YGD(Cit)GDY	Batch_1	1	62	19	7942	13697	1010.11	1097	343.71	109.14	54	176	230.97	222	118.49	225.33	211	120.53
WMC(Cit)RIT	Batch_2	1	63	19	8008	13697	36.26	33	21.69	59.42	36	111.52	231.6	214	139.1	219.74	205	118
RNM(Cit)NCT	Batch_2	1	64	19	8073	13697	37.03	30	21.63	37.69	36	25.67	223.37	202.5	123.44	221.52	205	119.92
VAN(Cit)WVV	Batch_2	1	65	19	8139	13697	39.26	33	23.19	35.71	30	22.37	246.01	239	115.9	231.04	217	123.41
EMPTY	Blank	1	1	20	3953	13777	31.61	30	17.66	32.62	30	18.33	237.26	211	112.87	272.53	261	118.7
SYG(Cit)QSP	Batch_1	1	2	20	4018	13776	49.01	48	21.84	33.63	30	19.48	369.23	361	133.09	320.28	311	129.59
MNY(Cit)KQC	Batch_2	1	3	20	4084	13776	29.71	24	18.62	30.89	30	18.66	333.25	317	129.55	334.24	322	131.23
RRY(Cit)FEQ	Batch_2	1	4	20	4149	13776	34.19	36	18.13	31.16	30	18.88	325.88	314	126.11	325.44	317	127.14
MPY(Cit)IRN	Batch_2	1	5	20	4214	13776	26.71	24	17.54	34.27	30	20.12	316.93	306	126.58	319.08	311	124.68
EDT(Cit)NVG	Batch_2	1	6	20	4280	13776	35.99	36	20.54	48.9	36	41.93	322.26	294	132.61	313.64	300	129.99
DGD(Cit)LGE	Batch_1	1	7	20	4345	13775	320.83	327	68.4	56.56	42	46.29	325.25	306	142.95	316.99	300	130.16
RLR(Cit)VEK	Batch_2	1	8	20	4411	13775	30.18	30	18.21	37.72	30	27.9	298.41	294	120.66	318.03	306	130.03
WFF(Cit)KKS	Batch_2	1	9	20	4476	13775	29.17	24	19.61	35.62	30	21.4	334.29	322	138.69	319.55	306	131.35
DGD(Cit)HDY	Batch_1	1	10	20	4541	13775	60.32	54	28.37	44.26	42	27.56	341.08	317	141.29	328.76	317	131.51
KVL(Cit)LQG	Batch_2	1	11	20	4607	13774	35.23	36	19.73	37.39	36	22.87	339.11	328	138.43	337.31	322	139.31
EQR(Cit)ILN	Batch_2	1	12	20	4672	13774	26.55	24	16.78	43.26	36	43.39	332.61	328	132.72	344.56	333	135.88
GGG(Cit)QYE	Batch_1	1	13	20	4738	13774	101.31	96	37.94	72.5	42	109.42	339.35	330.5	119.78	341.85	333	131.57
VRC(Cit)CAT	Batch_2	1	14	20	4803	13774	32.38	30	19.04	37.71	30	33.75	321.23	297	141.36	342.71	333	130.59
KNH(Cit)NED	Batch_2	1	15	20	4869	13774	29.46	24	21.63	33.1	30	20.66	345.5	333.5	143.37	332.57	322	133.01
YGD(Cit)DDP	Batch_1	1	16	20	4934	13773	45.5	42	23.93	35.35	36	21.4	336.85	322	122.61	324.37	311	133.96
CKY(Cit)EFM	Batch_2	1	17	20	4999	13773	33.01	30	20.24	32.88	30	20.62	342.73	336	133.37	323.33	311	133.09
NTA(Cit)MVS	Batch_2	1	18	20	5065	13773	27.24	24	17.94	32.78	30	20.06	327.98	325	128.63	324.11	311	133.43
SYS(Cit)PYE	Batch_1	1	19	20	5130	13773	34.96	30	24.43	33.08	30	20.3	364.24	361	143.32	332.12	317	138.71
MFP(Cit)HEQ	Batch_2	1	20	20	5196	13772	31.06	30	17.85	33.39	30	20.88	345.8	317	146.28	333.25	317	137.39
NAA(Cit)KPL	Batch_2	1	21	20	5261	13772	25.1	24	18.24	31.17	30	20.25	305.23	291.5	121.21	332.64	322	135.77
FAP(Cit)IQD	Batch_2	1	22	20	5326	13772	27.33	24	17.69	31.99	30	21.39	323.67	322	124.68	309.08	300	131.62
DED(Cit)PYP	Batch_1	1	23	20	5392	13772	39.72	36	23.97	58.73	36	85.16	262.48	241.5	115.8	276.59	267	125.17
DGG(Cit)IGE	Batch_1	1	24	20	5457	13771	935.45	939	153.72	81.5	48	109.75	278.78	261	122.34	281.89	267	125.68
KHF(Cit)CKC	Batch_2	1	25	20	5523	13771	38.52	36	21.63	64.44	42	76.8	282.98	278	125.65	289.47	272	127.74
SGD(Cit)YGP	Batch_1	1	26	20	5588	13771	413.96	412	83.95	59.31	42	58.42	289.34	283	125.3	279.66	267	128.75
QHA(Cit)YKW	Batch_2	1	27	20	5653	13771	36.25	36	21.14	45.95	36	41.21	260.31	250	115.13	270.99	252.5	128.94
YEG(Cit)LGY	Batch_1	1	28	20	5719	13771	84.5	84	32.5	48.68	42	32.41	308.4	289	128.76	286.83	272	130.42
GYE(Cit)WGY	Batch_1	1	29	20	5784	13770	107.32	109	35.62	52.61	48	35.22	281.49	261	122.6	294.29	283	129.87
MCP(Cit)VPL	Batch_2	1	30	20	5850	13770	29.22	27	17.83	41.81	36	28.19	289.32	269.5	140.07	288.14	272	128.1
DEG(Cit)VSY	Batch_1	1	31	20	5915	13770	45.45	42	27.12	37.61	36	24.54	290.31	278	123.4	285.13	272	126.84
RMN(Cit)CAQ	Batch_2	1	32	20	5980	13770	35.53	30	23.92	34.19	30	21.14	261.16	244	120.95	286.23	272	127.42
FPQ(Cit)KQL	Batch_2	1	33	20	6046	13769	32.21	30	19.87	34.42	30	21.43	279.34	255	140.96	287.57	272	128.72
KVV(Cit)MWQ	Batch_2	1	34	20	6111	13769	35.17	30	20.6	33.2	30	21.8	320.77	300	140.96	289.72	272	127.17
FRL(Cit)TPL	Batch_2	1	35	20	6177	13769	32.7	30	19.29	34.04	30	21.96	313.42	306	121.31	296.71	283	130.35
FHW(Cit)MHR	Batch_2	1	36	20	6242	13769	37.68	36	22.34	37.82	36	24.15	301.53	294	119.74	301.6	289	130.95
QKF(Cit)LRS	Batch_2	1	37	20	6307	13768	32.51	30	24.36	34.01	30	21.67	294.84	272	136.95	293.51	278	222.72
LAM(Cit)PTC	Batch_2	1	38	20	6373	13768	40.82	36	22.53	34.69	30	22.62	239.74	233	116.04	271.91	250	220.65
DGE(Cit)EDY	Batch_1	1	39	20	6438	13768	49.18	48	26.94	43.01	36	27.84	290.24	267	136.18	276.94	261	127.73
HQF(Cit)FKG	Batch_2	1	40	20	6504	13768	39.02	36	24.04	62.63	48	55.9	279.3	272	126.35	290.35	278	128.7
YGE(Cit)NGE	Batch_1	1	41	20	6569	13768	400.84	406	82.84	69.63	48	68.82	273.87	261	129.3	291.22	278	131.19
QWQ(Cit)HIT	Batch_2	1	42	20	6634	13767	33.24	30	19.13	47.13	36	43.84	278.26	280.5	126.19	293.95	278	134.53
FKQ(Cit)WCF	Batch_2	1	43	20	6700	13767	43.24	42	23.5	38.01	36	23.05	301.36	289	131.98	303.86	289	137.25
NFM(Cit)HPV	Batch_2	1	44	20	6765	13767	31.39	30	21.06	39.49	36	27.65	324.74	300	139.22	313.51	300	136.52
RWH(Cit)KVL	Batch_2	1	45	20	6831	13767	30.82	24	20.01	35.9	30	23.28	273.76	255	137.43	281.55	267	135.43
LIP(Cit)RHW	Batch_2	1	46	20	6896	13766	38.45	36	22.46	42.43	36	31.07	255.12	239	128.42	251.03	233	128.57
YGG(Cit)VGY	Batch_1	1	47	20	6961	13766	158.38	151	46.19	49.71	42	39.1	292.24	283	134.97	280.95	267	135.8
CMN(Cit)VWW	Batch_2	1	48	20	7027	13766	41.03	36	21.42	40.22	36	31.1	322.13	308.5	149.39	296.54	283	134.71
IDF(Cit)EKK	Batch_2	1	49	20	7092	13766	27.75	24	23.38	43.97	36	39.98	285.59	269.5	138.59	284.62	272	132.23
CRH(Cit)MKH	Batch_2	1	50	20	7158	13766	36.8	36	23.34	61.02	42	67.51	285.64	269.5	131.43	282.02	267	129.31
GGE(Cit)KDA	Batch_1	1	51	20	7223	13765	90.97	84	36.28	48.2	42	36.1	279.38	278	128.37	287.22	272	133.31
FIQ(Cit)HEG	Batch_2	1	52	20	7288	13765	43.62	42	23.66	50.61	42	38.68	273.11	252.5	133.99	293.69	278	138.13
NPH(Cit)TWH	Batch_2	1	53	20	7354	13765	35.74	33	20.84	38.69	36	27.51	322.59	333	135.1	304.17	289	142.92
LWV(Cit)IKL	Batch_2	1	54	20	7419	13765	30.45	30	18.86	37.16	30	25.28	287.85	264	131.58	309.33	294	139.77
SYD(Cit)NSP	Batch_1	1	55	20	7485	13764	52.54	48	26.95	39.9	36	33.74	306.04	283	136.17	308.31	289	138.24
NHH(Cit)WRM	Batch_2	1	56	20	7550	13764	37.86	36	22.4	36.89	30	34.16	293.22	289	134.69	304.85	289	140.19
DSS(Cit)EDA	Batch_1	1	57	20	7616	13764	32.42	24	26.42	35.19	30	25.33	315.71	300	139.87	300.69	283	138.21
TPV(Cit)VMQ	Batch_2	1	58	20	7681	13764	29.53	24	22.21	35.73	30	24.94	339.85	325	154.33	303.53	286	142.01
TQH(Cit)HMM	Batch_2	1	59	20	7746	13763	34.74	30	26.03	35.43	30	21.65	286.94	280.5	133.92	268.86	255	137.4
SES(Cit)CDE	Batch_1	1	60	20	7812	13763	38.69	36	22.76	36.02	30	21.43	224.38	217	110.98	233.23	217	120.83
NAN(Cit)RCT	Batch_2	1	61	20	7877	13763	41.37	36	24.04	48.77	36	63.1	232.66	211	122.49	228.07	211	121.1
FTC(Cit)HMN	Batch_2	1	62	20	7943	13763	39.16	36	21.58	94.17	42	177.27	247.64	239	124.79	227.11	211	120.34
FDL(Cit)IMT	Batch_2	1	63	20	8008	13763	34.09	30	20.05	46.45	36	59.66	235.52	217	131.05	223.29	208	120.76
GSG(Cit)ADA	Batch_1	1	64	20	8073	13762	40.37	36	21.53	38.27	36	29.11	203.65	183	116.57	222.08	205	123.65
VVL(Cit)RKS	Batch_2	1	65	20	8139	13762	39.27	36	25.6	35.42	30	24.21	218.44	205	108.97	229.13	211	123.51
EDKFVRYVD	Control_1	1	1	21	3953	13842	29.22	27	16.31	30.04	30	17.96	287.23	283	108.7	291.22	278	127.2
WDH(Cit)RAW	Batch_2	1	2	21	4018	13842	38.33	36	19.95	31.43	30	18.95	354.91	344	137.64	332.04	317	134.49
FIL(Cit)NPD	Batch_2	1	3	21	4084	13842	29.7	30	17.71	30.69	30	18.96	317.44	300	134.34	324.37	311	129.83
KTF(Cit)VAR	Batch_2	1	4	21	4149	13842	33.16	30	18.79	31.8	30	19.94	334.35	328	134.6	320.82	311	127.8
YED(Cit)IYE	Batch_1	1	5	21	4215	13841	33.74	30	19.74	31.63	30	19.49	333.7	325	130.84	318.75	311	125.92
RPN(Cit)YII	Batch_2	1	6	21	4280	13841	30	30	18.1	36.02	30	28.12	310.07	300	129.9	312.07	294	129.82
MVT(Cit)PVR	Batch_2	1	7	21	4346	13841	26.28	24	15.49	41.77	30	40.62	311.74	311	121	313.22	300	131.38
QQQ(Cit)YCN	Batch_2	1	8	21	4411	13841	41.19	42	24.91	32.61	30	21.46	322.81	300	139.99	314.97	306	129.08
VHC(Cit)CKK	Batch_2	1	9	21	4476	13840	32.02	30	19.25	42.19	36	35.07	313.98	300	134.79	323.76	317	128.24
GEG(Cit)WGE	Batch_1	1	10	21	4542	13840	231.06	230	50.42	52.46	42	40.34	349.78	333	135.28	328.43	317	132.62
WPK(Cit)IPR	Batch_2	1	11	21	4607	13840	31.08	30	19.62	38.28	36	28.61	347.78	322	158.2	331.85	317	132.97
TAL(Cit)CIH	Batch_2	1	12	21	4673	13840	29.48	24	18.82	32.78	30	20.86	346.34	333	136.76	340.22	328	131.88
CFP(Cit)MED	Batch_2	1	13	21	4738	13840	36.19	36	20.58	36.31	30	24.58	364.88	361	140.02	342.29	328	133.87
LCM(Cit)HHQ	Batch_2	1	14	21	4803	13839	35.01	30	19.91	34.84	30	21.27	370.81	367	151.51	339.86	328	135.66
HHF(Cit)PIG	Batch_2	1	15	21	4869	13839	35.35	30	21.39	33.99	30	21.61	334.87	317	133.02	332.25	322	133.74
IDL(Cit)FAS	Batch_2	1	16	21	4934	13839	41.97	39	23.66	33.54	30	22.53	331.32	322	139.27	324.34	311	132.38
PQV(Cit)YFD	Batch_2	1	17	21	5000	13839	30.37	24	20.74	31.5	30	20.75	338.64	333	133.58	335.81	322	132.91
SYE(Cit)ESY	Batch_1	1	18	21	5065	13838	30.13	24	21.13	31.34	30	19.95	333.31	314	130.4	333.33	317	133.56
EML(Cit)FKV	Batch_2	1	19	21	5130	13838	26.99	24	20.43	35.74	30	23.28	329.46	328	127.17	334.78	322	136.97
GSS(Cit)ESP	Batch_1	1	20	21	5196	13838	47.36	42	21.66	37.99	36	23.86	340.6	341.5	129.77	335.63	322	138.5
IWP(Cit)NCF	Batch_2	1	21	21	5261	13838	44.25	42	28.24	33.12	30	21.17	315.2	300	128.04	333.94	322	136.21
CNI(Cit)NFH	Batch_2	1	22	21	5327	13837	40.25	39	23.35	31.45	30	21.45	357.94	333	146.91	325.81	311	133.18
QVK(Cit)EPN	Batch_2	1	23	21	5392	13837	23.23	18	17.91	42.4	30	48.43	284.71	264	137.22	303.3	289	135.04
QVL(Cit)HHG	Batch_2	1	24	21	5457	13837	40.71	36	22.95	68.69	36	108.78	327.96	311	134.87	297.75	283	129.51
EQM(Cit)LCV	Batch_2	1	25	21	5523	13837	33.57	30	20.9	43.74	36	42.24	312.47	300	145.92	295.53	283	128.43
SGG(Cit)ISY	Batch_1	1	26	21	5588	13837	69.51	66	33.04	54.59	42	57.26	308.08	294	118.42	294.35	278	130.95
LVF(Cit)CNL	Batch_2	1	27	21	5654	13836	34.99	30	22.14	38.56	30	30.32	301.11	283.5	139.72	299.15	283	132.12
VDI(Cit)MLH	Batch_2	1	28	21	5719	13836	30.24	30	19	51.32	42	42.89	308.74	300	132.69	302.03	286	134.74
SGG(Cit)PGA	Batch_1	1	29	21	5784	13836	256.15	254	61.76	76.17	60	59.3	284.99	275	129.17	295.69	278	131.59
GGD(Cit)RGP	Batch_1	1	30	21	5850	13836	374.4	375	67.04	73.92	54	61.97	281.92	272	123.71	282.85	267	128.67
GSD(Cit)QGE	Batch_1	1	31	21	5915	13835	176.31	169	54.4	54.26	42	45.54	293.94	272	129.29	285.58	272	130.89
RDK(Cit)VEH	Batch_2	1	32	21	5981	13835	30.89	30	18.48	40.99	36	28.1	288.23	264	130.95	288.69	272	130.65
DES(Cit)DGP	Batch_1	1	33	21	6046	13835	97.36	96	36.06	42.72	36	29.42	285.99	261	141.71	289.87	275	127.54
SYD(Cit)SDA	Batch_1	1	34	21	6111	13835	32.4	30	19.7	35.73	30	24.07	276.23	261	132.87	288.95	278	127.51
GYG(Cit)CSA	Batch_1	1	35	21	6177	13834	43.85	42	22.78	41.07	36	28.81	274.39	261	131.36	289.36	275	131.51
SSD(Cit)LGE	Batch_1	1	36	21	6242	13834	161.87	157	53.03	45.02	36	31.51	274.08	250	133.39	300.83	289	131.92
EHW(Cit)KPI	Batch_2	1	37	21	6308	13834	30.33	24	20.86	34.37	30	24.36	298.82	286	137.33	299.41	289	132.62
SES(Cit)ADE	Batch_1	1	38	21	6373	13834	27.96	24	19.6	33.75	30	22.32	271.74	252.5	123.61	285.89	272	131.97
QPH(Cit)WNC	Batch_2	1	39	21	6438	13834	43.32	42	24.34	37.61	36	24.02	309.82	289	127.49	287.27	272	130.84
NWN(Cit)IAG	Batch_2	1	40	21	6504	13833	51.49	48	28.91	57.08	42	48.63	269.13	250	117.9	289.15	272	130.51
YSG(Cit)GYA	Batch_1	1	41	21	6569	13833	244.84	242	63.26	84.82	60	77.52	299.6	289	138.4	284.12	272	129.41
CDR(Cit)LLC	Batch_2	1	42	21	6635	13833	44.04	42	27.37	48.63	36	45.62	296.61	283	118.03	286.76	272	131.37
YSD(Cit)KDA	Batch_1	1	43	21	6700	13833	32.73	30	27.58	36.5	30	24.41	279.63	261	122.43	299.02	283	132.89
IHN(Cit)WKG	Batch_2	1	44	21	6765	13832	38.35	36	23.22	35.79	30	23.93	303.91	289	133.57	303.98	289	135.9
CRT(Cit)CKN	Batch_2	1	45	21	6831	13832	37.56	36	23.11	34.43	30	21.27	268.93	252.5	131.05	272.76	255	131.71
HIA(Cit)VVF	Batch_2	1	46	21	6896	13832	32.9	30	18.6	37.07	30	26.74	246.15	228	127.06	247.36	228	126.26
PVV(Cit)NQN	Batch_2	1	47	21	6962	13832	29.73	30	20.42	47.04	36	38.32	307.86	294	141.81	281.48	267	133.41
YYD(Cit)CYP	Batch_1	1	48	21	7027	13832	49.55	48	24.65	38.74	36	26.99	292.43	267	132.1	299.72	283	134.13
HQQ(Cit)LFK	Batch_2	1	49	21	7092	13831	33.47	30	24.37	33.17	30	22.09	298.21	294	126.22	286.74	275	131.83
QIH(Cit)MWR	Batch_2	1	50	21	7158	13831	38.05	36	22.09	35.29	30	22.86	292.21	267	140.43	279.65	267	127.56
KTV(Cit)FWS	Batch_2	1	51	21	7223	13831	36.94	30	24.77	39.85	36	27.23	300.02	283	129.24	281.12	267	132.89
HQK(Cit)HIR	Batch_2	1	52	21	7289	13831	32.14	30	19.1	37.74	36	25.01	317.91	300	144.79	288.56	272	136.96
MRL(Cit)LER	Batch_2	1	53	21	7354	13830	34.87	30	26.94	34.49	30	22.45	299.99	278	141.15	302.19	289	138.28
PTH(Cit)VQF	Batch_2	1	54	21	7420	13830	34.91	36	21.3	37	30	24.94	308.54	294	127.77	322.39	306	138.32
YGG(Cit)AYP	Batch_1	1	55	21	7485	13830	88.15	84	37.65	42.92	36	29.63	307.84	283	134.23	302.5	289	140.13
GEE(Cit)LDA	Batch_1	1	56	21	7550	13830	32.47	30	20.54	37.79	36	27.45	263.97	244	127.56	277.15	261	138.48
IAK(Cit)WPN	Batch_2	1	57	21	7616	13829	30.04	30	19.1	34.59	30	24.62	253.59	239	129.16	278.51	261	136.29
ICH(Cit)EPT	Batch_2	1	58	21	7681	13829	40.18	30	42.97	35	30	24.24	244.75	233	124.3	274.83	255	138.17
TLT(Cit)QHN	Batch_2	1	59	21	7747	13829	35.22	30	24.67	35.31	30	22.67	242.54	222	126.24	243.28	228	129.04
SSG(Cit)KYA	Batch_1	1	60	21	7812	13829	36.35	36	22.85	36.74	36	22.41	229.04	214	129.5	223.9	205	118.69
SYG(Cit)RSA	Batch_1	1	61	21	7877	13829	52.45	42	70.96	37.52	36	22.61	217.23	202.5	114.42	227.67	211	123.26
WNR(Cit)HHK	Batch_2	1	62	21	7943	13828	45.47	36	46.21	36.11	30	22.01	245.41	239	112	237.24	222	126.46
MLC(Cit)TLH	Batch_2	1	63	21	8008	13828	39.34	36	23.94	36.94	36	24.31	236.69	217	126.02	232.64	217	122.78
IRV(Cit)IML	Batch_2	1	64	21	8074	13828	31.09	30	18.98	39.11	36	32.09	221.45	200	120.25	228.91	211	121.92
IKA(Cit)IVS	Batch_2	1	65	21	8139	13828	30.98	30	20.77	36.82	30	24.95	204.54	189	111.29	224.41	205	119.64
EMPTY	Blank	1	1	22	3953	13908	30.33	30	18.5	28.96	24	18.38	311.57	294	123.34	306.33	294	127.29
VLK(Cit)RKC	Batch_2	1	2	22	4019	13908	28.54	24	15.52	33.44	30	23.41	325.02	300	130.26	333.66	322	131.84
YYS(Cit)TSA	Batch_1	1	3	22	4084	13907	34.82	33	19.38	31.46	30	20.67	274.16	261	108.97	317.42	311	125.45
FQI(Cit)WLQ	Batch_2	1	4	22	4150	13907	35.28	30	19.8	32.35	30	20.48	322.88	308.5	134.11	314.54	306	126.91
HLN(Cit)NCQ	Batch_2	1	5	22	4215	13907	38.97	36	21.34	35.28	30	24.58	294.03	283	115.6	310.69	300	126.54
CNW(Cit)LID	Batch_2	1	6	22	4280	13907	32.75	30	19.33	30.82	30	19.89	305.47	294	128.39	304.45	294	123.5
RPY(Cit)NHR	Batch_2	1	7	22	4346	13906	33.69	30	18.59	29.83	30	19.82	307.94	300	113.63	303.17	289	126.86
LVI(Cit)RRN	Batch_2	1	8	22	4411	13906	30.27	30	16.61	30.96	30	20.26	317.9	308.5	130.9	308.92	300	128.55
ILR(Cit)LKL	Batch_2	1	9	22	4477	13906	29.2	24	19.04	33.64	30	24.26	290.07	283	116.02	316.62	306	128.18
KHV(Cit)CAQ	Batch_2	1	10	22	4542	13906	30.43	27	19.6	40.72	30	35.77	317.24	311	123.64	323.51	311	130.84
MVN(Cit)RFH	Batch_2	1	11	22	4607	13906	35.59	36	21.09	32.73	30	21.51	327.95	314	124.67	328.87	311	133.27
DEE(Cit)MSP	Batch_1	1	12	22	4673	13905	34.26	30	19.57	32.68	30	21.01	331.25	336	121.97	335.21	322	131.76
RQT(Cit)CCF	Batch_2	1	13	22	4738	13905	42.25	42	24.35	35.39	30	22.76	334.38	328	137.66	335.6	317	133.27
GGE(Cit)FDY	Batch_1	1	14	22	4804	13905	113.43	109	41.08	37.88	36	24.23	330.7	319.5	137.01	339.43	322	136.63
VMV(Cit)EWD	Batch_2	1	15	22	4869	13905	26.32	24	18.86	34.19	30	23.25	341.01	333	129.73	332.09	322	131.87
EMPTY	EMPTY	1	16	22	4934	13904	26.14	24	15.56	30.72	30	21.23	321.54	311	127.69	337.71	311	476.4
KQR(Cit)KKW	Batch_2	1	17	22	5000	13904	26.25	24	17.95	29.54	24	20.17	308.77	303	127.6	346	317	476.36
PRV(Cit)IRM	Batch_2	1	18	22	5065	13904	30.4	27	20.54	37.18	30	28.81	329.57	317	129.58	335.84	317	140.02
SSS(Cit)WGP	Batch_1	1	19	22	5131	13904	194.98	193	55.3	50.91	42	36.91	334.27	322	139.24	333.56	317	134.36
DYD(Cit)WGY	Batch_1	1	20	22	5196	13903	98.62	90	34.68	48.96	42	34	353.45	328	160.17	339.76	328	135.17
NMT(Cit)WHD	Batch_2	1	21	22	5261	13903	30.3	30	19.82	35.66	30	23.85	368.53	353	140.01	336.12	322	134.77
RKN(Cit)FMT	Batch_2	1	22	22	5327	13903	29.44	30	18.12	32.31	30	21.03	318.77	303	138.22	329.59	317	135.32
CNP(Cit)QTH	Batch_2	1	23	22	5392	13903	36.51	36	22.01	31.21	30	20.66	337.36	317	147.2	318.36	306	135.96
IDI(Cit)LTH	Batch_2	1	24	22	5458	13903	25.02	24	16.87	32.35	30	20.88	311.39	300	128.52	308.6	300	133.31
LIT(Cit)INT	Batch_2	1	25	22	5523	13902	24.81	24	18.13	31.37	30	20.64	300.33	294	143.58	296.34	283	129.14
AKI(Cit)WWI	Batch_2	1	26	22	5588	13902	29.19	24	17.3	33.71	30	23.03	282.62	272	124.22	290.71	278	130.44
MRW(Cit)YHW	Batch_2	1	27	22	5654	13902	36.48	36	23.22	32.7	30	21.44	319.15	303	131.94	298	283	132.32
SSE(Cit)IYA	Batch_1	1	28	22	5719	13902	33.23	30	20.19	35.28	30	28.22	278.19	267	125.07	298.02	278	133.47
NQN(Cit)EVK	Batch_2	1	29	22	5785	13901	24.69	24	19.02	50.55	36	50.8	270.46	247	130.92	288.82	272	132.41
FQR(Cit)QTN	Batch_2	1	30	22	5850	13901	35.18	30	25.15	54.83	36	59.07	292.58	289	138.01	281.52	267	129.2
PRK(Cit)EQV	Batch_2	1	31	22	5915	13901	25.43	24	18.73	42.15	30	38.02	273.14	255	119.29	283.31	267	131.86
EMPTY	Blank	1	32	22	5981	13901	31.96	30	21.42	48.3	36	49.47	280.66	255	134.41	285.68	267	131.5
YGE(Cit)IGE	Batch_1	1	33	22	6046	13900	409.37	406	89.73	62.26	42	62.05	298.05	278	133.5	289.97	278	127.65
KVT(Cit)NFC	Batch_2	1	34	22	6112	13900	36.64	36	22.21	41.34	30	41.28	276.66	261	134.51	287.09	267	129.14
RVK(Cit)PCV	Batch_2	1	35	22	6177	13900	35.98	30	24.75	38.92	36	26.92	566.02	294	2604.15	285.32	267	132.34
GGD(Cit)IDP	Batch_1	1	36	22	6242	13900	83.2	84	34.29	44.94	36	31.05	283.63	255	135.26	291.78	278	132.51
QQP(Cit)VAR	Batch_2	1	37	22	6308	13900	34.3	30	21.08	37.04	30	25.28	262.5	244	123.98	289.62	278	131.11
GGE(Cit)HSA	Batch_1	1	38	22	6373	13899	81.8	78	33.5	36.75	30	24.46	285.61	283	118.04	285.82	272	131.31
MTI(Cit)YHC	Batch_2	1	39	22	6439	13899	32.32	30	20.86	34.9	30	22.72	298.64	278	140.32	288.48	272	133.13
TWK(Cit)RTF	Batch_2	1	40	22	6504	13899	33.4	30	22.27	40.26	36	32.74	294.35	275	126.51	283.53	267	132.13
RNQ(Cit)KAC	Batch_2	1	41	22	6569	13899	37.6	30	25.51	53.84	36	54.31	252.2	236	124.42	278.78	267	128.93
YYD(Cit)HYY	Batch_1	1	42	22	6635	13898	38.4	36	23.28	38.92	30	31.12	293.87	278	134.17	286.25	272	128.8
NAI(Cit)FRQ	Batch_2	1	43	22	6700	13898	31	30	22.93	35.81	30	24.71	285.28	261	133.11	290.52	275	129.41
GGD(Cit)ASA	Batch_1	1	44	22	6766	13898	126.03	127	47.69	39.17	36	27.51	298.77	283	129.69	291.48	278	130.5
HNL(Cit)PET	Batch_2	1	45	22	6831	13898	31.37	30	19.46	34.89	30	23.99	260.94	244	139.54	271.7	261	128.52
RWM(Cit)EVQ	Batch_2	1	46	22	6897	13898	36.26	36	20.63	32.17	30	20.98	248.38	233	118.67	242.17	228	120.14
NCR(Cit)WIL	Batch_2	1	47	22	6962	13897	36.28	30	21.92	33.36	30	21.41	248.34	236	121.85	267.78	250	128.61
SYG(Cit)WYE	Batch_1	1	48	22	7027	13897	42.74	36	25.77	36.35	30	22.7	295.36	283	128.53	293.25	278	134.21
GSG(Cit)IYY	Batch_1	1	49	22	7093	13897	46.87	42	25.01	35.15	30	23.32	284.48	267	130.71	282.1	267	130.57
KHM(Cit)ERS	Batch_2	1	50	22	7158	13897	30.7	24	23.04	33.24	30	21.76	260.88	239	131.33	278.46	261	131.94
TRM(Cit)ECM	Batch_2	1	51	22	7224	13896	37.08	36	25.31	33.76	30	22.55	274.11	252.5	135.52	274.97	255	134.54
SES(Cit)NDA	Batch_1	1	52	22	7289	13896	27.38	24	18.27	33.36	30	22.14	264.8	244	141.29	282.29	267	135.75
LFT(Cit)PQG	Batch_2	1	53	22	7354	13896	39	36	24.24	34.48	30	22.09	297.39	272	137.55	300.15	283	176.03
NQK(Cit)EHL	Batch_2	1	54	22	7420	13896	27.58	24	21.74	35.12	30	22.72	321.38	306	140.78	321.81	306	177.92
MKL(Cit)HNQ	Batch_2	1	55	22	7485	13895	31.91	30	19.14	39.56	36	26.76	291.35	278	125.48	281.39	267	140.14
IPK(Cit)YVN	Batch_2	1	56	22	7551	13895	31.15	24	20.43	36.72	30	25.69	234.92	222	109.67	237.17	217	124.67
SYS(Cit)NDA	Batch_1	1	57	22	7616	13895	36.84	36	21.31	35.43	30	26.33	219.44	205	126.11	240.61	222	126.06
SYE(Cit)SSY	Batch_1	1	58	22	7681	13895	42.09	36	27.93	36.28	30	25.42	245.9	244	124.13	243.13	228	127.39
TTF(Cit)HRW	Batch_2	1	59	22	7747	13895	37.65	36	24.68	36.2	30	24.27	255.66	239	113.42	243.85	228	126.71
EWK(Cit)HFD	Batch_2	1	60	22	7812	13894	29.9	24	22.09	34.06	30	22.67	254.93	239	130.1	256.32	239	132.63
SEE(Cit)FDE	Batch_1	1	61	22	7878	13894	26.03	24	19.05	33.03	30	22.41	275.01	261	125.16	268.54	250	137.89
VVQ(Cit)PMC	Batch_2	1	62	22	7943	13894	35.08	30	23.33	34.31	30	24.65	311.14	294	145.69	273.29	250	135.83
NHF(Cit)NRQ	Batch_2	1	63	22	8008	13894	30.96	30	20.81	35.72	30	26.24	252.74	244	127.27	262.9	244	130.01
RPW(Cit)QNR	Batch_2	1	64	22	8074	13893	39.06	36	23.4	38.26	36	28.42	222.35	217	123.92	240.69	222	126.62
QQF(Cit)QWG	Batch_2	1	65	22	8139	13893	42.29	39	26.76	38.01	36	27.5	228.41	228	120.1	227.94	211	122.69
EDKFVRYVD	Control_1	1	1	23	3954	13973	28.7	24	16.5	33.28	30	25.57	300.82	289	120.6	307.93	294	129.3
YGS(Cit)IGY	Batch_1	1	2	23	4019	13973	161.1	163	47.12	40.75	36	30.77	315.14	300	127.48	334.43	322	134.4
YEG(Cit)IYE	Batch_1	1	3	23	4084	13973	34.27	30	17.77	34.81	30	24.84	320.04	317	121.31	320.8	311	128.67
RNW(Cit)MPI	Batch_2	1	4	23	4150	13973	29.1	30	18.09	37.33	30	28.12	303.21	289	125.57	312.19	306	126.41
DGD(Cit)DGY	Batch_1	1	5	23	4215	13972	125.39	121	41.06	43.51	36	32.02	284.29	267	119.22	305.13	294	123.08
FPR(Cit)FIT	Batch_2	1	6	23	4281	13972	31.94	30	18.32	34.67	30	24.46	290.2	267	124.59	300.36	289	120.58
HIT(Cit)VKQ	Batch_2	1	7	23	4346	13972	24.83	24	16.12	32.4	30	22.23	297.24	278	121.88	296.27	283	122.86
FIV(Cit)EWW	Batch_2	1	8	23	4411	13972	32.88	30	18.63	30.89	30	19.79	321.91	317	121.28	300.05	289	128.43
RQV(Cit)IVS	Batch_2	1	9	23	4477	13972	26.62	24	18.61	31.95	30	20.69	322.43	314	111.89	309.25	294	126.89
YGD(Cit)MDE	Batch_1	1	10	23	4542	13971	60.24	54	28.49	34.59	30	22.69	310.33	289	123.67	317.03	306	126.36
FRC(Cit)VFK	Batch_2	1	11	23	4608	13971	33.83	30	19.18	34.11	30	22.07	310.29	300	128.01	320.04	306	128.65
QLR(Cit)LTW	Batch_2	1	12	23	4673	13971	33.53	30	20.4	32.89	30	20.94	315.36	300	127.98	322.87	311	126.83
NVH(Cit)RLV	Batch_2	1	13	23	4738	13971	29.52	30	18.75	32.65	30	21.55	319.6	300	132.32	325.91	311	129.1
TPV(Cit)HKL	Batch_2	1	14	23	4804	13970	23.5	18	16.81	34.44	30	23.95	310.94	300	130.59	331.28	317	132.57
QMN(Cit)YCC	Batch_2	1	15	23	4869	13970	50.07	48	23.17	32.54	30	21.65	319.65	317	119.26	329.85	317	133.44
KLP(Cit)VPG	Batch_2	1	16	23	4935	13970	30.18	24	19.55	32.66	30	21.14	314.82	311	115.02	334.59	306	475.77
HHN(Cit)LWD	Batch_2	1	17	23	5000	13970	36.46	36	22.08	32.4	30	21.89	337.58	328	122.31	341.75	311	476.58
PDW(Cit)PVV	Batch_2	1	18	23	5065	13969	28.18	24	19.15	32.72	30	23.39	319.21	311	119.8	330.99	317	137.82
RLT(Cit)TMQ	Batch_2	1	19	23	5131	13969	29.83	24	20.29	44.26	36	34.5	317.91	289	129.92	328.84	311	133.45
YYD(Cit)MYY	Batch_1	1	20	23	5196	13969	47.62	48	24.01	42.92	36	30.33	335.94	322	128.95	330.07	317	129.95
EMA(Cit)PWW	Batch_2	1	21	23	5262	13969	32.49	24	22.38	42.78	36	39.81	334.66	328	126.17	331.4	322	132.99
VWP(Cit)VFG	Batch_2	1	22	23	5327	13969	45.47	42	24.52	36.57	36	22.72	324.46	306	131.92	330.42	317	136.75
GED(Cit)IDE	Batch_1	1	23	23	5392	13968	27.46	24	16.61	36.84	36	23.89	302.25	289	114.08	326.6	311	137.9
CWW(Cit)LWN	Batch_2	1	24	23	5458	13968	42.53	42	24.28	34.29	30	21.79	334.98	314	151.54	306.27	294	130.63
CVL(Cit)PMG	Batch_2	1	25	23	5523	13968	40.06	36	21.19	34.48	30	22.01	277.1	261	124.04	297.64	289	125.52
CHQ(Cit)MIL	Batch_2	1	26	23	5589	13968	32.53	30	20.95	35.84	30	25.88	287.63	283	134.43	292.28	283	125.56
GED(Cit)NYE	Batch_1	1	27	23	5654	13967	35.06	30	19.69	33.21	30	21.21	317.71	294	124.72	296.8	283	128.38
QDI(Cit)IET	Batch_2	1	28	23	5719	13967	28.28	24	16.97	31.31	30	20.74	288.97	272	134.25	295.16	283	127.46
WDC(Cit)WAN	Batch_2	1	29	23	5785	13967	39.12	36	22.89	31.59	30	21.02	293.56	289	141.86	291.87	278	130.03
LTI(Cit)WQF	Batch_2	1	30	23	5850	13967	32.52	30	19.22	31.17	30	20.67	300.49	289	131.69	284.27	267	129.93
RNI(Cit)TKM	Batch_2	1	31	23	5916	13966	27.95	24	18.16	30.36	30	20.92	278.49	267	128.43	285.85	272	130.14
CHA(Cit)QAI	Batch_2	1	32	23	5981	13966	30.91	30	20.05	36.64	30	34.22	277.89	255	123.44	287.07	272	131.09
PCA(Cit)IIS	Batch_2	1	33	23	6046	13966	32.6	30	20.86	51.93	36	59.54	287.75	267	192.24	286.94	267	128.76
YGE(Cit)MYE	Batch_1	1	34	23	6112	13966	82.32	78	33.93	39.06	30	32.77	291.09	289	121.84	287.67	272	127.55
QCV(Cit)QHK	Batch_2	1	35	23	6177	13966	33.31	30	19.4	34.1	30	22.69	309.95	294	136.06	286.95	272	130.45
FWI(Cit)MIG	Batch_2	1	36	23	6243	13965	37.15	36	21.66	35.9	30	24.22	293.83	283	122.88	291.09	278	131.33
LRN(Cit)KNS	Batch_2	1	37	23	6308	13965	30.34	30	21.07	34.48	30	24.21	295.53	289	136.49	280.39	267	132.47
FNN(Cit)FEM	Batch_2	1	38	23	6374	13965	32.13	30	19.34	37.64	30	25.84	284.61	278	127.6	275.48	261	131.59
YGE(Cit)WSE	Batch_1	1	39	23	6439	13965	86.97	84	36.2	36.1	30	23.86	285.85	267	130.92	288.45	272	136.4
HCY(Cit)FPS	Batch_2	1	40	23	6504	13964	38.96	36	22.95	33.68	30	22.42	285.92	278	119.1	281.99	267	133.4
YYS(Cit)TDP	Batch_1	1	41	23	6570	13964	39.7	36	22.83	34.7	30	22.93	263.22	250	127.62	273.74	261	125.15
WDM(Cit)PLG	Batch_2	1	42	23	6635	13964	36.31	36	22.84	34.05	30	22.19	292	278	130.13	280.01	267	129.01
RHN(Cit)MTV	Batch_2	1	43	23	6701	13964	33.42	30	21.36	32.48	30	21.68	378.14	278	1192.53	287.29	272	130.69
ILW(Cit)QKM	Batch_2	1	44	23	6766	13964	35.3	30	27.1	34.87	30	26.02	305.53	300	133.4	300.73	289	131.95
AVI(Cit)HQV	Batch_2	1	45	23	6831	13963	27.05	24	19.05	31.63	30	21.87	291.13	283	124.13	283.33	267	130.11
KVV(Cit)QWN	Batch_2	1	46	23	6897	13963	36.26	30	23.61	33.08	30	21.18	249.26	228	120.78	249.67	239	119.38
FNF(Cit)KIQ	Batch_2	1	47	23	6962	13963	29.11	24	19.66	32.11	30	21.13	258.06	244	124.36	270.42	255	128.95
RDN(Cit)ERQ	Batch_2	1	48	23	7028	13963	34.73	30	24.57	33.2	30	23.16	277.28	261	121.51	290.37	278	133.89
MKN(Cit)RVN	Batch_2	1	49	23	7093	13962	28.31	24	17.47	32.07	30	22.6	290.94	267	137.33	275.14	261	130
MAL(Cit)IVT	Batch_2	1	50	23	7158	13962	31.04	24	20.1	38.25	30	32.12	266.32	250	144.65	275.39	261	133.44
GSD(Cit)SGA	Batch_1	1	51	23	7224	13962	143.46	139	47.08	46	36	36.92	258.6	239	127.97	274.26	261	134.54
DYS(Cit)TYE	Batch_1	1	52	23	7289	13962	37.11	36	23.31	37.01	30	27.28	299.45	278	137.64	280.47	261	136.6
FMY(Cit)RFQ	Batch_2	1	53	23	7355	13961	44.96	36	41.16	35.59	30	23.13	291.43	289	139.04	301.17	278	176.77
SGS(Cit)AYA	Batch_1	1	54	23	7420	13961	63.89	60	31.58	37.86	36	24.25	327.53	322	126.76	298.37	278	176.93
CVQ(Cit)TQG	Batch_2	1	55	23	7485	13961	49.05	48	25.46	38.19	36	24.2	245.41	239	110.69	256.51	244	130.46
IDH(Cit)HRT	Batch_2	1	56	23	7551	13961	38.35	36	21.49	37.07	36	25.29	221.26	194	120.37	239.38	228	124.51
SES(Cit)SDE	Batch_1	1	57	23	7616	13961	37.31	30	41.91	37.41	36	25.75	222.99	200	127.76	241.59	222	127.59
HHM(Cit)WNF	Batch_2	1	58	23	7682	13960	39.65	42	21.25	36.94	30	24.14	249.75	233	122.49	242.51	222	127.79
SYD(Cit)ISA	Batch_1	1	59	23	7747	13960	38.67	36	21.68	38.08	36	27.21	271.62	250	133.12	266.82	250	130.6
DGD(Cit)KDA	Batch_1	1	60	23	7812	13960	56.39	54	28.6	36.29	30	28.2	324.02	306	144.03	287.5	272	134.2
NQT(Cit)PRF	Batch_2	1	61	23	7878	13960	31.41	30	21	32.3	30	24.7	269.31	250	135.22	290.34	272	135.54
SSS(Cit)PYA	Batch_1	1	62	23	7943	13959	29.31	24	17.46	30.97	30	23.8	251.39	233	128.5	284.79	272	132.56
KNH(Cit)TKQ	Batch_2	1	63	23	8009	13959	34.13	24	46.37	32.24	30	23.93	299.72	272	132.74	285.36	272	133.29
FRT(Cit)PNC	Batch_2	1	64	23	8074	13959	37.02	30	24.19	35.41	30	25.94	294.98	280.5	137.69	273.87	255	136.37
MFY(Cit)FTQ	Batch_2	1	65	23	8139	13959	39.78	36	22.2	36.53	30	26.24	224.27	202.5	118.5	248.54	233	129.55
EMPTY	Blank	1	1	24	3954	14039	27.03	24	16.92	30.02	24	20.4	316.83	306	121.62	299.18	289	130.08
TVK(Cit)MNT	Batch_2	1	2	24	4019	14039	25.55	24	15.87	32.71	30	25.75	327.65	328	120.9	336.59	328	133.97
WKF(Cit)RTH	Batch_2	1	3	24	4085	14038	29	24	16.9	30.5	30	19.22	343.44	328	132.65	327.33	317	130.49
QQA(Cit)YNW	Batch_2	1	4	24	4150	14038	35.14	30	21.75	32.47	30	21.2	327.5	317	114.71	319.93	306	129.2
HRR(Cit)EHW	Batch_2	1	5	24	4215	14038	33.17	30	20.21	39.69	36	28.85	328.17	311	118.6	308.78	300	125.41
KIN(Cit)YAH	Batch_2	1	6	24	4281	14038	33.05	30	19.53	40.49	36	30.94	304.81	283	136.34	305.59	294	122.58
DGG(Cit)MDP	Batch_1	1	7	24	4346	14038	361.5	357	66.46	43.68	36	37.74	299.34	289	120.98	304.09	294	125.24
SYD(Cit)SSY	Batch_1	1	8	24	4412	14037	40.24	39	22	37.1	30	30.19	319.55	319.5	131.05	304.78	294	127.23
YYG(Cit)QSE	Batch_1	1	9	24	4477	14037	40.42	36	21.45	33.03	30	20.53	321.95	311	135.62	316.58	300	131.73
TIN(Cit)IMG	Batch_2	1	10	24	4542	14037	34.02	30	20.77	34.96	30	22.49	314.38	306	112.72	319.62	306	129.32
KDC(Cit)IPC	Batch_2	1	11	24	4608	14037	38.54	36	21.03	33.48	30	21.82	322.29	306	125.36	319.49	306	127.07
ERF(Cit)HHC	Batch_2	1	12	24	4673	14036	34.9	30	20.4	32.79	30	20.85	348.18	339	131.25	320.57	306	128.67
SYD(Cit)CYE	Batch_1	1	13	24	4739	14036	38.76	36	22.78	30.37	30	19.78	323.98	317	123.56	320.6	306	129.41
LFV(Cit)EVR	Batch_2	1	14	24	4804	14036	33.79	30	19.61	29.21	24	19.66	322.69	317	137.12	325.98	311	134.48
RLA(Cit)CPW	Batch_2	1	15	24	4869	14036	32.66	30	20.94	30.26	30	20.55	305.36	294	130.89	326.77	311	134
MAN(Cit)VNK	Batch_2	1	16	24	4935	14035	24.83	24	18.12	34.02	30	23.94	309.43	289	122.34	322.25	311	129.62
SYD(Cit)CGY	Batch_1	1	17	24	5000	14035	68.87	66	30.84	37.24	36	24.99	329.29	325	129.19	322.88	311	127.87
MVP(Cit)LMC	Batch_2	1	18	24	5066	14035	33.73	30	22	38.8	30	29.3	339.98	344	130.59	325.61	311	132.06
YSG(Cit)QGP	Batch_1	1	19	24	5131	14035	203.54	193	53.37	43.55	36	32.89	325.89	306	133.36	325.94	311	133.24
GSS(Cit)YYY	Batch_1	1	20	24	5196	14035	58.24	54	29.83	100.45	42	257.52	337.78	322	142.37	330.34	322	134.58
GGS(Cit)GDA	Batch_1	1	21	24	5262	14034	3761.57	3825	742.74	152.34	42	358.32	339.93	328	149.02	334.14	328	135.41
DEE(Cit)DYP	Batch_1	1	22	24	5327	14034	34.74	30	22.11	82.66	42	205.48	344.88	339	143.76	333.92	322	134.37
DSG(Cit)SGE	Batch_1	1	23	24	5393	14034	242.97	242	58.67	53.9	42	43.95	331.48	311	128.37	325.56	311	137.41
CPP(Cit)YWD	Batch_2	1	24	24	5458	14034	37.85	36	22.25	48.48	36	47.34	337.34	330.5	134.6	315.34	300	133.04
RHF(Cit)HNR	Batch_2	1	25	24	5523	14033	36.35	30	22.98	51.89	36	66.42	341.52	328	141.92	306.57	291.5	131.35
YGD(Cit)AGA	Batch_1	1	26	24	5589	14033	1092.57	1121	229.47	66.3	42	89.45	267.1	250	107.8	301.89	289	131.09
YEE(Cit)CYY	Batch_1	1	27	24	5654	14033	37.92	36	22.99	44.89	36	58.78	286.67	261	127.87	303.01	289	133.17
ERT(Cit)FLW	Batch_2	1	28	24	5720	14033	32.97	30	20.41	31.18	30	21.42	292.67	267	126.2	306.12	289	131.6
EVH(Cit)MVH	Batch_2	1	29	24	5785	14032	33.11	24	30.53	32.98	30	21.58	343.98	333	126.44	309.77	294	134.41
FTK(Cit)FMG	Batch_2	1	30	24	5850	14032	39.62	36	22.59	33.75	30	21.66	285.62	272	116.81	301.68	289	132.03
KQP(Cit)FNF	Batch_2	1	31	24	5916	14032	31.5	30	19.6	34.23	30	23.34	278.45	261	129.52	298.89	283	132.14
EIH(Cit)VHS	Batch_2	1	32	24	5981	14032	35.54	30	23.57	32.17	30	22.53	323.64	300	135.03	299.05	283	131.53
IFV(Cit)FAH	Batch_2	1	33	24	6047	14032	35.19	36	21.23	32.33	30	21.67	301.1	294	128.71	297.37	278	132.79
NRP(Cit)TAR	Batch_2	1	34	24	6112	14031	35.71	36	21.07	34.8	30	23.37	310.44	300	142.79	291.71	275	133.12
RVF(Cit)EPT	Batch_2	1	35	24	6178	14031	25.24	24	16.83	32.37	30	22.51	308.98	294	126.21	289.41	272	133.24
IRY(Cit)VRQ	Batch_2	1	36	24	6243	14031	30.45	30	19.07	31.97	30	21.75	295.06	289	130.98	286.95	278	130.2
AKF(Cit)RKK	Batch_2	1	37	24	6308	14031	34.18	30	24.13	30.74	30	21.75	265.83	250	121.23	276	261	129.74
RAL(Cit)QLF	Batch_2	1	38	24	6374	14030	28.72	24	21.76	31.41	30	22.2	306.78	294	136.85	282.61	267	134.41
LMQ(Cit)HKT	Batch_2	1	39	24	6439	14030	27.69	24	19.92	33.53	30	23.54	290.82	272	140.36	289.09	272	137.57
KKK(Cit)WMR	Batch_2	1	40	24	6505	14030	30.55	30	22.1	32.05	30	21.96	268.79	250	131.89	285.95	272	134.32
ETV(Cit)HFH	Batch_2	1	41	24	6570	14030	31.23	30	21.36	33.59	30	23.9	299.64	283	136.54	286.22	272	129.04
VPW(Cit)KRN	Batch_2	1	42	24	6635	14030	30.14	24	23.9	32.63	30	23.35	278.62	261	142.66	281.13	267	130.33
GSD(Cit)WDE	Batch_1	1	43	24	6701	14029	39.99	36	23.1	33.49	30	22.72	289.47	278	136.43	287.54	272	134.03
ELW(Cit)FQC	Batch_2	1	44	24	6766	14029	39.24	36	23.91	33.26	30	22.08	288.94	255	139.18	298.68	283	132.54
VNQ(Cit)YWN	Batch_2	1	45	24	6832	14029	34.77	30	23.35	32.95	30	21.72	317.17	311	143.53	293.64	278	134.14
KHA(Cit)CRF	Batch_2	1	46	24	6897	14029	36.73	30	23.28	33.5	30	21.87	279.57	267	131.5	271.41	255	131.14
TWP(Cit)PWV	Batch_2	1	47	24	6962	14028	32.99	30	21.78	31.01	30	20.75	315.43	283	142.07	291.87	278	134.73
AWF(Cit)FEK	Batch_2	1	48	24	7028	14028	35.44	30	24.2	30.57	30	20.95	303.71	291.5	126.43	289.77	278	132.27
AVV(Cit)LQW	Batch_2	1	49	24	7093	14028	31.38	30	20.98	30.65	30	21.12	278.13	261	115	277.56	261	129.35
FQR(Cit)NLT	Batch_2	1	50	24	7159	14028	34.66	30	21.29	35.62	30	27.35	261.86	244	118.23	274.98	261	128.61
QMF(Cit)VCC	Batch_2	1	51	24	7224	14027	46.73	42	27.09	44.68	36	35.77	299.49	283	128.72	275.25	261	130.64
HCA(Cit)NEL	Batch_2	1	52	24	7289	14027	31.11	30	20.93	34.84	30	24.38	281.61	250	135.41	283.27	267	135.36
EIC(Cit)KLF	Batch_2	1	53	24	7355	14027	30.62	24	21.22	33.15	30	22.44	292.61	289	134.09	299.52	283	140.19
TNT(Cit)TVS	Batch_2	1	54	24	7420	14027	36.84	30	37.19	36.16	30	24.04	278.23	258	133.21	280.67	261	135.97
VWN(Cit)PWV	Batch_2	1	55	24	7486	14027	34.89	30	20.55	37.55	36	24.5	236.75	222	114.29	244.03	233	126.53
HQQ(Cit)NLH	Batch_2	1	56	24	7551	14026	39.56	36	21.08	46.48	36	38.14	235.4	225	113.73	242.03	228	123.11
GGE(Cit)TGY	Batch_1	1	57	24	7616	14026	201.83	200	59.85	55.33	42	48.54	224.23	217	114.97	250.01	233	126.85
DEE(Cit)LDA	Batch_1	1	58	24	7682	14026	26.83	24	19.04	43.57	36	33.89	242	217	133.24	274.39	255	134.94
YGS(Cit)SDE	Batch_1	1	59	24	7747	14026	66.26	66	30.13	40.48	36	26.13	306.35	294	131.02	299.35	283	133.41
RTM(Cit)MIQ	Batch_2	1	60	24	7813	14025	35.5	30	22.1	38.17	36	28.65	297.23	280.5	132.69	292.6	278	134.46
WCW(Cit)VLL	Batch_2	1	61	24	7878	14025	39.39	36	27.95	33.95	30	24.33	302.48	289	140.15	282.42	267	130.94
PVY(Cit)RVT	Batch_2	1	62	24	7943	14025	29.92	24	21.35	31.25	30	21.33	298.45	264	152.78	276.77	261	129.97
FHN(Cit)LPQ	Batch_2	1	63	24	8009	14025	36.4	30	26.04	30.61	30	21.08	273.01	252.5	126.01	279.4	261	130.71
VLM(Cit)KKN	Batch_2	1	64	24	8074	14025	23.85	24	15.86	32.22	30	21.46	279.75	255	131.68	291.28	278	134.5
CCW(Cit)CNS	Batch_2	1	65	24	8140	14024	50.27	48	24.51	36.02	30	24.19	278.4	261	140.19	267.25	252.5	131.61
EDKFVRYVD	Control_1	1	1	25	3954	14104	21.24	18	15.6	27.84	24	18.62	284.64	278	125.33	295.77	283	126.75
HVT(Cit)WKS	Batch_2	1	2	25	4019	14104	23.61	24	16.88	26.37	24	18.13	325.61	311	124.74	343.25	333	130.98
NRM(Cit)NFK	Batch_2	1	3	25	4085	14104	26.72	24	17.96	28.01	24	18.48	328.87	317	130.62	336.05	322	132.15
LMP(Cit)VTQ	Batch_2	1	4	25	4150	14104	23.05	18	16.63	30.15	30	19.28	318.22	317	119.7	323.3	306	134.2
SGD(Cit)WSE	Batch_1	1	5	25	4216	14104	64.91	60	29.05	38.5	36	25.77	298.29	289	119.26	318.84	306	131.71
YSE(Cit)DGE	Batch_1	1	6	25	4281	14103	84.88	84	32.45	41.91	36	28.07	306.35	297	126.65	317.33	306	132.31
LNC(Cit)HMI	Batch_2	1	7	25	4346	14103	28.63	24	20.09	41.51	36	36.92	313.25	300	122.37	315.56	300	130.36
SYS(Cit)QDE	Batch_1	1	8	25	4412	14103	28.26	24	19.46	32.24	30	21.72	324.73	311	139.34	319.14	306	131.36
IPF(Cit)RCC	Batch_2	1	9	25	4477	14103	43.17	36	28	31.85	30	20.3	307.97	294	117.6	321.24	306	132.13
IIM(Cit)WKG	Batch_2	1	10	25	4543	14102	29.4	24	20.59	31.36	30	20.26	331.72	317	140.76	324.71	311	131.6
NDR(Cit)TKC	Batch_2	1	11	25	4608	14102	31.32	30	22.41	29.94	24	19.93	321.73	317	128.45	325.64	317	127.42
GEE(Cit)IYA	Batch_1	1	12	25	4673	14102	29.25	24	20.8	30.23	27	21.21	304.89	283	135.23	324.07	311	132.35
QDW(Cit)KTD	Batch_2	1	13	25	4739	14102	20.39	18	16.3	29.15	24	19.91	315.41	306	115.54	318.86	306	129.3
MFP(Cit)YRK	Batch_2	1	14	25	4804	14101	28.98	24	18.65	31.22	30	24.1	325.45	306	150.58	322.7	306	132.88
QQC(Cit)MHN	Batch_2	1	15	25	4870	14101	30.99	24	21.67	28.41	24	20.05	343.17	339	126.27	325.13	311	135.72
TMP(Cit)CPD	Batch_2	1	16	25	4935	14101	26.02	24	18.98	28.84	24	20.45	299.92	289	131.52	322.14	311	133.45
FFQ(Cit)ERN	Batch_2	1	17	25	5000	14101	32	30	20.97	33.48	30	23.56	321.94	319.5	124.5	320.56	311	128.69
DES(Cit)FDA	Batch_1	1	18	25	5066	14101	26.49	24	21.48	32.32	30	24.8	320.28	294	140.35	321.46	306	132.52
FFW(Cit)PPV	Batch_2	1	19	25	5131	14100	28.78	24	20.37	37.61	30	31.23	322.2	317	135.85	323.78	311	133.6
CWL(Cit)QFI	Batch_2	1	20	25	5197	14100	36.52	36	22.65	54.13	30	114.92	320.73	306	120.69	328.68	317	135.72
KNT(Cit)IMN	Batch_2	1	21	25	5262	14100	21.22	18	16.79	130.29	30	356.13	339.16	317	138.86	330.52	317	138.73
EPQ(Cit)LPR	Batch_2	1	22	25	5327	14100	23.88	24	18.98	45.03	30	80.94	323.03	317	133.2	328.55	317	136.69
SEG(Cit)FDY	Batch_1	1	23	25	5393	14099	29.14	24	20.01	104.99	42	258.87	317.86	300	126.28	325.68	311	133.29
GGG(Cit)GSP	Batch_1	1	24	25	5458	14099	4266.8	4431	828.2	159.67	48	368.6	313.33	306	132.14	325.33	311	133.68
TLK(Cit)NQI	Batch_2	1	25	25	5524	14099	20.07	18	16.13	82.07	30	234.46	297.75	289	131.65	314.5	306	130.77
TMP(Cit)RRN	Batch_2	1	26	25	5589	14099	28.93	24	21.71	56.26	30	89.27	306.25	291.5	138.61	307.97	300	132.33
KCQ(Cit)YEW	Batch_2	1	27	25	5655	14098	32.46	30	22.86	34.96	30	31.7	330.86	317	136.84	310.37	294	135.85
CTC(Cit)VKN	Batch_2	1	28	25	5720	14098	31.04	30	24.83	31.37	30	22.32	320.33	303	137.58	308.89	294	132.17
QRV(Cit)YNH	Batch_2	1	29	25	5785	14098	27	24	18.45	33.98	30	23.67	327.7	308.5	132.68	318.43	306	132.81
CNQ(Cit)TQR	Batch_2	1	30	25	5851	14098	37.78	30	31.22	42.59	36	31.55	285.37	283	119.25	306.49	289	134.05
SYG(Cit)HGP	Batch_1	1	31	25	5916	14098	193.1	187	52.65	49.87	42	39.15	314.5	303	131.01	296.55	283	134.33
HFH(Cit)KAQ	Batch_2	1	32	25	5982	14097	29.6	30	18.59	38.84	30	30.27	312.45	294	135.42	298.65	289	133.57
MWP(Cit)CRG	Batch_2	1	33	25	6047	14097	35.12	30	24.34	32.84	30	22.29	318.42	311	128.34	287.2	267	135.23
FWV(Cit)MTD	Batch_2	1	34	25	6112	14097	32.29	30	30.29	32.86	30	23.85	238.19	217	118.14	269.08	250	133.38
AIL(Cit)THS	Batch_2	1	35	25	6178	14097	29.67	24	20.79	31.94	30	23.49	248.51	233	130.89	264.89	244	129.02
DED(Cit)NDA	Batch_1	1	36	25	6243	14096	26.7	24	20	30.82	30	21.39	233.87	219.5	118	259.12	244	125.58
MNF(Cit)CWK	Batch_2	1	37	25	6309	14096	28.14	24	20.07	30.31	24	21.65	259.38	241.5	123.59	265.47	250	129.18
AVP(Cit)YHM	Batch_2	1	38	25	6374	14096	25.54	24	18.15	29.23	24	20.54	327.28	306	152.57	296.9	283	133.79
SED(Cit)EYA	Batch_1	1	39	25	6439	14096	26.78	21	28.82	28.89	24	20.44	280.05	255	138.82	294.77	278	132.36
FHM(Cit)LKD	Batch_2	1	40	25	6505	14096	23.24	18	16.91	30.15	24	22.24	292.11	278	124.2	291.31	278	128.52
CVL(Cit)HTF	Batch_2	1	41	25	6570	14095	33.05	30	22.57	31.47	30	22.97	276.29	255	120.04	294.77	283	130.83
IWM(Cit)VLW	Batch_2	1	42	25	6636	14095	31.57	30	22.69	30.65	24	22.75	290.04	283	136.68	285.16	272	127.73
LKV(Cit)YRR	Batch_2	1	43	25	6701	14095	31.94	30	20.99	35.08	30	24.73	279.29	272	124.99	288.11	272	133.06
DGE(Cit)QSP	Batch_1	1	44	25	6766	14095	104.84	103	37.64	39.42	36	26.65	306.93	294	134.77	302.76	289	134.69
SGD(Cit)TSY	Batch_1	1	45	25	6832	14094	66.94	66	30.25	39.3	36	25.75	318.35	300	138.48	295.38	283	133.3
DGD(Cit)ISE	Batch_1	1	46	25	6897	14094	54.44	48	28.37	36.6	30	23.96	245.57	239	116.8	282.2	267	135.27
THF(Cit)HPS	Batch_2	1	47	25	6963	14094	29.09	24	21.82	31.23	30	20.74	320.77	300	147.72	299.67	283	137.8
IIP(Cit)VCS	Batch_2	1	48	25	7028	14094	34.99	30	26.44	29.94	24	20.5	288.98	272	140.01	294.71	280.5	133.63
DED(Cit)HYP	Batch_1	1	49	25	7093	14093	41.64	30	37.37	36.33	30	25.35	308.58	294	142.49	281.46	267	129.88
GYG(Cit)SYP	Batch_1	1	50	25	7159	14093	56.36	54	39.65	43.71	36	41.48	284.23	278	140.7	278.21	261	129.31
PIF(Cit)PFM	Batch_2	1	51	25	7224	14093	28.52	24	21.2	34.01	30	24.16	276	261	125.54	280.77	261	135.63
EMI(Cit)FLC	Batch_2	1	52	25	7290	14093	35.05	30	23.51	32.57	30	22.48	284.27	272	130.48	290.61	278	136.46
YYG(Cit)ADY	Batch_1	1	53	25	7355	14093	37.22	30	24.24	31.84	30	21.64	301.06	286	132.39	304.26	289	138.59
SED(Cit)VDP	Batch_1	1	54	25	7420	14092	30.7	24	21.08	33.51	30	23.14	276.81	267	121.24	285.49	272	138.56
RLM(Cit)MMC	Batch_2	1	55	25	7486	14092	39.01	36	24.44	34.14	30	23.64	249.4	228	123.53	246.76	233	124.3
KMA(Cit)NID	Batch_2	1	56	25	7551	14092	27.65	24	26.05	37.85	30	31.44	236.71	222	122.81	261.25	244	129.59
FLV(Cit)PFN	Batch_2	1	57	25	7617	14092	31.48	30	23.08	48.19	36	48.85	310.89	297	133.63	288	272	136.59
ANA(Cit)WKT	Batch_2	1	58	25	7682	14091	25.64	24	18.17	40.06	36	31.13	298.02	283	128.72	301.77	283	137.84
DSE(Cit)RGY	Batch_1	1	59	25	7747	14091	94.25	90	37.74	47.12	42	31.64	304.05	294	134.49	303.39	283	134.68
SEG(Cit)YYA	Batch_1	1	60	25	7813	14091	41.38	36	63.33	41.19	36	28.13	281.41	258	135.63	292.28	278	136.36
LRN(Cit)VES	Batch_2	1	61	25	7878	14091	28.45	24	21.92	33.28	30	22.5	309.62	294	131.83	286.69	267	149.64
KIY(Cit)VCS	Batch_2	1	62	25	7944	14091	32.78	30	20.15	32.27	30	28.01	280.79	261	128.88	282.94	267	146.71
EDW(Cit)WPW	Batch_2	1	63	25	8009	14090	34.96	36	20.66	33.9	30	32.98	288.77	267	134.75	282.95	267	134.12
ACV(Cit)FTL	Batch_2	1	64	25	8074	14090	28.54	24	20.01	32.14	30	25.18	301.2	289	137.3	293.94	278	136.91
YYD(Cit)TYE	Batch_1	1	65	25	8140	14090	39.69	36	25.04	35.52	30	24.67	306.11	286	152.03	287.24	272	135.01
EMPTY	Blank	1	1	26	3954	14170	30.96	24	18.09	28.91	24	20.46	257.96	250	109.02	284.11	267	125.73
MIY(Cit)EWN	Batch_2	1	2	26	4020	14170	26.82	24	17.61	27.59	24	18.3	366.07	358.5	137.45	339.46	322	135.2
MRA(Cit)FQR	Batch_2	1	3	26	4085	14170	37.57	36	27.55	28.55	24	18.44	327	322	123.14	344.12	328	133.69
AIC(Cit)QKC	Batch_2	1	4	26	4150	14169	35.99	36	21	30.5	30	19.52	337.1	333	124.55	329.95	311	134.5
DGS(Cit)EDE	Batch_1	1	5	26	4216	14169	61.54	60	28.34	33.99	30	24.09	345.66	328	138.35	327.36	311	134.06
FAF(Cit)QEH	Batch_2	1	6	26	4281	14169	28.53	24	18.72	33.42	30	24.9	321.92	314	133.28	322.53	306	132.34
AIM(Cit)VTK	Batch_2	1	7	26	4347	14169	26.74	24	17.65	28.75	24	19.12	305.24	294	127.74	320.93	306	132.16
FDY(Cit)MNT	Batch_2	1	8	26	4412	14168	35.11	30	30.46	31.63	30	20.8	333.95	317	127.13	325.39	317	134.19
VIH(Cit)FTD	Batch_2	1	9	26	4477	14168	29.02	24	18.9	36.12	30	28.5	326.15	322	135.88	331.34	322	132.58
MVN(Cit)ERD	Batch_2	1	10	26	4543	14168	27.25	24	18.89	29.97	30	20.01	320.57	311	125.64	337.38	322	133.14
NQV(Cit)QVI	Batch_2	1	11	26	4608	14168	27.38	24	17.95	28.13	24	18.85	345.16	339	140.39	342.8	328	133.63
QKT(Cit)LKH	Batch_2	1	12	26	4674	14167	22.3	18	14.57	28.04	24	19.13	331.48	322	129.02	334.73	322	132.06
LAR(Cit)VTV	Batch_2	1	13	26	4739	14167	27.36	24	17.7	44.52	30	69.47	323.78	306	136.63	325.28	311	129.76
DGG(Cit)RSE	Batch_1	1	14	26	4804	14167	814.02	827	110.79	59.3	36	86.17	315.7	306	122.08	319.07	306	131.3
APK(Cit)FMF	Batch_2	1	15	26	4870	14167	30	30	20.34	38.29	30	48.67	318.04	294	135.01	317.75	300	133.98
NMY(Cit)VMM	Batch_2	1	16	26	4935	14167	29.7	24	21.11	30.57	30	20.91	334.32	333	122.71	318.78	306	132.31
SGE(Cit)RYP	Batch_1	1	17	26	5001	14166	107.13	103	35.33	33.23	30	22.55	305.11	283	128.37	317.96	306	130.62
LTQ(Cit)CIV	Batch_2	1	18	26	5066	14166	33.04	30	19.87	29.92	24	21.03	299.16	280.5	126.07	318.58	306	130.96
ERF(Cit)EMR	Batch_2	1	19	26	5132	14166	23.97	24	15.45	28.38	24	19.96	345.17	336	135.36	324.44	306	139.66
WAP(Cit)MKW	Batch_2	1	20	26	5197	14166	27	24	19.8	29.41	24	19.93	328.85	308.5	145.01	320.09	306	138.67
QQN(Cit)YTW	Batch_2	1	21	26	5262	14165	36.36	36	21.35	28.89	24	19.35	327.25	308.5	128.86	322.33	306	136.15
LFK(Cit)ILL	Batch_2	1	22	26	5328	14165	27.73	24	18.96	28.21	24	19.39	331.1	317	127.17	323.33	311	136.8
FHQ(Cit)PEF	Batch_2	1	23	26	5393	14165	32.84	30	26.14	49.25	30	112.43	330.65	328	129.06	325.19	311	135.93
ANC(Cit)FQD	Batch_2	1	24	26	5459	14165	36.14	36	22.69	137.19	30	368.4	310.32	297	127.14	327.23	311	136.9
TQH(Cit)RIH	Batch_2	1	25	26	5524	14165	30.31	30	21.11	42.65	30	98.79	334.07	319.5	134.97	323.69	311	133.12
YEE(Cit)RDP	Batch_1	1	26	26	5589	14164	37.12	36	22.22	30.62	30	21.33	305.29	294	120.96	322.27	311	137.45
MCL(Cit)VVW	Batch_2	1	27	26	5655	14164	35.21	30	21.67	31.64	30	23.01	312.1	283	157.31	320.27	300	136.73
NAN(Cit)TQM	Batch_2	1	28	26	5720	14164	33.63	30	20.63	40.06	30	39.63	319.36	300	131.26	318.57	306	132.95
SGD(Cit)HGE	Batch_1	1	29	26	5786	14164	271.9	266	71.37	49.64	36	46.38	329.29	328	128.45	308	294	132.22
EDA(Cit)PPD	Batch_2	1	30	26	5851	14163	29.89	24	19.85	49.11	36	39.45	241.8	233	116.97	276.89	261	125.72
DSG(Cit)WGP	Batch_1	1	31	26	5916	14163	223.73	218	63.27	73.17	60	60.35	249.72	239	113.78	274.33	261	126.76
DSD(Cit)GDA	Batch_1	1	32	26	5982	14163	301.83	303	77.39	67.26	42	68.38	254.82	244	123.2	284.05	267	128.03
SYG(Cit)LYP	Batch_1	1	33	26	6047	14163	41.87	42	23.4	44.46	36	42.93	259.36	228	125.9	268.72	255	126.24
GGE(Cit)KYY	Batch_1	1	34	26	6113	14162	75.45	72	31.54	38.96	36	26.11	242.68	230.5	118.88	252.49	239	122.75
NCR(Cit)FMD	Batch_2	1	35	26	6178	14162	40.15	36	24.88	36.98	36	24.77	239.08	233	116.7	247.04	233	119.2
FRN(Cit)LWN	Batch_2	1	36	26	6243	14162	38.94	36	23.68	32.49	30	21.77	251.92	233	132.18	245.98	233	120.43
EHW(Cit)CTL	Batch_2	1	37	26	6309	14162	36.57	36	22.47	32.16	30	21.68	259.97	244	113.64	254.26	244	123.82
EHK(Cit)YEV	Batch_2	1	38	26	6374	14162	27.22	24	19.21	31.79	30	21.44	323.21	317	130.6	291.31	278	131.61
KFY(Cit)LCC	Batch_2	1	39	26	6440	14161	45.81	42	25.22	31.6	30	21.57	297.84	278	135.56	297.68	283	131.31
KMW(Cit)NCW	Batch_2	1	40	26	6505	14161	40.72	36	26.05	31.57	30	21.62	302.33	300	136.93	290.75	278	128.25
DYD(Cit)QSA	Batch_1	1	41	26	6570	14161	37.12	30	22.7	31.35	30	21.39	274.44	272	133.56	290.15	278	130.4
TMV(Cit)TQQ	Batch_2	1	42	26	6636	14161	33.6	30	32.79	29.95	24	21.07	296.44	289	124.9	289.6	278	129.23
QQW(Cit)HHT	Batch_2	1	43	26	6701	14160	32.67	30	22.27	30.7	30	21.58	311.24	306	120.91	299.83	283	135.29
RPW(Cit)IEQ	Batch_2	1	44	26	6767	14160	28.54	24	19.16	34.92	30	25.09	340.2	328	147.74	313.17	300	138.66
DSS(Cit)EDP	Batch_1	1	45	26	6832	14160	31.54	30	21.54	36.39	30	24.95	296.94	283	138.22	289.62	278	135.43
VQW(Cit)LLH	Batch_2	1	46	26	6897	14160	30.85	30	20.23	35.18	30	23.04	261.58	239	131.74	276.38	261	130.96
APW(Cit)IRT	Batch_2	1	47	26	6963	14159	34.35	30	22.96	31.76	30	21.42	295.41	283	132.67	300.05	283	133.69
DEE(Cit)PSY	Batch_1	1	48	26	7028	14159	32.03	30	20.04	32.14	30	22.99	285.88	261	133.03	294.11	278	132.55
WIC(Cit)NWS	Batch_2	1	49	26	7094	14159	45.82	42	25.35	145.2	42	465.99	296.54	272	134.4	280.29	267	128.68
DGD(Cit)GGA	Batch_1	1	50	26	7159	14159	5663.14	5777	1724.54	274.57	54	692.06	348.64	311	316.77	274.94	261	130.32
EDW(Cit)FMW	Batch_2	1	51	26	7224	14159	39.57	36	23.65	114.96	36	417.86	278.43	250	134	279.45	267	134.95
LQF(Cit)TRG	Batch_2	1	52	26	7290	14158	36.02	36	21.6	34.75	30	23.47	281.22	272	118.49	285.79	267	135.4
SSE(Cit)MSY	Batch_1	1	53	26	7355	14158	33.51	30	21.43	33.11	30	22.47	315.64	300	141.05	297.25	283	136.52
VFV(Cit)KKC	Batch_2	1	54	26	7421	14158	32.69	30	22.31	34.6	30	26.08	270.76	250	137.21	275.27	261	133.8
VLQ(Cit)KCC	Batch_2	1	55	26	7486	14158	45.51	42	25.61	35.21	30	26.27	243.07	228	119.74	264.19	244	132.3
IPQ(Cit)ECK	Batch_2	1	56	26	7551	14157	32.25	30	21.5	31.69	30	23.96	346.71	333	151.33	294.97	278	137.83
EKF(Cit)PQW	Batch_2	1	57	26	7617	14157	31.25	27	20.66	32.17	30	23.87	302.04	294	130.41	316.06	300	137.08
IMH(Cit)WWF	Batch_2	1	58	26	7682	14157	38.39	36	22.86	33.8	30	22.88	309.03	280.5	153.83	306.17	294	135.96
VIY(Cit)QAI	Batch_2	1	59	26	7748	14157	39.32	36	26.42	85.93	42	195.63	285.39	272	129.39	299.82	283	136.3
GGS(Cit)GDE	Batch_1	1	60	26	7813	14157	1889.33	2033.5	522.64	157.06	54	319.89	286.2	261	138.85	299.91	283	142.08
GGG(Cit)RDE	Batch_1	1	61	26	7878	14156	104.3	103	40.91	84.64	36	203.63	263.81	239	144.7	291.68	278	138.62
ACC(Cit)EIW	Batch_2	1	62	26	7944	14156	35.7	30	24.75	35.71	30	30.12	267.12	250	131.79	286.45	267	135.25
PCH(Cit)NVC	Batch_2	1	63	26	8009	14156	40.52	36	23.4	35.61	30	33.1	292.18	278	135.09	292.89	278	135.88
AWT(Cit)YLS	Batch_2	1	64	26	8075	14156	34.57	30	22.8	35.18	30	31.06	293.68	275	145.39	298.91	283	140.26
YSG(Cit)PDP	Batch_1	1	65	26	8140	14155	37.23	36	22.34	36.3	30	31.83	305.96	300	142.19	300.41	283	136.38
EDKFVRYVD	Control_1	1	1	27	3954	14236	27.84	24	17.71	29.86	24	21.08	250.23	239	105.81	259.01	244	118.89
YYG(Cit)ADA	Batch_1	1	2	27	4020	14235	29.71	30	17.96	28.92	24	18.31	315.93	300	135.01	309.17	289	136.72
HRM(Cit)HRF	Batch_2	1	3	27	4085	14235	29.58	24	18.62	29.05	24	18.63	342.3	328	130.33	353.24	339	133.66
RMY(Cit)WMT	Batch_2	1	4	27	4151	14235	29.86	30	19.26	28.79	24	18.73	351.41	333	130.8	343.61	333	131.5
PKK(Cit)PAV	Batch_2	1	5	27	4216	14235	22.43	18	16.5	28.54	24	18.89	296.71	272	133.78	336.16	322	130.69
LNA(Cit)LPN	Batch_2	1	6	27	4281	14234	21.86	18	16.25	27.21	24	20.07	324.37	314	133.11	330.97	317	131.37
LDK(Cit)INN	Batch_2	1	7	27	4347	14234	26.29	24	17.47	28.25	24	18.82	328.68	322	129.63	328.61	311	131.68
SSD(Cit)VSP	Batch_1	1	8	27	4412	14234	49.83	48	25.04	45.42	36	41.46	332.29	311	123.78	333.92	322	134.13
SGG(Cit)YGP	Batch_1	1	9	27	4478	14234	361.56	357	64.95	58.41	42	50.03	340.91	328	134.12	341.12	333	133.6
LCW(Cit)FLC	Batch_2	1	10	27	4543	14233	45.68	42	26.34	39.64	30	34.88	335.81	325	133.63	348.72	333	134.88
HWI(Cit)CFL	Batch_2	1	11	27	4609	14233	35	36	19.54	30.44	30	19.71	347.58	339	127.63	350.81	339	137.38
KCV(Cit)YMG	Batch_2	1	12	27	4674	14233	31.73	24	21.15	29.69	30	19.21	331.51	311	129.62	344.55	333	133.35
AWH(Cit)YEL	Batch_2	1	13	27	4739	14233	29.02	24	20.51	36.29	30	39.21	335.05	311	136.03	335.34	322	129.8
DEG(Cit)YSA	Batch_1	1	14	27	4805	14233	43.33	39	22.22	56.95	36	84.59	333.75	319.5	154.13	328.69	317	133.33
VQQ(Cit)NRW	Batch_2	1	15	27	4870	14232	28.87	30	19.77	34.96	30	29.52	313.86	300	134.66	323.97	306	134.79
FFI(Cit)CWD	Batch_2	1	16	27	4936	14232	43.75	42	26.72	33.08	30	21.96	331.71	322	137.13	323.33	311	131.28
YSD(Cit)RDY	Batch_1	1	17	27	5001	14232	33.32	30	20.15	42.47	36	44	342.6	333	135.61	320.21	311	130.22
VTF(Cit)EFL	Batch_2	1	18	27	5066	14232	28.04	24	21.12	29.29	24	21.01	312.91	306	129.75	328.56	317	131.84
LHQ(Cit)PHV	Batch_2	1	19	27	5132	14231	25.46	24	19.58	27.69	24	19.81	337.01	333	125.2	333.66	317	140.15
INC(Cit)WKS	Batch_2	1	20	27	5197	14231	26.5	24	17.58	29.45	24	21.33	323.94	314	120.76	324.78	306	141.75
WCW(Cit)PWT	Batch_2	1	21	27	5263	14231	33.74	30	22.36	29.72	30	19.48	315.88	300	126.85	325.71	311	133.64
CVW(Cit)EAN	Batch_2	1	22	27	5328	14231	28.5	24	18.99	28.37	24	19.52	331.51	322	135.38	323.45	311	134.71
RHQ(Cit)KPS	Batch_2	1	23	27	5393	14231	25.75	24	18.48	26.54	24	19.51	320.63	306	133.99	321.19	306	136.04
KLQ(Cit)IKD	Batch_2	1	24	27	5459	14230	18.42	18	15.17	27.04	24	19.83	284.57	272	120.05	323.87	306	135.03
ERL(Cit)ELH	Batch_2	1	25	27	5524	14230	23.76	18	17.67	28.01	24	19.78	322.26	300	149.27	331.25	311	136.12
KNL(Cit)PRR	Batch_2	1	26	27	5590	14230	27.54	24	19.29	41.88	30	56.8	318.8	306	149.6	326.46	311	135.61
DGG(Cit)KSY	Batch_1	1	27	27	5655	14230	652.03	660	122.25	56.92	36	81.38	343.79	328	149.33	320.02	300	136.76
WNY(Cit)IAC	Batch_2	1	28	27	5720	14229	39.46	36	23.78	45.07	30	57.13	325.19	317	131.16	307.03	294	137
VDN(Cit)LIF	Batch_2	1	29	27	5786	14229	27.48	24	18.58	44.69	30	44.46	275.07	261	130.26	296.36	283	134.05
NFT(Cit)NRT	Batch_2	1	30	27	5851	14229	26.34	24	18.91	37.4	30	29.7	301.53	289	124.62	288.46	272	134.87
MIM(Cit)PPV	Batch_2	1	31	27	5917	14229	26.12	24	19.53	54.13	42	49.47	311.6	300	119.34	292.45	278	134.33
LVT(Cit)TIH	Batch_2	1	32	27	5982	14228	26.58	24	18.1	65.54	42	77.13	305.04	300	131.61	296.53	283	133.07
NKA(Cit)TFD	Batch_2	1	33	27	6047	14228	22.6	24	15.52	38.89	30	31.35	336.64	339	121.41	299.48	283	135.14
WWW(Cit)NTK	Batch_2	1	34	27	6113	14228	29.95	30	18.39	43.57	36	29.2	269.26	255	133.43	285.61	267	134.91
SSG(Cit)CGA	Batch_1	1	35	27	6178	14228	89.31	84	35.33	42.35	36	28.38	265.44	244	136.58	256.15	239	122.24
HFP(Cit)KKF	Batch_2	1	36	27	6244	14228	32.88	30	24.7	35.39	30	24.69	259.12	241.5	119.25	244.09	233	115.26
AFQ(Cit)QFR	Batch_2	1	37	27	6309	14227	38.09	36	24.94	33.56	30	22.92	244.76	233	124.32	253.69	244	117.02
NNM(Cit)YQH	Batch_2	1	38	27	6374	14227	30.72	30	20.83	32.62	30	22.52	263.41	261	132.99	272.28	261	124.75
MDK(Cit)PLT	Batch_2	1	39	27	6440	14227	22.56	18	17.2	33.38	30	24.33	310.4	294	144.63	289.05	272	132.54
DGS(Cit)FSY	Batch_1	1	40	27	6505	14227	106.58	109	37.65	37.36	30	26.52	290.58	289	119.43	294.43	278	133.67
FIC(Cit)LNF	Batch_2	1	41	27	6571	14226	34.21	30	23.26	33.47	30	23.11	306.16	300	123.61	298.49	283	136.43
AVP(Cit)FPT	Batch_2	1	42	27	6636	14226	30.88	30	20.76	30.24	24	21.92	293.5	267	130.66	296.17	283	134.68
VPA(Cit)CWC	Batch_2	1	43	27	6701	14226	42.96	36	26.02	31.72	30	23.18	304.45	300	126.51	290.42	278	135.95
AVK(Cit)TCW	Batch_2	1	44	27	6767	14226	40.36	36	27.03	31.82	30	22.93	281.84	261	131.6	288.99	272	137
CRF(Cit)YKT	Batch_2	1	45	27	6832	14225	33.86	30	22.07	33.56	30	22.83	232.29	222	125.09	270.52	255	128.95
TTH(Cit)RMQ	Batch_2	1	46	27	6898	14225	35.83	30	22.36	33.51	30	22.31	253.46	239	131.08	267.4	255	128.15
RVF(Cit)MED	Batch_2	1	47	27	6963	14225	28.9	24	19.56	32.59	30	22.74	304.03	283	147.95	294.22	283	132.65
SYS(Cit)WDE	Batch_1	1	48	27	7028	14225	35.47	30	29.21	32.84	30	23.51	299.57	289	150.44	292.76	283	130.57
RWM(Cit)LLG	Batch_2	1	49	27	7094	14225	35.39	30	22.93	80.97	36	245.73	258.37	244	126.99	285.08	267	131.97
PDV(Cit)CRT	Batch_2	1	50	27	7159	14224	35.44	30	26.04	250.42	36	694.2	273.6	272	128.6	280.83	261	133.43
TTN(Cit)VKC	Batch_2	1	51	27	7225	14224	31.92	30	20.05	61.43	30	184.66	273.27	255	125.72	277.12	261	134.05
KTH(Cit)CTF	Batch_2	1	52	27	7290	14224	31.14	30	19.82	32.62	30	22.26	278.04	261	137.88	278.58	261	132.61
DED(Cit)FDP	Batch_1	1	53	27	7355	14224	39.86	36	39.64	31.96	30	22.67	292.85	272	124.1	290.36	272	137.92
MVF(Cit)KMM	Batch_2	1	54	27	7421	14223	28.79	24	19.13	33.15	30	25.23	292.29	267	165.52	278.49	267	133.21
TDY(Cit)HAN	Batch_2	1	55	27	7486	14223	30.63	24	20.14	33.34	30	23.14	324.15	317	131.19	292.26	278	139.16
SSG(Cit)VDE	Batch_1	1	56	27	7552	14223	34.33	30	23	32.94	30	28.04	293.58	267	147.25	316.07	300	144.72
EHH(Cit)MVM	Batch_2	1	57	27	7617	14223	29.74	30	19.39	33.04	30	27.92	330.17	322	145.29	310.38	294	143.7
NCQ(Cit)TPL	Batch_2	1	58	27	7683	14223	34.27	30	25.2	32.59	30	21.69	283.46	275	134.36	304.01	294	137.57
ALL(Cit)RNN	Batch_2	1	59	27	7748	14222	29.23	30	19.81	54.75	30	105.96	285.07	272	123.62	298.08	283	134.52
TRH(Cit)FKG	Batch_2	1	60	27	7813	14222	41.12	36	28.93	144.34	42	322.99	299.14	289	125.46	298.9	289	138.84
THF(Cit)EIV	Batch_2	1	61	27	7879	14222	25.78	24	19.43	59.02	36	116.29	303.4	283	136.11	292.93	278	136.86
KLQ(Cit)YAK	Batch_2	1	62	27	7944	14222	37.15	30	41.09	34.67	30	23.96	281.27	267	127.39	289.3	272	135.59
ACH(Cit)FCC	Batch_2	1	63	27	8010	14221	59.34	54	35.66	42.56	36	28.69	289.04	275	131.02	291.33	278	133.58
GES(Cit)KGE	Batch_1	1	64	27	8075	14221	100.48	96	37.35	45.84	42	36.97	299.3	272	144.34	294.64	278	134.48
ENQ(Cit)WND	Batch_2	1	65	27	8140	14221	33.04	30	23.34	38.55	36	33.25	287.91	272	139.29	297.48	283	137.72
EMPTY	Blank	1	1	28	3955	14301	30.63	30	18.12	31.09	30	19.58	232.4	217	108.17	243.97	233	108.53
TLF(Cit)FFK	Batch_2	1	2	28	4020	14301	33.17	30	19.62	30.71	30	19.05	256.52	244	104.69	268.86	255	119.76
IHP(Cit)NIH	Batch_2	1	3	28	4085	14301	27.35	24	16.29	28.67	24	18.45	343.38	328	129.97	319.49	311	132.75
HVR(Cit)PPM	Batch_2	1	4	28	4151	14300	26.72	24	16.09	27.22	24	18.42	336.68	339	130.84	350.81	339	132.55
QVI(Cit)ELK	Batch_2	1	5	28	4216	14300	21.91	18	14.56	26.84	24	17.84	330.85	311	141.55	344.04	333	133.65
LWM(Cit)CVS	Batch_2	1	6	28	4282	14300	36.69	36	19.98	29.87	30	19.4	349.69	333	131.9	341.1	328	132.75
CCI(Cit)WHI	Batch_2	1	7	28	4347	14300	39.68	36	22.09	31.13	30	19.62	362.24	356	128.61	339.92	328	134.9
WAI(Cit)YQS	Batch_2	1	8	28	4413	14299	32.19	30	18.25	42.66	36	33.07	347.02	325	136.13	344.92	333	133.16
DSD(Cit)NGA	Batch_1	1	9	28	4478	14299	152.49	151	45.15	58.59	48	47.97	341.74	336	141.79	349.07	333	134.9
YGD(Cit)FDA	Batch_1	1	10	28	4543	14299	78.74	75	32.26	40.9	36	29.23	340.64	328	132.6	353.44	339	137.6
EMA(Cit)MQS	Batch_2	1	11	28	4609	14299	27.81	24	18.22	31.22	30	21.1	349.49	322	130.34	359.39	344	143.55
ETN(Cit)YRK	Batch_2	1	12	28	4674	14299	28.62	24	19.62	29.54	24	19.71	341.79	333	118.69	353.7	344	137.5
MNM(Cit)NHC	Batch_2	1	13	28	4740	14298	35.01	30	20.85	30.47	30	19.8	341.75	333	130.68	347.09	333	132.9
GYE(Cit)FSE	Batch_1	1	14	28	4805	14298	41.53	36	23.77	33.36	30	21.61	329.87	319.5	144.64	335.32	322	131.67
NRP(Cit)FKH	Batch_2	1	15	28	4870	14298	31.08	30	20.13	37.36	30	32.72	336.62	330.5	139.97	326.3	311	133.79
YEG(Cit)MDA	Batch_1	1	16	28	4936	14298	35.32	36	20.95	112.8	48	228.67	305.9	283	130.03	317.28	306	130.67
DGD(Cit)GSE	Batch_1	1	17	28	5001	14297	3173.36	3249	591.39	132.06	48	258.71	325.28	311	122.36	323.87	311	129.31
WIF(Cit)HTF	Batch_2	1	18	28	5067	14297	29.88	30	18.59	63.88	30	170.84	328.83	328	135.87	324.44	311	129.32
EIM(Cit)PEV	Batch_2	1	19	28	5132	14297	23.11	24	15.32	28.57	24	21.43	322.26	317	126.01	328.86	317	134.07
MMW(Cit)YNN	Batch_2	1	20	28	5197	14297	32.69	30	20.76	30.53	24	22.51	320.32	306	137.23	322.26	311	133.31
LQP(Cit)EIK	Batch_2	1	21	28	5263	14297	22.7	24	15.9	32.63	30	23.21	319.11	300	132.97	318.73	306	129.09
GSS(Cit)DYE	Batch_1	1	22	28	5328	14296	41.57	36	25.05	30.34	30	20.56	322.82	308.5	140.7	318.68	306	130.36
LQN(Cit)HKN	Batch_2	1	23	28	5394	14296	26.88	24	17.46	27.27	24	19.8	311.01	297	134.84	321.44	311	130.62
LQK(Cit)TVM	Batch_2	1	24	28	5459	14296	22.79	18	16.68	26.59	24	19.69	314.24	303	130.2	326.07	311	134.41
LTQ(Cit)VPN	Batch_2	1	25	28	5524	14296	24.92	24	17.85	29	24	21.91	324.98	303	147.08	326.55	311	138.14
PTF(Cit)YER	Batch_2	1	26	28	5590	14295	28.18	24	19.41	33.72	30	32.39	331.68	317	128.53	327.19	317	136.09
FWY(Cit)EMW	Batch_2	1	27	28	5655	14295	35.24	30	24.37	54.84	30	80.97	327.41	314	142.09	300.92	283	132.01
MFL(Cit)KAS	Batch_2	1	28	28	5721	14295	32.76	30	21.53	34.97	30	32.28	255.16	239	124.85	282.91	267	129.51
LVN(Cit)QTF	Batch_2	1	29	28	5786	14295	31.26	30	19.5	30.33	30	20.96	300.55	283	130.52	290.46	278	133.4
SES(Cit)QDA	Batch_1	1	30	28	5851	14294	26.62	24	18.34	38.39	30	31.89	303.23	289	125.42	297.53	283	136.66
SSD(Cit)YGA	Batch_1	1	31	28	5917	14294	240.94	236	73.84	140.78	48	368.57	277.23	267	129.63	295.07	283	131.86
YGG(Cit)GGA	Batch_1	1	32	28	5982	14294	5632.41	5556	1382.71	219.27	48	521.34	328.65	317	148.06	294.48	283	131.49
LMQ(Cit)NRH	Batch_2	1	33	28	6048	14294	29.95	24	22.06	101.3	36	311.84	288.36	261	137.17	311.12	294	132.64
SEG(Cit)GYY	Batch_1	1	34	28	6113	14294	225.65	224	58.95	56.21	42	51.82	316.4	317	133.89	312.75	294	136.4
SYG(Cit)MDA	Batch_1	1	35	28	6178	14293	32.57	30	20.13	46.09	36	43.01	287.6	269.5	129.04	287.26	272	132.47
IHP(Cit)RPL	Batch_2	1	36	28	6244	14293	34.81	30	21.97	35.58	30	24.85	250.13	239	116.7	257.9	244	119.43
GGS(Cit)NSP	Batch_1	1	37	28	6309	14293	94.92	90	37.6	38.69	36	26.53	228.54	217	107.4	256.15	244	117.37
CFP(Cit)MNV	Batch_2	1	38	28	6375	14293	35.59	36	22.75	35.32	30	24.33	244.38	244	123.73	252.96	239	120.9
FDW(Cit)MKC	Batch_2	1	39	28	6440	14292	35.37	30	22.96	33.12	30	24.4	239.16	222	133.13	252.95	236	126.68
LMC(Cit)ICV	Batch_2	1	40	28	6505	14292	37.48	36	23.44	36.78	30	27.39	237.87	219.5	119.91	264	250	127.09
NVA(Cit)TPV	Batch_2	1	41	28	6571	14292	27.92	24	18.26	32.95	30	22.62	264.3	244	126.97	271.28	255	130.82
LCM(Cit)HCK	Batch_2	1	42	28	6636	14292	39.98	36	27.39	32.69	30	22.08	262.69	244	127.17	272.01	255	127.9
GYG(Cit)IYA	Batch_1	1	43	28	6702	14291	43.55	42	26.31	34.69	30	24.05	232.71	217	127.96	257.93	244	126.63
CFF(Cit)PAK	Batch_2	1	44	28	6767	14291	35.42	36	22.67	33.92	30	23.53	246.21	228	119.28	249.29	233	123.88
ECP(Cit)TWS	Batch_2	1	45	28	6832	14291	39.05	36	25.16	34.26	30	22.4	261.95	239	133.85	251.81	239	122.14
TVC(Cit)RRM	Batch_2	1	46	28	6898	14291	39.55	36	26.9	40.85	36	32.37	241.55	222	119.52	251.74	239	120.36
GEG(Cit)QGP	Batch_1	1	47	28	6963	14291	170.87	169	50.68	45.12	36	38.68	284.33	267	128.21	274.12	261	131.26
LFI(Cit)VWD	Batch_2	1	48	28	7029	14290	32.77	30	26.21	36.85	30	30.86	300.46	289	140.47	292.14	278	132.92
KMI(Cit)ITW	Batch_2	1	49	28	7094	14290	28.07	24	19.82	31.89	30	22.81	276.25	261	127.66	293.5	278	133.66
AWP(Cit)FFN	Batch_2	1	50	28	7160	14290	35.77	30	20.75	31.88	30	21.6	246.77	222	125.25	283.03	261	131.29
FCR(Cit)PRF	Batch_2	1	51	28	7225	14290	39.04	36	23.52	32.52	30	21.64	285.01	272	135.57	275.97	255	130.87
YEG(Cit)ASY	Batch_1	1	52	28	7290	14289	29.77	24	20.99	31.7	30	21.87	295.94	272	140.13	275.39	261	130.69
EVA(Cit)KCF	Batch_2	1	53	28	7356	14289	32.42	30	19.93	32.35	30	23.26	272.53	250	131.72	289.89	272	138.65
CKV(Cit)HIW	Batch_2	1	54	28	7421	14289	34.04	30	23.62	33.85	30	24.33	304.18	283	132.45	291.92	278	138.57
EII(Cit)LVN	Batch_2	1	55	28	7487	14289	24.73	24	18.32	32.19	30	23.06	299.36	283	126.22	306.52	289	141.3
VFN(Cit)ELM	Batch_2	1	56	28	7552	14289	37.23	36	20	33.07	30	26.98	302.42	300	136.46	304.47	289	141.39
ENF(Cit)EFH	Batch_2	1	57	28	7617	14288	27.23	24	18.43	31.73	30	25.87	291.25	278	145.94	303.18	289	140.43
LIY(Cit)LES	Batch_2	1	58	28	7683	14288	31.65	30	21.09	32.3	30	21.84	293.35	280.5	145.34	296.46	283	134.55
LQL(Cit)CWT	Batch_2	1	59	28	7748	14288	38.63	36	25.59	33.41	30	25.37	290.63	272	126.17	289.49	272	129.65
VTV(Cit)YPM	Batch_2	1	60	28	7814	14288	35.92	30	40.2	32.86	30	22.45	304.25	283	141.09	288.25	275	130.76
SYG(Cit)ISA	Batch_1	1	61	28	7879	14287	39.55	36	23.05	32.93	30	22.73	295.06	280.5	136.88	290.98	278	134.8
YYS(Cit)DYE	Batch_1	1	62	28	7944	14287	34.42	30	27.05	34.94	30	23.12	297.97	297	125.96	290.03	272	135.3
YYD(Cit)CYP	Batch_1	1	63	28	8010	14287	56.01	48	51.11	43.47	36	28.05	288.29	267	141.03	283.55	267	132.83
GSS(Cit)YSA	Batch_1	1	64	28	8075	14287	51.12	42	30.95	47.65	42	32.14	308.22	300	138.17	282.07	267	131.17
ATH(Cit)NKT	Batch_2	1	65	28	8141	14286	38.99	24	62.78	37.34	33	26.58	288.42	278	134.94	287.13	272	134.11
EDKFVRYVD	Control_1	1	1	29	3955	14367	29.53	24	18.67	32.57	30	19.66	243.18	239	103.13	244.93	233	111.91
EPL(Cit)WQH	Batch_2	1	2	29	4020	14366	33.74	30	19.73	35.36	30	21.54	239.24	217	122.2	251.42	239	115.86
TAH(Cit)FQN	Batch_2	1	3	29	4086	14366	34.09	30	20.4	31.35	30	18.99	239.54	228	106.31	264.89	255	118.11
RVN(Cit)MRH	Batch_2	1	4	29	4151	14366	31.22	30	18.41	29.22	24	18.54	322.94	300	130.98	301.3	289	133.88
AQI(Cit)PND	Batch_2	1	5	29	4217	14366	26.64	24	16.69	29.49	24	19.32	355.67	350	137.06	329.39	317	132.72
GYD(Cit)PDE	Batch_1	1	6	29	4282	14365	30.42	30	17.37	33.98	30	21.77	343.38	339	124.11	347.41	339	128.62
CAR(Cit)PVF	Batch_2	1	7	29	4347	14365	31.31	30	18.68	31.6	30	20.09	357.5	328	127.89	356.73	339	183.97
PDK(Cit)QEL	Batch_2	1	8	29	4413	14365	25.1	24	17.03	31.19	30	21.27	360.38	339	127.51	362.9	344	205.37
LAM(Cit)HEK	Batch_2	1	9	29	4478	14365	25.6	24	17.29	36.63	30	27.33	363.75	339	139.64	364.63	350	139.51
MQI(Cit)MHT	Batch_2	1	10	29	4544	14365	26.44	24	17.7	33.19	30	22.95	394.79	389	140.93	364.46	350	141.6
VIM(Cit)ELQ	Batch_2	1	11	29	4609	14364	22.65	24	14.81	29.21	24	19.93	378.88	380.5	140.6	363.76	350	141.53
CPP(Cit)RET	Batch_2	1	12	29	4674	14364	31.23	30	20.35	30.09	30	19.98	344.5	322	132.41	359.61	344	136.79
PPH(Cit)HIV	Batch_2	1	13	29	4740	14364	26.67	24	17.48	31.76	30	20.36	342.42	339	133.97	352.5	339	135.14
SSS(Cit)TYY	Batch_1	1	14	29	4805	14364	33.49	30	20.8	35.63	30	24.76	361.31	339	138.64	333.47	322	135.56
LQP(Cit)FMQ	Batch_2	1	15	29	4871	14363	34.97	30	20.84	212.97	36	778.41	332.96	300	134.84	325.14	311	138.08
DGG(Cit)GGP	Batch_1	1	16	29	4936	14363	18935	18908.5	3802.79	411.04	72	1054.94	373.54	355.5	157.55	314.62	300	132.21
SSD(Cit)VGY	Batch_1	1	17	29	5001	14363	80.99	78	35.97	247.35	54	694.04	307.17	289	132.6	314.01	300	129.31
IDI(Cit)MMV	Batch_2	1	18	29	5067	14363	24.62	24	17.18	41.42	30	71.41	321.51	311	131.82	318.41	306	131.15
YYE(Cit)SDE	Batch_1	1	19	29	5132	14363	32.56	30	22.18	29.48	24	19.69	307.01	289	123.92	318.95	306	132.68
INT(Cit)PHM	Batch_2	1	20	29	5198	14362	28.42	24	18.61	36.96	30	28.3	321.36	314	140.98	315.17	300	131.54
SYG(Cit)PGE	Batch_1	1	21	29	5263	14362	134.08	127	44.29	40.61	36	30.37	310.58	294	124.93	316.96	306	130.84
IPC(Cit)WEC	Batch_2	1	22	29	5328	14362	43.01	42	24.76	34.45	30	23.09	324.2	306	133.52	316.98	306	130.93
ERN(Cit)KWF	Batch_2	1	23	29	5394	14362	29.79	24	19.78	29.53	24	19.86	317.28	300	124.67	318.08	306	127.16
HLA(Cit)KMK	Batch_2	1	24	29	5459	14361	24.87	18	18.41	34.3	30	27.85	318.72	317	129.38	322.19	311	134.78
YEE(Cit)SGA	Batch_1	1	25	29	5525	14361	134.37	133	49.05	40.12	36	30.66	307.21	294	125.18	327.16	311	138.52
YYS(Cit)QYA	Batch_1	1	26	29	5590	14361	38.12	36	23.46	33.73	30	24.29	345.03	319.5	138.58	321.48	306	135.42
LDH(Cit)PTL	Batch_2	1	27	29	5655	14361	30.4	30	19.45	30.7	30	20.42	297.85	283	131.4	292.61	278	128.28
FMK(Cit)WLS	Batch_2	1	28	29	5721	14360	31.87	30	19.3	31.4	30	21.5	303.79	300	118.13	288.68	278	128.9
PNQ(Cit)VRK	Batch_2	1	29	29	5786	14360	29.1	24	17.87	30.91	30	22.11	287.83	278	125.12	293.06	278	131.86
KCK(Cit)WMS	Batch_2	1	30	29	5852	14360	32.48	30	21.33	33.83	30	25.47	296.47	278	142.66	288.49	278	129.73
KHV(Cit)QED	Batch_2	1	31	29	5917	14360	30.96	30	20.9	75.58	36	178.92	268.88	267	119.46	289.07	283	126.51
VTT(Cit)FIM	Batch_2	1	32	29	5982	14360	31.11	30	19.22	189.07	36	519.35	304.48	294	120.22	289.25	278	125.73
MPP(Cit)CWM	Batch_2	1	33	29	6048	14359	37.94	36	23.66	54.92	30	128.38	319.88	322	143.2	295.25	283	130.5
NFY(Cit)WMC	Batch_2	1	34	29	6113	14359	45.55	42	28.41	49.39	36	50.93	285.3	278	137.16	300.52	289	131.37
QNP(Cit)KVW	Batch_2	1	35	29	6179	14359	30.88	24	22.2	35.11	30	30.37	304.71	294	128.49	300.82	289	133.89
NWV(Cit)WAN	Batch_2	1	36	29	6244	14359	37.71	33	23.1	32.72	30	22.08	237.86	222	114.37	276.32	261	130.22
QDW(Cit)EVQ	Batch_2	1	37	29	6309	14358	32.56	30	22.02	37.83	36	25.7	264.69	250	127.42	252.7	244	120.67
YSE(Cit)ISE	Batch_1	1	38	29	6375	14358	34.82	33	20.62	35.19	30	23.32	242.64	228	116.59	250.31	233	123.83
PQH(Cit)CLR	Batch_2	1	39	29	6440	14358	37.04	36	23.37	35.53	30	23.91	257.63	239	124.74	261.58	244	130.44
VTY(Cit)CMH	Batch_2	1	40	29	6506	14358	37.7	36	22.16	35.56	30	24.61	256.47	239	122.61	265.38	250	129.03
ACY(Cit)IVH	Batch_2	1	41	29	6571	14357	33.26	30	20.46	33.34	30	22.22	272.56	267	125.46	255.64	239	123.06
SGE(Cit)WDE	Batch_1	1	42	29	6636	14357	69.3	63	33.86	36.87	30	23.11	249.43	236	106.5	248.95	239	119.93
YSE(Cit)MYY	Batch_1	1	43	29	6702	14357	37.3	36	23.22	35.95	30	23.86	251.37	230.5	129.42	243.36	228	121.6
FPN(Cit)RHK	Batch_2	1	44	29	6767	14357	38.76	30	48.92	34.28	30	23.05	258.38	244	128.41	245.26	228	122.73
HTA(Cit)FLV	Batch_2	1	45	29	6833	14357	35.83	36	22.03	39.56	36	29.22	261.15	244	124.22	248.91	233	126.47
GYD(Cit)IGE	Batch_1	1	46	29	6898	14356	142.37	139	42.64	47.47	42	33.34	254.12	236	127.12	244.57	228	125.84
PAI(Cit)VNV	Batch_2	1	47	29	6964	14356	33.74	30	22.12	47.61	36	38.84	256.26	244	120.9	250.6	233	126.54
SGS(Cit)KSY	Batch_1	1	48	29	7029	14356	61.24	60	30.43	36.97	30	29.04	252.51	244	136.68	262.23	244	130.98
RPN(Cit)LNF	Batch_2	1	49	29	7094	14356	35.21	30	20.17	32.71	30	24.06	274.71	250	129.34	267.11	250	130.49
KLF(Cit)RCK	Batch_2	1	50	29	7160	14355	34.07	30	20.31	31.81	30	21.51	290.59	278	137.34	270.78	255	130.33
TQM(Cit)QPW	Batch_2	1	51	29	7225	14355	33.11	30	24.79	33.41	30	25.12	300.47	294	138.81	284.4	267	134.49
AVR(Cit)HIW	Batch_2	1	52	29	7291	14355	37.15	30	25.31	34.04	30	26.41	296.76	294	113.23	290.95	272	137.06
YSD(Cit)FYY	Batch_1	1	53	29	7356	14355	45.89	42	22.61	44.69	36	38.18	289.89	267	138.34	286.38	272	133.77
SGD(Cit)FGY	Batch_1	1	54	29	7421	14355	206.69	200	59.31	54.18	42	46.78	291.83	267	136.78	295.87	278	139.8
CKC(Cit)KQD	Batch_2	1	55	29	7487	14354	32.41	30	20.65	43.05	36	35.55	321.11	308.5	146.83	303.52	283	138.04
FNR(Cit)VFG	Batch_2	1	56	29	7552	14354	54.67	48	31.77	39.51	36	26.18	309.75	289	133.86	295.63	278	133.32
TDK(Cit)CVD	Batch_2	1	57	29	7618	14354	31.63	30	20.04	33.98	30	22.57	284.15	272	142.51	294.63	278	137.43
RHT(Cit)WNF	Batch_2	1	58	29	7683	14354	41.89	42	25.39	34.13	30	22.09	303.79	283	136.32	292.05	278	133.82
WPP(Cit)IMI	Batch_2	1	59	29	7748	14353	34.98	30	20.16	33.54	30	22.92	288.95	275	135.49	286.18	272	130.46
RLA(Cit)CNK	Batch_2	1	60	29	7814	14353	36.84	30	33.17	31.57	30	21.56	294.14	269.5	140.5	279.03	264	129.47
EKC(Cit)QMN	Batch_2	1	61	29	7879	14353	42.19	30	68.6	34.35	30	23.38	272.96	267	127.43	284.5	267	131.33
SGS(Cit)RYA	Batch_1	1	62	29	7945	14353	67.86	66	33.13	37.35	30	25.14	302.04	283	143.75	294.45	278	136.06
DYD(Cit)SSA	Batch_1	1	63	29	8010	14352	42.51	42	23.6	44.37	42	30.31	276.14	264	139.92	289.72	272	136.4
YYS(Cit)EGP	Batch_1	1	64	29	8075	14352	106.73	109	38.78	61.77	48	47.31	294.75	272	128.42	287.87	272	133.81
SGS(Cit)FGA	Batch_1	1	65	29	8141	14352	311.05	309	79.93	63.67	42	61.43	264.54	252.5	126.27	283.99	267	130.27
EMPTY	Blank	1	1	30	3955	14432	30.75	30	16.93	35.05	30	23.09	218.51	205	106.51	245.67	233	112.25
SYG(Cit)HGE	Batch_1	1	2	30	4021	14432	112.96	109	38.93	41.11	36	25.07	232.01	214	111.85	249.56	233	116.09
ECW(Cit)RLC	Batch_2	1	3	30	4086	14432	42.25	42	21.07	38.57	36	23.72	229.53	211	109.59	244.75	233	111.24
HVT(Cit)WER	Batch_2	1	4	30	4151	14431	31.39	30	18.31	31.73	30	19.11	226.43	222.5	109.47	246.26	233	113.18
PHH(Cit)IMM	Batch_2	1	5	30	4217	14431	30.18	30	18.14	34.33	30	23.07	277.14	267	120.11	276.97	267	127.54
YYS(Cit)NGP	Batch_1	1	6	30	4282	14431	123.9	121	38.69	39.05	36	25.39	300.82	286	126.39	304.53	294	130.98
QHW(Cit)LMM	Batch_2	1	7	30	4348	14431	34.37	30	35.24	34.38	30	22.34	320.53	317	128.76	320.54	300	204.87
INM(Cit)PWL	Batch_2	1	8	30	4413	14431	29.23	24	19.35	30.71	30	19.82	338.93	322	132.85	325.16	300	209.25
LMW(Cit)QRF	Batch_2	1	9	30	4478	14430	30.85	24	20.07	30.97	30	19.47	346.26	328	136.67	319.3	300	141.98
SSG(Cit)QSE	Batch_1	1	10	30	4544	14430	31.27	30	19.95	30.2	30	19.08	308.83	289	126.69	322.67	306	139.8
MHW(Cit)NIQ	Batch_2	1	11	30	4609	14430	25.66	24	15.82	29.78	24	19.68	357.99	341.5	126.48	328.02	317	135.53
KLM(Cit)NTC	Batch_2	1	12	30	4675	14430	32.54	30	19.22	30.96	30	21.07	366.68	344	146.01	334.23	322	133.82
KWN(Cit)PPH	Batch_2	1	13	30	4740	14429	26.36	24	16.69	39.54	36	32.1	347.21	339	137.28	340.4	328	135.26
YEG(Cit)LGE	Batch_1	1	14	30	4805	14429	213.33	212	57.03	46.17	36	35.07	354.32	350	146.01	339.47	328	139.12
YYE(Cit)FYA	Batch_1	1	15	30	4871	14429	43.83	42	23.15	86.79	36	302.81	323.84	314	133.47	326.15	311	135.5
WNK(Cit)TWK	Batch_2	1	16	30	4936	14429	29.02	24	19.06	321.28	36	1042.6	308.92	300	113.08	316.47	306	130.49
VTI(Cit)RPL	Batch_2	1	17	30	5002	14429	26.46	24	17.42	69.59	30	267.12	321.83	322	142.67	316.28	306	131.18
EDP(Cit)CKL	Batch_2	1	18	30	5067	14428	23.88	24	17.03	29.55	24	19.71	306.45	283	131.41	322.15	311	134.63
DED(Cit)QSE	Batch_1	1	19	30	5132	14428	28.35	24	19.03	30.8	30	20.45	323.77	311	121.16	322.27	306	137.66
EAN(Cit)TCQ	Batch_2	1	20	30	5198	14428	33.16	30	22.04	33.89	30	22.66	319.56	300	127.32	317.06	300	134.85
IWK(Cit)CRL	Batch_2	1	21	30	5263	14428	30.25	24	19.1	37.34	30	27.72	304.43	291.5	133.44	316.43	306	131.2
RMY(Cit)WIF	Batch_2	1	22	30	5329	14427	30.24	30	19.96	32.06	30	21.41	315.67	300	136.52	312.02	300	131.65
MPM(Cit)NMR	Batch_2	1	23	30	5394	14427	28.99	24	19.07	30.15	30	19.89	312.34	294	143.01	308.81	294	129.21
GYS(Cit)ASP	Batch_1	1	24	30	5459	14427	49.78	48	25	33.08	30	23.71	298.17	289	122.8	313.69	300	133.94
RAY(Cit)KEM	Batch_2	1	25	30	5525	14427	21.89	18	17.39	38.66	30	28.66	307.84	289	132.17	325.9	311	136.97
SYE(Cit)QDP	Batch_1	1	26	30	5590	14426	37.55	36	21.88	32.8	30	22.94	317.07	306	131.85	324.79	306	139.33
MVW(Cit)KLS	Batch_2	1	27	30	5656	14426	25.34	24	17.46	30.41	30	20.73	280.63	267	121.25	301.44	283	132.1
GYD(Cit)FDE	Batch_1	1	28	30	5721	14426	39.43	36	24.43	32.24	30	21.61	298.12	283	131.99	294.25	283	129.78
NAQ(Cit)PPF	Batch_2	1	29	30	5786	14426	27.68	30	19.18	31.59	30	22.82	270.6	267	117.37	287.14	272	127.84
VAP(Cit)CVI	Batch_2	1	30	30	5852	14426	31.02	24	20.88	31.46	30	21.38	275.7	261	117.31	289.68	278	129.94
IKH(Cit)FVF	Batch_2	1	31	30	5917	14425	31.86	30	21.42	30.18	30	20.73	261.76	241.5	131.44	286.39	278	128.36
KLI(Cit)RFM	Batch_2	1	32	30	5983	14425	29.65	30	19.81	31.08	30	21.7	265.4	250	121.47	282.45	272	124.92
VPL(Cit)YPH	Batch_2	1	33	30	6048	14425	31.07	30	20.85	32.61	30	22.22	298.63	283	132.68	289.51	278	131.83
PVR(Cit)TCC	Batch_2	1	34	30	6113	14425	44.41	42	26.66	33.29	30	22.22	294.73	283	118.43	291.83	283	129.7
YED(Cit)LYE	Batch_1	1	35	30	6179	14424	33.92	30	19.42	31.05	30	20.48	300.98	289	134.78	310.38	294	135.34
WPH(Cit)LTS	Batch_2	1	36	30	6244	14424	32.22	30	20.98	32.09	30	21.14	282.37	272	123.71	289.47	278	138.77
LNQ(Cit)HIG	Batch_2	1	37	30	6310	14424	37.19	36	23.99	38.22	36	25.36	256.2	244	122.53	263.06	250	131.2
GGG(Cit)ADY	Batch_1	1	38	30	6375	14424	82.73	78	33.56	39.44	36	26.34	284.5	267	132.22	287.69	272	165.09
KMT(Cit)LRI	Batch_2	1	39	30	6441	14423	25.62	24	17.52	44.95	36	41.44	289.68	272	132.8	302.87	289	135.5
YGE(Cit)KGP	Batch_1	1	40	30	6506	14423	380.69	378	84.84	53.16	36	53.68	301.35	283	147.27	302.56	289	135.44
EHV(Cit)TKL	Batch_2	1	41	30	6571	14423	23.25	18	19.39	39.94	30	39.28	308.01	294	131.95	292.45	278	133.91
RRH(Cit)NLM	Batch_2	1	42	30	6637	14423	28.51	24	21.16	36.85	30	25.86	305.23	289	140.45	285.64	272	134.13
IPK(Cit)YEQ	Batch_2	1	43	30	6702	14423	33.41	30	23.77	33.52	30	22.15	251.62	239	129.1	269.47	255	131.84
TWQ(Cit)HVT	Batch_2	1	44	30	6768	14422	34.19	30	20.71	33.92	30	21.57	256.8	239	122.2	252.15	239	122.17
FIL(Cit)TTM	Batch_2	1	45	30	6833	14422	30.25	24	19.38	35.63	30	25.04	239.62	217	116.3	245.42	233	122.95
KQH(Cit)NAF	Batch_2	1	46	30	6898	14422	30.09	24	19.72	40.55	36	31.38	227.86	211	128.04	240.54	228	123.79
FQL(Cit)IVT	Batch_2	1	47	30	6964	14422	39.86	36	36.27	35.27	30	23.65	230.12	239	111.22	239.42	228	119.73
WIM(Cit)CVK	Batch_2	1	48	30	7029	14421	35	30	21.53	34.71	30	24.84	207.21	178	119.94	235.71	222	120.69
YSS(Cit)KDA	Batch_1	1	49	30	7095	14421	30.21	24	21.04	32.82	30	21.88	237.59	228	118.75	235.36	222	119.98
TRN(Cit)NNK	Batch_2	1	50	30	7160	14421	32.55	30	27.99	32.57	30	21.5	227.6	217	112.45	241.55	222	123.97
VCV(Cit)YWV	Batch_2	1	51	30	7225	14421	34.57	30	19.65	33.48	30	24.42	265.41	239	139.86	261.93	244	130.43
QKK(Cit)HQR	Batch_2	1	52	30	7291	14421	32.83	30	20.5	34.72	30	27.71	267.79	255	135.44	271.18	255	132.8
PPQ(Cit)EHI	Batch_2	1	53	30	7356	14420	28.42	24	18.07	40.15	36	30.36	282.71	255	137.47	270.29	255	133.17
CLN(Cit)WNQ	Batch_2	1	54	30	7422	14420	40.43	36	22.44	51.55	42	45.45	268.36	255	121.2	287.83	278	135.43
TRN(Cit)IVN	Batch_2	1	55	30	7487	14420	33.01	30	21.37	58.21	42	75.62	290.27	267	134.72	303.75	289	137.18
YSS(Cit)GSA	Batch_1	1	56	30	7552	14420	683.97	703	202.14	83.72	48	117.24	265.72	250	117.67	292.72	278	134.71
ALN(Cit)KWK	Batch_2	1	57	30	7618	14419	32.06	30	19.28	52.6	36	80.06	287.93	267	138.16	285.89	267	133.38
SYG(Cit)DYA	Batch_1	1	58	30	7683	14419	53.01	48	36.9	35.81	30	23.7	289.05	278	141.66	285.73	267	131.53
NRP(Cit)HIH	Batch_2	1	59	30	7749	14419	33.14	30	20.13	33.59	30	21.2	283.68	261	140	283.93	267	131.6
SYS(Cit)WYA	Batch_1	1	60	30	7814	14419	39.37	36	20.83	33.16	30	22.35	290.98	275	138.91	277.96	261	133.12
RAM(Cit)NLM	Batch_2	1	61	30	7879	14418	28.16	24	19.67	32.64	30	22.07	270.64	244	133.72	281.14	261	133.78
KCF(Cit)WKD	Batch_2	1	62	30	7945	14418	32.51	30	21.91	35.56	30	24.56	267.86	255	123.74	293.71	278	134.95
KMV(Cit)FCS	Batch_2	1	63	30	8010	14418	38.38	36	23.68	43.58	36	32.24	280.34	272	130.06	299.6	283	136.12
GYG(Cit)CGE	Batch_1	1	64	30	8076	14418	137.52	127	46.54	59.76	48	43.26	276.8	272	119.52	308.31	289	140.6
LIV(Cit)HQD	Batch_2	1	65	30	8141	14418	34.04	30	19.79	61.8	42	61.26	280.29	278	136.16	296.81	278	139.56
EDKFVRYVD	Control_1	1	1	31	3955	14498	29.85	30	18.37	30.2	30	19.31	242.64	228	110.88	251.14	239	113.81
RMP(Cit)LMW	Batch_2	1	2	31	4021	14497	33.89	30	19.49	41.31	36	28.13	238.2	228	106.66	245.29	233	110.58
GYG(Cit)RGE	Batch_1	1	3	31	4086	14497	140.26	139	42.4	45.8	42	28.83	226.27	222	100.99	241.38	233	109.52
VKI(Cit)CVK	Batch_2	1	4	31	4152	14497	28.49	24	18.45	35.38	30	23.21	263.62	250	113.34	237.76	222	110.26
QKM(Cit)PNL	Batch_2	1	5	31	4217	14497	26.03	24	17.72	31.71	30	20.49	239.78	228	100.53	240.66	228	112.01
NIL(Cit)YKL	Batch_2	1	6	31	4282	14497	26.79	24	16.72	36.34	30	24.09	242.13	225	110.92	248.77	239	113.44
LPW(Cit)WLG	Batch_2	1	7	31	4348	14496	40.85	42	24.03	35.57	30	21.2	262.48	250	115.96	256	244	116.27
DYG(Cit)IDP	Batch_1	1	8	31	4413	14496	39	36	23.83	35.56	30	21.58	242.02	233	117.22	257.22	244	117.78
NKN(Cit)WAF	Batch_2	1	9	31	4479	14496	37.74	36	22.41	33.36	30	20.75	242.16	225	109.44	258.42	244	116.09
EAK(Cit)EES	Batch_2	1	10	31	4544	14496	23.4	24	16.65	30.54	30	19.13	244.08	239	115.63	258.88	250	116.13
AVI(Cit)NED	Batch_2	1	11	31	4609	14495	25.09	24	18.35	31.52	30	19.45	233.99	217	108.2	263.18	255	117.39
DES(Cit)CYE	Batch_1	1	12	31	4675	14495	36.11	36	23.01	34.41	30	21.26	251.69	233	127.07	268.84	255	122.94
NKC(Cit)MWG	Batch_2	1	13	31	4740	14495	39.87	36	21	40.02	36	26.12	275.49	255	130.25	284.44	267	131.69
GGG(Cit)PSA	Batch_1	1	14	31	4806	14495	90.39	90	34.47	46.33	36	33.49	319.87	300	140.03	301.68	289	136.27
WNV(Cit)NFN	Batch_2	1	15	31	4871	14495	30.8	30	22.04	34.15	30	23.41	341.69	333	126.45	315.68	306	134.72
EDM(Cit)PIH	Batch_2	1	16	31	4936	14494	24.33	24	16.89	28.78	24	19.34	352.45	330.5	159.27	329.37	317	132.75
FLH(Cit)EVF	Batch_2	1	17	31	5002	14494	29.37	24	18.82	28.38	24	18.9	374.47	356	153.28	331.23	317	130.59
KFV(Cit)EQS	Batch_2	1	18	31	5067	14494	26.26	24	17.67	30.35	30	19.79	328.05	328	142.17	331.63	322	134.19
HWL(Cit)VQT	Batch_2	1	19	31	5133	14494	29.63	30	20.23	35.66	30	23.85	330.11	317	135.53	335.14	322	136.94
GSE(Cit)FSY	Batch_1	1	20	31	5198	14493	48.39	42	24.63	35.1	30	23.09	328.01	311	131.18	329.92	317	133.62
SSD(Cit)TDP	Batch_1	1	21	31	5263	14493	33.72	30	20.01	33.49	30	22.39	316.43	311	124.29	316.82	306	130.44
SES(Cit)AYA	Batch_1	1	22	31	5329	14493	31.31	30	20.26	33.32	30	23.26	289.31	283	131.75	310.34	300	128.88
VTM(Cit)HTQ	Batch_2	1	23	31	5394	14493	26.37	24	17	30.71	30	20.67	308.32	306	129.91	314.83	306	130.94
FLH(Cit)VIL	Batch_2	1	24	31	5460	14492	29.61	30	19.59	33.67	30	21.84	303.82	294	127.98	322.68	311	135.69
FFY(Cit)YHG	Batch_2	1	25	31	5525	14492	50.62	48	25.99	36.9	30	24.04	339.38	328	130.43	327.27	311	139.35
GGD(Cit)ADP	Batch_1	1	26	31	5590	14492	140.37	139	46.08	38.28	30	27.52	297.54	267	132.2	324.11	306	138.62
KTR(Cit)CEC	Batch_2	1	27	31	5656	14492	35.3	30	21.44	36.09	30	26.47	325.67	322	135.73	317.03	300	132.44
DGS(Cit)SDE	Batch_1	1	28	31	5721	14492	107.83	103	42.45	37.28	36	25.47	297.02	280.5	125.2	301.27	289	130.17
SED(Cit)PYY	Batch_1	1	29	31	5787	14491	32.58	30	24.26	33.61	30	23.06	286.51	267	123.07	283.91	272	127.89
YYE(Cit)YYP	Batch_1	1	30	31	5852	14491	52.65	48	25.96	32.73	30	21.92	292.29	272	129.08	283.18	267	128.91
FNF(Cit)TTV	Batch_2	1	31	31	5918	14491	31.24	30	20	31.66	30	20.84	274.97	255	119.88	282.89	267	130.7
DYE(Cit)CDA	Batch_1	1	32	31	5983	14491	31.43	30	20.43	32.07	30	21.88	281.69	267	128.41	278.99	267	126.54
PDW(Cit)CTH	Batch_2	1	33	31	6048	14490	39.37	36	23.11	33.03	30	22.82	302.11	300	123.33	288.89	278	130.77
ALL(Cit)CHF	Batch_2	1	34	31	6114	14490	35.29	30	20.36	35.24	30	23.27	297.56	283	129.92	298.1	283	134.1
DGE(Cit)HYP	Batch_1	1	35	31	6179	14490	81.62	84	31.11	34.75	30	23.24	315.21	303	148.07	314.88	300	136.84
QHV(Cit)KEC	Batch_2	1	36	31	6245	14490	30.56	30	19.43	32.64	30	22.26	276.86	267	128.38	302.16	289	134.68
DYD(Cit)TDA	Batch_1	1	37	31	6310	14490	28.83	24	19.71	35.45	30	23.34	313.88	300	134.96	297.3	278	162.45
SSS(Cit)NSP	Batch_1	1	38	31	6375	14489	45.01	42	22.49	38.44	36	25.95	318.1	306	126.82	315.9	294	165.5
EPY(Cit)VER	Batch_2	1	39	31	6441	14489	27.58	24	18.87	40	36	30.73	317.09	311	127.99	308.42	294	135.78
GEG(Cit)ADP	Batch_1	1	40	31	6506	14489	40.07	36	23.21	50.81	36	52.41	294.93	280.5	129.84	301.23	289	135.82
FLQ(Cit)IIK	Batch_2	1	41	31	6572	14489	27.94	24	20.26	51.53	36	62.84	282.84	272	116.81	303.53	283	133.14
GGE(Cit)WGA	Batch_1	1	42	31	6637	14488	546.21	548	105.14	66.73	36	86.57	299.48	278	137.12	315.62	294	136.86
TTM(Cit)FLQ	Batch_2	1	43	31	6702	14488	31.62	30	19.93	45.47	30	58.53	331.86	311	138.25	311.65	300	138.53
ELW(Cit)MLS	Batch_2	1	44	31	6768	14488	32.47	30	20.02	34.18	30	21.96	268.36	261	120.11	276.53	261	132.01
YYS(Cit)RDP	Batch_1	1	45	31	6833	14488	38.09	36	21.29	33.97	30	22.2	238	217	118.51	241.33	228	118.63
SSD(Cit)KSA	Batch_1	1	46	31	6899	14487	34.45	30	20.65	34.77	30	23.41	228.4	211	120.49	237.16	222	117.88
DYS(Cit)FSE	Batch_1	1	47	31	6964	14487	41.68	36	29.34	35.15	30	23.05	248.58	228	123.56	240.76	228	121.99
VAT(Cit)KCD	Batch_2	1	48	31	7029	14487	29.61	30	18.68	33.9	30	23.12	242.93	222	122.55	241.83	222	122.86
DYE(Cit)FYE	Batch_1	1	49	31	7095	14487	46.52	36	44.33	33.79	30	22.22	255.16	239	127.22	241.22	228	120.94
[truncated: 196,901 more rows]

## Sheet: 21F10
ID	Name	Block	Column	Row	X	Y	F635 Mean	F635 Median	F635 SD	B635 Mean	B635 Median	B635 SD	F532 Mean	F532 Median	F532 SD	B532 Mean	B532 Median	B532 SD
EDKFVRYVD	Control_1	1	1	1	3840	12285	2171.44	2067	349.69	2155.25	2000	660.77	314.24	300	118.88	323.74	311	124.42
EMPTY	Blank	1	2	1	3906	12285	2276.11	2073	537.55	2093.47	1979	635.31	318.9	306	119.6	327.57	317	125.35
EDKFVRYVD	Control_1	1	3	1	3971	12285	1978.53	1970	155.15	2056.48	2036	250.42	340.26	333	111.5	318.23	306	121.32
EMPTY	Blank	1	4	1	4037	12285	2016.42	2006	180.2	2031.29	2018	235.74	324.53	311	126.44	321.87	311	123.84
EDKFVRYVD	Control_1	1	5	1	4102	12285	1927.49	1921	194.21	1994.24	1970	231.33	307.36	294	119.14	329.86	317	126
EMPTY	Blank	1	6	1	4167	12285	1990.08	1976	182.74	1926.74	1915	175.83	343.49	328	137.5	339.3	328	125.3
EDKFVRYVD	Control_1	1	7	1	4233	12285	1869.87	1855	159.16	2039.04	1958	389.91	339.52	322	117.67	341.67	333	124.88
EMPTY	Blank	1	8	1	4298	12285	1908.52	1915	171.67	1953.45	1933	241.7	355.38	333	136.93	350.17	339	127.96
EDKFVRYVD	Control_1	1	9	1	4363	12285	1997.36	1988	179.52	1966.03	1958	219.92	358.15	361	130.97	344.44	333	130.47
EMPTY	Blank	1	10	1	4429	12285	2122.39	2121	201.98	2024.59	2018	209.2	339.03	311	148.48	343.06	333	132.01
EDKFVRYVD	Control_1	1	11	1	4494	12285	1908.15	1958	312.06	2026.72	2024	187.89	341.31	328	123.16	339.14	328	129.24
EMPTY	Blank	1	12	1	4560	12284	2011.26	2006	168.23	2042.51	2036	201.11	328.21	322	128.05	338.09	328	129.67
EDKFVRYVD	Control_1	1	13	1	4625	12284	2156.58	2164	190.19	2061.56	2061	193.19	347.44	339	125.38	340.52	328	130.53
EMPTY	Blank	1	14	1	4690	12284	2077.13	2079	185.27	2097	2085	212.16	323.17	300	130.24	346.34	333	134.15
EDKFVRYVD	Control_1	1	15	1	4756	12284	2204.1	2200	194.7	2168.55	2152	280.41	330.1	311	128.8	350.22	333	136.82
EMPTY	Blank	1	16	1	4821	12284	2160.31	2158	192.67	2196.86	2164	332.36	347.02	333	136.72	358.68	344	137.21
EDKFVRYVD	Control_1	1	17	1	4886	12284	2023.4	2018	176.36	2154.3	2103	356.57	339.6	317	133.26	366.61	356	137.31
EMPTY	Blank	1	18	1	4952	12284	1917.87	1891	190.19	2044.04	2024	404.19	349.69	333	148.58	379.8	367	141.95
EDKFVRYVD	Control_1	1	19	1	5017	12284	1668.43	1673	264.82	1911.08	1933	451.59	373.27	367	137.41	384.45	372	146.29
EMPTY	Blank	1	20	1	5083	12284	1596.81	1588	241.45	1830.52	1891	454.21	377.78	383	139.51	384.94	372	151.34
EDKFVRYVD	Control_1	1	21	1	5148	12284	1258.53	1263.5	376.32	1907.97	1939	635.15	403.68	378	157.99	387.29	372	154.77
EMPTY	Blank	1	22	1	5213	12284	1430.1	1418	254.44	1972.69	1903	772.21	400.35	383	139.15	387.67	372	150.28
EDKFVRYVD	Control_1	1	23	1	5279	12284	923.26	939	319.84	1864.38	1824	769.65	430.83	417	149.6	395.8	383	150.38
EMPTY	Blank	1	24	1	5344	12284	1329.05	1303	228.04	1902.8	1891	654.01	376.56	361	138.9	390.06	378	151.36
EDKFVRYVD	Control_1	1	25	1	5409	12284	840.82	806	312.34	1861.86	1855	723.1	456.94	445	140.09	398.49	383	153.8
EMPTY	Blank	1	26	1	5475	12284	1164.78	1157	202.21	1783.04	1770	694.68	414.95	411	139.78	398.3	383	152.34
EDKFVRYVD	Control_1	1	27	1	5540	12283	769.26	703	295.39	1792.2	1776	729.26	442.51	428	152.73	397.11	383	154.16
EMPTY	Blank	1	28	1	5606	12283	1225.02	1182	238.93	2031.56	1988	931.04	389.92	375	148	386.71	372	144.24
EDKFVRYVD	Control_1	1	29	1	5671	12283	813.8	769	284.01	1852.24	1909	693.8	427.62	406	170.1	386.47	367	149.3
EMPTY	Blank	1	30	1	5736	12283	1195.26	1176	209	1872.14	1915	676.04	387.63	367	159.85	380.63	361	145.42
EDKFVRYVD	Control_1	1	31	1	5802	12283	740.56	709	261.95	1889.29	1897	769.37	449.37	434	175.23	381.4	361	150.06
EMPTY	Blank	1	32	1	5867	12283	1207.8	1197	215.21	2083.04	2012	936.93	375.75	350	135.63	379.98	367	149.49
EDKFVRYVD	Control_1	1	33	1	5932	12283	763.66	727	275.59	1996.63	1970	894.29	455.53	434	149.25	382.84	372	150.91
EMPTY	Blank	1	34	1	5998	12283	1276.05	1260	222.71	2035.73	2027	782.73	411.05	395	144.79	389.01	378	149.33
EDKFVRYVD	Control_1	1	35	1	6063	12283	822.15	791	301.98	2071.44	2067	868.62	452.77	439	157.51	400.41	383	156.52
EMPTY	Blank	1	36	1	6129	12283	1354.94	1351	238.61	2108.4	2073	810.38	392.27	383	146.81	398.14	378	155.32
EDKFVRYVD	Control_1	1	37	1	6194	12283	846.07	797	316.4	2120.94	2073	888.91	469.33	450	168.18	395.97	378	155.25
EMPTY	Blank	1	38	1	6259	12283	1283.06	1260	229.55	2119.38	2067	871.42	394.12	372	153.13	389.27	372	152.9
EDKFVRYVD	Control_1	1	39	1	6325	12283	823.73	788	322.51	2016.08	2006	815.06	453.45	434	169.53	397.9	378	152.42
EMPTY	Blank	1	40	1	6390	12283	1292.74	1297	238.6	2060.98	2000	841.99	426.28	411	157.33	397.74	378	166.62
EDKFVRYVD	Control_1	1	41	1	6455	12282	820.89	775	290.69	2075.24	1970	1000.77	424.05	406	152.17	399.1	383	152.84
EMPTY	Blank	1	42	1	6521	12282	1256.4	1251	214.1	2225.59	2006	1202.09	407.64	400	146.43	399.06	383	148.12
EDKFVRYVD	Control_1	1	43	1	6586	12282	816.78	745	300.85	2089.45	1946	1050.57	456.92	461	150	405.46	389	152.72
EMPTY	Blank	1	44	1	6652	12282	1288.67	1303	238.1	2089.53	1976	890.84	400.59	383	133.6	410.85	395	158.41
EDKFVRYVD	Control_1	1	45	1	6717	12282	853.2	812	311.33	2167.21	1982	1117.95	484.87	467	170.81	423.35	400	319.39
EMPTY	Blank	1	46	1	6782	12282	1285.04	1279	230.27	2235.29	2030	1087.41	431.91	406	162.41	422.79	400	320.11
EDKFVRYVD	Control_1	1	47	1	6848	12282	823.8	818	305.25	2197.83	2012	1192.52	473.35	461	158.16	414.17	400	160.99
EMPTY	Blank	1	48	1	6913	12282	1246.18	1242	207.14	2162.35	1988	1051.03	439.35	428	150.77	425.31	400	422.1
EDKFVRYVD	Control_1	1	49	1	6978	12282	816.16	775.5	303.27	2025.77	1909	955.1	480.63	450	169.52	422.13	406	161.04
EMPTY	Blank	1	50	1	7044	12282	1216.93	1230	216.94	2020.61	1921	821.17	411.64	389	148.81	412.64	395	160.26
EDKFVRYVD	Control_1	1	51	1	7109	12282	870.14	848	321.62	2081.3	1921	1063.62	474.9	467	164.44	410.25	389	160.27
EMPTY	Blank	1	52	1	7175	12282	1273.43	1267	234.11	2042.86	1909	938.37	413.12	406	149.31	411.87	389	155.59
EDKFVRYVD	Control_1	1	53	1	7240	12282	759.41	727	256.06	1882.73	1818	798.22	464.34	461	166.15	421.36	406	160.77
EMPTY	Blank	1	54	1	7305	12282	1188.37	1182	238.15	1901.1	1788	814.07	427.56	428	144.59	429.89	411	161.76
EDKFVRYVD	Control_1	1	55	1	7371	12282	722.11	700	258.62	1893.31	1764	843.04	494.85	486.5	153.53	440.13	422	163.54
EMPTY	Blank	1	56	1	7436	12281	1197.79	1212	209.09	1929.03	1776	854.74	418.51	406	136.01	435.16	417	164.63
EDKFVRYVD	Control_1	1	57	1	7501	12281	848.33	848	294	1921.49	1779	882.03	502.28	486.5	177.9	429.78	411	164.04
EMPTY	Blank	1	58	1	7567	12281	1245.94	1248	213.21	1983.43	1812	913.15	440.14	417	160.09	419.45	406	163.7
EDKFVRYVD	Control_1	1	59	1	7632	12281	799.33	806	278.61	1851.61	1758	780.42	482.47	450	170.06	426.31	411	164.09
EMPTY	Blank	1	60	1	7698	12281	1175.45	1170	165.36	1878.07	1776	755.17	461.99	450	158.6	437.53	417	174.17
EDKFVRYVD	Control_1	1	61	1	7763	12281	757.73	727	263.73	1913.27	1752	914.33	486.74	478	162.84	450.53	428	175.19
EMPTY	Blank	1	62	1	7828	12281	1188.63	1200	199.82	1967.21	1794	878.98	427.68	422	162.37	444.26	428	169.61
EDKFVRYVD	Control_1	1	63	1	7894	12281	842.62	842	312.82	1956.26	1824	896.04	488.8	489	161.02	440.35	422	166.17
EMPTY	Blank	1	64	1	7959	12281	1186.94	1154	200.68	1870.18	1806	685.22	442.87	434	165.63	439.23	422	163.28
EDKFVRYVD	Control_1	1	65	1	8024	12281	824.22	806	270.78	1902.02	1745	886.01	494.43	472	176.26	443.52	428	166.8
EMPTY	Blank	1	1	2	3841	12351	1906.65	1906	216.15	2025.97	1988	287.15	336.13	322	114.22	325	311	126.84
HWR(Cit)PAC	Batch_2	1	2	2	3906	12351	1910.45	1897	205.44	1924.36	1897	233.39	319.05	311	125	324.48	311	126.34
VAP(Cit)NKH	Batch_2	1	3	2	3971	12351	1844.06	1842	174.34	1928.72	1915	199.01	331.18	333	123.92	323.17	314	122.68
QQR(Cit)CCH	Batch_2	1	4	2	4037	12350	1901.07	1885	184.41	1935.98	1933	185.37	327.53	322	125.6	326.19	311	124.79
GGD(Cit)NYY	Batch_1	1	5	2	4102	12350	1886.47	1891	154.41	1925.66	1927	176.86	307.37	300	114.29	330.56	317	124.97
WNI(Cit)HIC	Batch_2	1	6	2	4167	12350	2013.92	2012	201.43	2016.2	1988	251.15	330.37	317	134.34	336.83	328	121.96
AVY(Cit)RMT	Batch_2	1	7	2	4233	12350	1967.61	1964	173.12	2031.75	2006	251.35	339.5	322	127.39	339.59	328	121.29
IIH(Cit)EFI	Batch_2	1	8	2	4298	12350	1839.64	1858	191.88	1975.55	1976	197.18	333.37	314	127	349.93	339	130.79
PMW(Cit)CQW	Batch_2	1	9	2	4364	12350	1998.17	1982	165.09	2046.69	2030	226.48	357.77	344	116.7	351.81	339	133.18
CMI(Cit)TWI	Batch_2	1	10	2	4429	12350	2012.7	2009	175.5	2086.89	2079	218.13	337.91	328	123.54	344	333	131.55
YES(Cit)CGY	Batch_1	1	11	2	4494	12350	2085.1	2085	168.79	2126.26	2109	252.78	333.16	322	141.53	342.08	328	130.23
WPI(Cit)TKG	Batch_2	1	12	2	4560	12350	2098.37	2097	181.36	2202.67	2146	362.8	328.46	311	121.94	348.44	333	135.6
FLN(Cit)WQT	Batch_2	1	13	2	4625	12350	1915.78	1909	158.18	2252.48	2133	475.88	336.07	330.5	125.75	367.28	356	139.47
EKR(Cit)WIS	Batch_2	1	14	2	4690	12350	2696.96	2585	707.52	2487.5	2158	1036.39	362.76	341.5	140.01	380.11	367	140.05
YYS(Cit)VSE	Batch_1	1	15	2	4756	12350	5362.35	5159	2010.19	2894.22	2370	1576.07	390.51	378	149.76	391.18	372	148.8
DSG(Cit)MYA	Batch_1	1	16	2	4821	12350	6464.09	6511	1811.34	3272.18	2621.5	1862.08	398.98	389	133.31	400.83	383	148.88
GSG(Cit)SSY	Batch_1	1	17	2	4887	12350	8662.87	9414.5	2418.45	3519.65	2849	1968.89	375.75	367	126.99	408.88	395	145.76
MNM(Cit)YTS	Batch_2	1	18	2	4952	12350	6092.44	6223	823.5	3463.8	2946	1847.15	424.51	417	142.06	425.07	406	148.3
YGG(Cit)PYY	Batch_1	1	19	2	5017	12349	8499.8	8732.5	2127.37	3046.08	2782	1703.39	408.01	383	144.84	424.47	411	147.43
VRK(Cit)EIS	Batch_2	1	20	2	5083	12349	3295.82	3291	268.31	2809.06	2770	1263.8	423.05	400	155.86	421.9	411	152.16
NML(Cit)NCL	Batch_2	1	21	2	5148	12349	4676.56	4668	428.54	3228.2	3237	1684.87	415.38	411	156.79	423.78	411	154.83
QWQ(Cit)MNV	Batch_2	1	22	2	5213	12349	9805.71	10327	2036.07	3912.92	3789	2476.16	391.24	380.5	144	418.47	406	151.17
SYD(Cit)SYP	Batch_1	1	23	2	5279	12349	16722.6	18266	4286.83	3728.62	3310	2633.86	321.41	306	133.57	427.74	411	155.35
ICM(Cit)LPV	Batch_2	1	24	2	5344	12349	4314.73	4298	341.66	3198.54	3146	1537.25	401.02	378	151.06	421.43	406	157.56
WNL(Cit)QPV	Batch_2	1	25	2	5410	12349	5893.02	5965	417.85	3602.86	3625	1814.85	406.77	400	144.02	432.91	417	158.32
GEG(Cit)YDP	Batch_1	1	26	2	5475	12349	6348.67	6371	766.71	3343.32	3328	1624.19	426.14	406	147.19	435.48	417	154.23
DEG(Cit)KGE	Batch_1	1	27	2	5540	12349	2975.52	2967	262.97	3588.95	3373	2727.46	425.81	428	142.15	435.03	422	152.65
GYD(Cit)LGP	Batch_1	1	28	2	5606	12349	22640.4	24267	4472.47	4238.88	3582	3197.25	269.85	255	135.23	409.47	400	145.63
HDK(Cit)RAL	Batch_2	1	29	2	5671	12349	4081.5	4104	268.34	3101.16	3152	1667.25	382.03	361	144.2	410.81	395	152.89
CVF(Cit)VHK	Batch_2	1	30	2	5736	12349	3892.95	3898	290.31	2822.03	3019	1033.86	414.36	389	165.96	414.2	400	152.81
ADY(Cit)ELV	Batch_2	1	31	2	5802	12349	3504.52	3504	283.76	3401.12	3364	1801.9	416.92	406	167.9	410.2	395	150.37
WHR(Cit)EFM	Batch_2	1	32	2	5867	12349	9395.79	9493	929.72	4285.95	4237	2227.61	361.77	356	137.68	400.84	383	151.24
QCN(Cit)MQM	Batch_2	1	33	2	5933	12348	9474.34	9736	1163.81	4175.27	4177	2215.73	359.69	333	135.58	409.33	395	148.24
PIV(Cit)LTH	Batch_2	1	34	2	5998	12348	4473.75	4461	284.49	4246.97	4125	2243.83	441.25	439	156.98	415.02	400	150.74
SYE(Cit)CGE	Batch_1	1	35	2	6063	12348	8109.22	8244	694.04	4775.65	4128	3784.72	406.46	395	137.26	429.66	417	159.07
QKN(Cit)NMI	Batch_2	1	36	2	6129	12348	5584.25	5607	401.8	4084.15	4086	2402.69	409.31	383	157.72	438.95	428	158.11
WHL(Cit)RNV	Batch_2	1	37	2	6194	12348	7771.73	7869	693	3892.46	4019	1803.3	418.54	417	149.81	438.93	428	159.67
KFY(Cit)QTK	Batch_2	1	38	2	6259	12348	9566.56	9803	1423.07	3725.18	3685	1658.86	413.22	411	144.32	437.19	422	163.69
YSG(Cit)KGE	Batch_1	1	39	2	6325	12348	6020.26	6020	436.4	4112.17	4007	2240.17	412.47	403	149.1	434.4	417	164.02
SED(Cit)PYY	Batch_1	1	40	2	6390	12348	6314.94	6323	425.72	4166.69	4213	2003.23	405.01	383	143.4	431.77	417	160.35
PVT(Cit)QQF	Batch_2	1	41	2	6456	12348	6986.11	7026	614.1	4801.6	4643	2883.14	409.29	400	136.86	426.73	411	157.03
YYE(Cit)GGE	Batch_1	1	42	2	6521	12348	13051.5	13446	1653.02	4828.71	4686	2654.91	340.6	322	135.96	423.45	411	155.1
GSS(Cit)SYA	Batch_1	1	43	2	6586	12348	12226.7	12555	1331.48	4321.15	4298	2295.52	352.08	339	141.12	433.95	417	158.13
SYD(Cit)PYE	Batch_1	1	44	2	6652	12348	8169.55	8348	856.19	4418.52	4528	2210.79	416.41	400	156.17	437.04	422	157.35
NCA(Cit)FCF	Batch_2	1	45	2	6717	12348	11437	11555	837.88	4777.56	4892	2503.46	364.4	350	153.7	445.13	434	159.6
MTV(Cit)WKW	Batch_2	1	46	2	6782	12348	7870.28	7905	500.82	5033.67	5101	2645.16	441.61	414	182.21	441.48	428	160.24
GSS(Cit)FYA	Batch_1	1	47	2	6848	12348	15708.6	16262	1918.91	5211.97	4959	3095.2	378.68	372	148.51	440.32	428	164.24
GEE(Cit)WSA	Batch_1	1	48	2	6913	12347	9694.23	9724	756.87	4510.51	4577	2259.18	413.52	389	157.7	458.35	428	441.09
SSS(Cit)MSY	Batch_1	1	49	2	6979	12347	10100.5	10239	876.75	4011.36	3910	2007.48	411.26	383	141.62	466.7	434	440.87
CQF(Cit)PIC	Batch_2	1	50	2	7044	12347	3878.53	3879	314.72	3763.2	3628	2027.6	466.66	456	167.72	452.91	434	165.39
SYD(Cit)IYY	Batch_1	1	51	2	7109	12347	14831.4	15474	2007.46	4386.58	4110	2484.35	356.25	338.5	144.02	448.5	428	167.48
GYG(Cit)WDE	Batch_1	1	52	2	7175	12347	7600.79	7565.5	489.39	4522.92	4413	2387.52	420.11	395	142.48	443.49	428	168.63
IVR(Cit)MHL	Batch_2	1	53	2	7240	12347	5095.79	5116	339.05	3950.69	3986	1996.83	460.1	450	166.2	455.17	434	170.59
KQV(Cit)QIF	Batch_2	1	54	2	7305	12347	5349.35	5328	372.75	3801.51	3937	1657.56	455.68	434	164.21	461.76	445	165.31
QRA(Cit)MHC	Batch_2	1	55	2	7371	12347	5872.49	5853	403.92	3613.73	3910	1514.01	469	447.5	142.12	473.86	461	166.17
FVP(Cit)NKG	Batch_2	1	56	2	7436	12347	5389.47	5356	363.37	3725.95	3931	1613.62	448.31	447.5	163.36	465.48	450	165.64
WDN(Cit)EQI	Batch_2	1	57	2	7501	12347	7562.82	7644	581.43	4394.24	4316	2479.01	444.77	417	166.53	460.04	445	168.38
SGD(Cit)FDA	Batch_1	1	58	2	7567	12347	11215.8	11412	1362.53	4265.61	4419	2145.22	411.32	386	155.55	464.07	445	178.6
RNR(Cit)QIV	Batch_2	1	59	2	7632	12347	6305.93	6292	464.47	3945.45	3922	2084.21	454.98	450	168.66	470.2	456	178.06
EMN(Cit)PLQ	Batch_2	1	60	2	7698	12347	4137.23	4128	290.32	3899.46	3916	1882.5	464.51	453	155.78	481.26	467	174.59
YYG(Cit)TSE	Batch_1	1	61	2	7763	12347	9085.54	9166	626.73	4234.1	4207	2253.28	449.07	417	184	493.32	478	180.58
VHH(Cit)VHH	Batch_2	1	62	2	7828	12346	5966.36	5971	398.64	4368.36	4322	2152.81	505.81	484	170.35	486.03	467	174.33
CMP(Cit)FQT	Batch_2	1	63	2	7894	12346	9372.03	9578	884.32	4474.76	3955	2716.94	416.95	406	153.94	477.36	461	169.1
QTY(Cit)PNI	Batch_2	1	64	2	7959	12346	2902.83	2861	321.19	3837.67	3552	2074.92	485.61	456	170.75	475.38	461	168.02
NNT(Cit)NVN	Batch_2	1	65	2	8024	12346	5706.74	5713	382.74	3799.35	3813	1808.54	465.45	453	175.06	474.93	461	171.54
EDKFVRYVD	Control_1	1	1	3	3841	12416	2105.53	2073	196.19	2149.99	2103	328.92	335.3	300	177.03	334.67	322	126.42
YYS(Cit)WGP	Batch_1	1	2	3	3906	12416	1799.58	1800	167.41	1946.92	1909	257.44	319.25	306	116.87	334.71	322	125.47
YSS(Cit)IYP	Batch_1	1	3	3	3971	12416	1969.24	1952	176.79	1915.8	1915	179.17	328.83	317	127.33	334.15	322	124.28
MKC(Cit)MEL	Batch_2	1	4	3	4037	12416	1987.63	1994	164.94	1983.75	1976	180.47	323.88	322	117.97	335.38	322	127.88
YGD(Cit)AGE	Batch_1	1	5	3	4102	12416	1951.26	1952	151.26	1982.72	1982	173.89	333.8	317	127.4	338.26	328	128.31
LAM(Cit)QRD	Batch_2	1	6	3	4167	12416	2075.29	2067	160.95	2115.72	2097	231.9	319.05	306	125.6	344.4	333	125.04
DEE(Cit)QDY	Batch_1	1	7	3	4233	12416	2178.28	2161	233.25	2144.74	2133	225.91	358.44	341.5	135.52	355.31	350	126.2
VTP(Cit)CKS	Batch_2	1	8	3	4298	12416	2043.38	2067	203.72	2112.88	2091	241.51	365.39	350	129.73	365.59	356	132.11
LVH(Cit)KAH	Batch_2	1	9	3	4364	12416	2044.62	2055	166.11	2264.16	2182	401.27	370.55	350	135.54	370.28	361	137.05
TMI(Cit)MIS	Batch_2	1	10	3	4429	12415	1950.4	1946	189.38	2165.74	2146	641.96	359.98	333	136.78	371.15	361	135.91
SYD(Cit)KYE	Batch_1	1	11	3	4494	12415	3171.36	3128	1028.63	2399.83	2146	1183.37	383.06	375	135.23	381.36	372	143.72
GSE(Cit)ADY	Batch_1	1	12	3	4560	12415	5845.46	6250	1455.42	3090.77	2473	1617.51	424.51	417	144.51	396.29	383	145.24
ADY(Cit)RAQ	Batch_2	1	13	3	4625	12415	5698.98	5759	629.31	2887.97	2558	1168.04	416.7	403	164.24	414.12	400	144.48
MQL(Cit)LVV	Batch_2	1	14	3	4690	12415	4058.41	4064	319.16	3399	3213	1297.87	447.62	428	145	423.39	406	143.98
MRI(Cit)KVN	Batch_2	1	15	3	4756	12415	3194.69	3179	260.11	4962.45	3964	3633.21	418.39	408.5	142.74	422.99	411	151.64
KQL(Cit)QPW	Batch_2	1	16	3	4821	12415	4911.93	4892	296	4636.91	4189	2296.09	461.07	428	160.02	430.26	417	151.17
KHH(Cit)CHN	Batch_2	1	17	3	4887	12415	6119.45	6086	438.36	4569.38	4228	1634.92	441.46	428	153.43	443.97	428	152.3
SED(Cit)MYP	Batch_1	1	18	3	4952	12415	10226.4	10233	529.29	4575.9	4237	1634.7	368.16	350	141.36	444.88	428	150.3
EVA(Cit)KKQ	Batch_2	1	19	3	5017	12415	2314.98	2297	200.74	3925.6	3431	1521.88	442.4	431	137.72	439.46	428	147.68
GYG(Cit)MDE	Batch_1	1	20	3	5083	12415	6176.35	6159	623.71	3807.22	3643	834.37	449.44	445	148.56	432.24	417	150.49
QKC(Cit)TIL	Batch_2	1	21	3	5148	12415	5189.57	5174	389.52	4899.83	4537	1756.07	400.67	389	148.01	418.12	411	149.28
GEG(Cit)RDA	Batch_1	1	22	3	5213	12415	4631.85	4607	309.53	5663.08	4813	2635.72	426.43	417	145.27	416.71	406	152.03
IKH(Cit)WQD	Batch_2	1	23	3	5279	12415	6215.17	6074	699.61	4852.59	4304	2404.93	446.18	417	161.9	423.11	406	157.23
AVR(Cit)VKK	Batch_2	1	24	3	5344	12415	2426.93	2424	214.35	4058.7	3886	1004.75	433.97	422	153.58	422.37	406	149.78
RNH(Cit)MQH	Batch_2	1	25	3	5410	12414	8235.97	8166	736.47	4759.92	4662	1161.38	467.35	456	152.89	425.6	411	149.23
TRH(Cit)TVM	Batch_2	1	26	3	5475	12414	5927.44	5935	344.16	4707.57	4565	1165.99	427.33	400	141.7	437.66	422	151.12
KLI(Cit)NHR	Batch_2	1	27	3	5540	12414	4157.05	4122	290.72	4660.15	4219	1822.33	428.25	411	158.52	437.01	428	148.95
YGE(Cit)MDY	Batch_1	1	28	3	5606	12414	11471.8	11488	554.44	5292.38	4298	2815.11	380.5	356	165.8	411.68	406	144.99
DSG(Cit)IDA	Batch_1	1	29	3	5671	12414	3500.51	3494.5	218.68	4156.08	3722	1583.33	381.58	372	148.33	408.74	395	150.49
IAV(Cit)EEK	Batch_2	1	30	3	5736	12414	3180.16	3188	244.05	3689.31	3528	907.06	404.89	383	152.72	416.24	400	151.07
RTV(Cit)NLR	Batch_2	1	31	3	5802	12414	6144.27	6141	403.06	4701.45	4431	1373	392.49	395	141.53	405.61	395	147.95
PAF(Cit)FIR	Batch_2	1	32	3	5867	12414	7949.87	7929	416.83	5726.93	5522	1516.23	361.62	350	141.32	396.46	383	144.47
IQW(Cit)FKM	Batch_2	1	33	3	5933	12414	7539.51	7538	498.11	5749.44	5522	1458.74	369.21	339	149.91	396.86	383	144.26
WWP(Cit)VNL	Batch_2	1	34	3	5998	12414	10343.6	10327	569.37	6455.16	5874	2392.59	382.12	361	144.82	408.67	395	149.64
SSG(Cit)QGP	Batch_1	1	35	3	6063	12414	23104.5	22571	2398.99	6522.49	5189	3615.51	197.42	189	110.5	420.54	406	158.08
KMV(Cit)RTS	Batch_2	1	36	3	6129	12414	4303.12	4319	289.83	5523.9	4825	2943.47	432.58	428	155.6	424.75	411	155.79
GEG(Cit)ADY	Batch_1	1	37	3	6194	12414	6314.9	6241	602.85	4891.93	4740	1133.83	428.81	417	161.21	433.11	422	153.63
SEE(Cit)NDY	Batch_1	1	38	3	6259	12414	3284.36	3203.5	407.12	4815.72	4528	1298.8	533.6	511	179.77	441.92	428	158.84
WCL(Cit)EFC	Batch_2	1	39	3	6325	12414	10982.6	10997	537.61	5525.41	5162	1611.27	379.26	367	154.35	436.48	417	162.38
WNT(Cit)KVQ	Batch_2	1	40	3	6390	12413	5993.18	6001	343.02	6191.78	5759	1931.05	391.84	378	164.12	427.27	411	159.71
FWN(Cit)KMM	Batch_2	1	41	3	6456	12413	15032	15332	1134.53	6088.73	5595	2226.05	350	336	127.71	424.17	411	169.96
YYG(Cit)IDE	Batch_1	1	42	3	6521	12413	6308.06	6280	365.81	5519.44	4940	2136.56	403.88	383	165.89	438.04	422	173.66
DEE(Cit)NYA	Batch_1	1	43	3	6586	12413	5903.11	5916	356.21	4953.32	4677	1413.84	437.76	417	154.08	445.83	428	157.64
GEE(Cit)NYE	Batch_1	1	44	3	6652	12413	5454	5462	351.81	5428.84	5280	1364.31	433.56	439	154.34	437.56	422	153.76
FVK(Cit)NWT	Batch_2	1	45	3	6717	12413	8222.91	8232	388.04	5803.8	5644	1803.01	421.65	389	173.01	441	428	157.71
RPF(Cit)WRR	Batch_2	1	46	3	6782	12413	8290.12	8317	441.11	6654.83	6423	2038.84	436.73	428	157.26	438.66	428	158.09
YSE(Cit)EYY	Batch_1	1	47	3	6848	12413	12565.6	12579	736.55	6689.23	6080	2303.94	413.36	395	164.5	448.79	434	165.56
DYE(Cit)HSP	Batch_1	1	48	3	6913	12413	5611.27	5580	335.85	5754.9	5456	1618.37	469.9	458.5	165.48	461.99	439	169.54
YSD(Cit)PGA	Batch_1	1	49	3	6979	12413	6121.48	6147	374.75	5197.51	5104	1375.18	444.54	422	164.63	457.54	439	165.69
QMM(Cit)QPK	Batch_2	1	50	3	7044	12413	3248.5	3237	241.67	4901	4322	1709.58	463.85	458.5	163.84	455.88	439	162.45
SGG(Cit)ESP	Batch_1	1	51	3	7109	12413	8102.68	8069	483.82	5770.91	5450	1931.62	429.72	411	150.07	446.46	428	161.95
LCC(Cit)RIW	Batch_2	1	52	3	7175	12413	10130.3	10106	470.84	5941.39	5656	1617.96	397.05	367	165.32	447.78	434	166.16
KIF(Cit)WWK	Batch_2	1	53	3	7240	12413	7629.62	7614	447.33	5463.64	5234	1411.18	434.45	408.5	176.52	453.92	434	178.44
HTL(Cit)VFK	Batch_2	1	54	3	7305	12412	6759.08	6741	409.25	5734.45	5347	1932.5	438.06	417	149.28	453.3	439	163.63
WRK(Cit)VIG	Batch_2	1	55	3	7371	12412	4804.38	4783	312.44	5376.28	4801	1960.85	460.79	439	163.59	463.3	450	162.92
FMQ(Cit)KKK	Batch_2	1	56	3	7436	12412	3284.18	3285	294.86	4879.98	4486	1479.78	729.92	495	2790.38	468.46	450	172.16
LMP(Cit)WIW	Batch_2	1	57	3	7502	12412	12052.3	12076	589.92	5473.13	4943	1760.8	398.11	392	136.32	467.3	450	170.14
NVM(Cit)HCT	Batch_2	1	58	3	7567	12412	4632.97	4595	302.5	5553.35	5104	1617.54	464.84	456	162.42	462.78	445	162.65
YGG(Cit)VSP	Batch_1	1	59	3	7632	12412	11260.6	11264	547.16	5528.53	5256	1405.48	404.73	400	143.13	465.65	450	168.18
MAA(Cit)CNL	Batch_2	1	60	3	7698	12412	6509.92	6498	366.16	5801.08	5316	1777.7	438.84	417	153.18	471.1	456	169.19
DEE(Cit)WYP	Batch_1	1	61	3	7763	12412	11328.3	11506	1094.6	5932.19	5632	1602.12	439.37	422	151.35	480.21	461	172.93
FFA(Cit)PPS	Batch_2	1	62	3	7828	12412	8557.22	8584	417.53	6591.41	6135	2159.67	437.41	414	162.46	484.45	461	220.76
RFW(Cit)HAS	Batch_2	1	63	3	7894	12412	11985.8	11979	584.51	6409.11	5983	2203.1	417.98	395	147.81	483.56	461	218.89
CHP(Cit)CNT	Batch_2	1	64	3	7959	12412	8543.28	8554	425.7	5033.62	4443	1786.88	447.63	439	156.52	489.03	478	170.87
EAY(Cit)PRV	Batch_2	1	65	3	8025	12412	3146.91	3146	241.31	5482.86	4771	2022.57	493.12	467	181.09	479.05	467	171.18
EMPTY	Blank	1	1	4	3841	12482	2097.51	2085	209.77	2076.38	2030	291.91	341.64	328	130	331.66	322	124.29
KVF(Cit)NAK	Batch_2	1	2	4	3906	12481	1990.91	1979	228.68	1932.08	1909	219.56	332.14	339	122.89	332.48	322	125.5
IAN(Cit)PWF	Batch_2	1	3	4	3971	12481	2015.98	2012	168.27	1944.19	1939	184.18	318.67	303	118.09	336.28	322	125.97
DGD(Cit)WGA	Batch_1	1	4	4	4037	12481	2061.78	2049	162.56	2010.12	2006	175.56	334.02	322	124.45	335.57	317	130.04
DSG(Cit)GGY	Batch_1	1	5	4	4102	12481	2001.37	2000	177.61	1999.63	2000	176.55	336.08	322	118.48	344.28	333	128.45
EFH(Cit)WRD	Batch_2	1	6	4	4168	12481	2146.9	2143	179.76	2099.72	2085	218.99	351.85	339	136.72	359.12	350	129.81
AAY(Cit)KIT	Batch_2	1	7	4	4233	12481	2087.23	2103	150.8	2236.99	2176	390.91	335.34	339	124.65	376.93	361	135.29
DYD(Cit)PYE	Batch_1	1	8	4	4298	12481	2186.12	2140	280.64	2440.76	2279	587.36	375.49	361	133.36	403.16	389	140.95
MDA(Cit)NHI	Batch_2	1	9	4	4364	12481	3998.11	4261	850.18	2907.95	2594	1031.65	429.11	414	136.09	415.18	400	146.15
PRP(Cit)QHS	Batch_2	1	10	4	4429	12481	5762.37	5813	526.96	3044.13	2788	1508.94	441.93	422	150.23	414.11	400	144.87
EMPTY	EMPTY	1	11	4	4494	12481	1422.28	1388	229.57	3482.4	3140	2012.71	422.1	395	143.97	422.49	411	147.09
DYD(Cit)WYE	Batch_1	1	12	4	4560	12481	10400.1	10378	1014.97	4835.51	4055	2934.49	380.5	378	131.6	422.81	411	145.25
EMPTY	Blank	1	13	4	4625	12481	1492.77	1494	162.48	3857.83	3437	1990.57	427.35	411	141.48	424.32	411	143.96
NLL(Cit)VET	Batch_2	1	14	4	4691	12481	4725.16	4752	260.95	4556.96	3970	2875.8	389.92	380.5	135.55	419.51	406	146.87
GGD(Cit)GSY	Batch_1	1	15	4	4756	12481	26826.7	27629	3070.62	6655.12	5244	4016.56	213.32	194	101.36	402.64	389	147.45
FRK(Cit)YLK	Batch_2	1	16	4	4821	12481	6357.74	6335	324.33	5608.78	4795	3322.78	410.28	400	152.02	420.69	411	152.64
DEG(Cit)IDA	Batch_1	1	17	4	4887	12480	2549.78	2528	221.79	4395.45	4049	1449.19	474.12	467	163.01	450	439	154.16
YYS(Cit)QDE	Batch_1	1	18	4	4952	12480	9591.52	9830	1272.45	4383.13	3792	1711.76	494.23	472	178.36	447.88	439	151.44
VMR(Cit)PTI	Batch_2	1	19	4	5017	12480	2817.54	2825	203.17	3545.61	3291	1088.35	454.88	445	146.08	442.82	428	149.96
RTK(Cit)NKV	Batch_2	1	20	4	5083	12480	2674.89	2655	222.64	4396.88	3807	1860.12	461.34	456	152.6	429.07	417	148.26
YGS(Cit)CSP	Batch_1	1	21	4	5148	12480	14352.6	14392	747.39	6582.09	5680	2973.87	338.24	333	130.71	408.07	395	150.82
PFW(Cit)FLT	Batch_2	1	22	4	5214	12480	18324	18332	991.29	6805.94	5680	3241.58	299.79	294	122.23	402.69	389	150.81
HVI(Cit)KCL	Batch_2	1	23	4	5279	12480	4504.14	4498	246.66	4947.74	4431	2316.19	406.1	389	150.12	411.33	397.5	151.16
NQA(Cit)NAS	Batch_2	1	24	4	5344	12480	4975.51	4977	289.97	4124.57	4140	780.16	415.72	395	143.58	417.56	406	150.98
TIL(Cit)YRD	Batch_2	1	25	4	5410	12480	4586.82	4574	301.45	4793.38	4752	1083.2	430.02	403	143.46	417.87	406	151.1
WPK(Cit)QNW	Batch_2	1	26	4	5475	12480	7707.75	7678	385.7	5218.88	5062	1288.06	407.87	389	140.13	422.51	411	151.31
EWR(Cit)KRS	Batch_2	1	27	4	5540	12480	4934.29	4943	296.9	4775.38	4504	1435.49	431.38	422	152.59	437.55	428	152.21
ITK(Cit)IVM	Batch_2	1	28	4	5606	12480	3011.01	2994	236.29	4748.07	4249	1649.3	437.01	422	166.49	423.55	417	150.5
GYD(Cit)LYE	Batch_1	1	29	4	5671	12480	10520	10457	530.18	4589.81	4067	1557.09	366.24	356	141.1	416.74	406	151.12
SED(Cit)LSE	Batch_1	1	30	4	5737	12480	3256.84	3249	240.77	4562.49	4164	1464.4	413.5	414	132.47	415.64	400	153.13
KNK(Cit)FRW	Batch_2	1	31	4	5802	12480	7581.33	7529	497.46	5081.82	4943	1440.64	387.43	378	142.44	408.52	395	146.54
SED(Cit)QYP	Batch_1	1	32	4	5867	12479	9812.93	9803	529.48	4918.22	4655	1670.12	345.08	322	146.99	412.71	395	149.81
QAR(Cit)NIS	Batch_2	1	33	4	5933	12479	5174.83	5186	319.89	5381.57	5143.5	1676.2	379.69	367	142.67	406.53	389	146.94
MLR(Cit)WFI	Batch_2	1	34	4	5998	12479	11142.3	11179	654.41	6796.95	5801	3138.76	364.1	339	136.44	407.81	395	151.02
SES(Cit)LSE	Batch_1	1	35	4	6063	12479	3383.66	3394	271.39	6730.48	5377	3613.48	460.34	450	151.61	412.73	395	158.73
CNC(Cit)VLN	Batch_2	1	36	4	6129	12479	8142.04	8154	478.62	5562.56	5189	1859.55	409.6	389	156.33	420.43	400	153.83
TMQ(Cit)RNI	Batch_2	1	37	4	6194	12479	6288.7	6298	377.06	5405.89	5062	1624.35	415.66	400	157.32	430.94	417	150.81
QKT(Cit)WPL	Batch_2	1	38	4	6260	12479	5362.54	5353	350.38	4658.47	4474	1167.67	411.34	389	147.68	440.35	422	158.27
PMF(Cit)HCI	Batch_2	1	39	4	6325	12479	3844.42	3825	289.02	5100.98	4686	1535.81	448.19	434	156.2	440.18	422	158.62
DYE(Cit)FYE	Batch_1	1	40	4	6390	12479	12432.5	12449	653.64	5839.14	5174	2037.52	378.1	353	158.64	432.03	417	158.5
HMA(Cit)HAK	Batch_2	1	41	4	6456	12479	3148.37	3122	254.34	5434.56	4795	2034.25	446.29	439	156.95	436.75	422	176.72
YEG(Cit)QSE	Batch_1	1	42	4	6521	12479	5377.54	5389	372.57	4880.95	4601	1294.71	459.75	434	168.57	448.73	434	175.72
DEG(Cit)VGE	Batch_1	1	43	4	6586	12479	3337.59	3334	259.43	5360.55	4828	1884.95	456.11	434	165.67	452.56	434	159.67
CWV(Cit)ITN	Batch_2	1	44	4	6652	12479	9207.76	9202	466.7	5840.81	5128	2495.08	380.96	378	142.8	449.82	434	161.65
HDL(Cit)QKD	Batch_2	1	45	4	6717	12479	2550.41	2515	271.34	5473.47	5068	2011.78	486.18	467	188.39	455.94	439	164.2
GYS(Cit)IGY	Batch_1	1	46	4	6783	12478	12376.9	12252	760.54	5996.3	5535	2037.71	379.44	361	138.94	454.74	439	164.21
RKM(Cit)FRI	Batch_2	1	47	4	6848	12478	6398.47	6377	364.76	5944.82	5644	1718.07	422.77	406	161.57	458	442	166.63
PHY(Cit)YMH	Batch_2	1	48	4	6913	12478	7936.64	7944	423.13	5866.43	5595	1548.4	473.93	453	168.74	455.77	434	166.53
FLA(Cit)RKR	Batch_2	1	49	4	6979	12478	7017.05	7032	432.1	5542.46	5431	1420.92	468.38	467	155	448.46	428	161.84
RAC(Cit)EWR	Batch_2	1	50	4	7044	12478	11276.6	11324	629.31	5427.49	5177	1562.07	414.84	383	163.31	447.02	434	160.66
YES(Cit)IYP	Batch_1	1	51	4	7109	12478	8841.61	8863	454.03	5876.69	5565	1531.39	419.49	406	161.75	444.21	428	162.19
AAR(Cit)WIN	Batch_2	1	52	4	7175	12478	7030.68	7047	462.94	5599.21	5413	1345.36	411.83	378	150.23	449.58	428	174.09
RPY(Cit)KNQ	Batch_2	1	53	4	7240	12478	4883.5	4886	329.1	5943.33	5462	1947.61	460.81	434	168.53	457.49	439	175.9
YYE(Cit)VYP	Batch_1	1	54	4	7306	12478	17387.2	17375	900.37	7096.48	6389	2576.11	358.85	339	145.62	448.36	439	161.23
DEG(Cit)GGY	Batch_1	1	55	4	7371	12478	11937.4	11912	625.5	6308.95	5686	2321.8	417.06	389	160.6	454.64	445	161.31
DSE(Cit)RDP	Batch_1	1	56	4	7436	12478	5855.59	5819	435.37	4957.06	4610	1596.04	454.04	439	167.74	473.52	456	170.07
GSS(Cit)PSP	Batch_1	1	57	4	7502	12478	4777.19	4746	329.36	4958.27	4831	1174.04	479.07	467	164.28	476.1	461	167.35
NDL(Cit)CHT	Batch_2	1	58	4	7567	12478	4770.42	4752	363.57	5636.56	5086	2039.63	484.17	472	181.66	474.46	461	170.9
KAI(Cit)CPW	Batch_2	1	59	4	7632	12478	5822.43	5850	345.98	6409.16	5880	2162.39	474.31	456	169.12	469.02	450	175.33
HLQ(Cit)MFH	Batch_2	1	60	4	7698	12478	11028.5	10985	481.47	6420.31	5838	2220.72	448.84	447.5	169.47	470.92	450	234.53
KMW(Cit)MND	Batch_2	1	61	4	7763	12477	5852.92	5874	373.88	5680.94	5074	1968.74	483.75	461	166.63	487.31	467	234.35
SYE(Cit)RSY	Batch_1	1	62	4	7828	12477	15248.6	15292	623.31	6124.12	5513	2169.19	394.3	361	142.51	489.95	472	215.86
LTN(Cit)EKQ	Batch_2	1	63	4	7894	12477	6861.01	6893	431.22	5653.5	5201	2031.34	462.82	450	168.18	489.76	478	174.08
SES(Cit)HDA	Batch_1	1	64	4	7959	12477	2875.78	2864	320.68	5268.04	4722	1795.12	515.86	495	161.19	491.01	478	170.21
GGG(Cit)RSY	Batch_1	1	65	4	8025	12477	12031.2	12027	532.4	5878.56	5231	2112.21	412.28	383	159.09	481.65	467	170.11
EDKFVRYVD	Control_1	1	1	5	3841	12547	1869.06	1861	145.34	1896.7	1879	191.16	338.3	325	129.56	330.6	322	121.48
FTI(Cit)CLQ	Batch_2	1	2	5	3906	12547	1840.3	1836	150.35	1860.81	1849	174.88	314.8	289	114.51	332.77	317	127.05
TPW(Cit)TVS	Batch_2	1	3	5	3972	12547	1974.51	1958	164.19	1947.73	1939	194.21	314.63	300	115.1	334.11	322	125.95
DEG(Cit)FDE	Batch_1	1	4	5	4037	12547	2077.96	2073	183.65	2044.03	2036	181.24	321.05	306	114.83	341.85	328	131.06
DGG(Cit)HGE	Batch_1	1	5	5	4102	12547	1965.16	1967	147.6	2133.69	2030	473.1	355.35	347	136.04	361.62	350	135.3
SYE(Cit)ISE	Batch_1	1	6	5	4168	12547	2139.53	2124	202.84	2526.12	2182	949.1	388.7	397.5	136.59	391.45	378	140.27
SYD(Cit)GDP	Batch_1	1	7	5	4233	12547	5828.76	5783	2017.57	3198.78	2579	1566.67	419.71	411	147.14	412.48	400	144.47
MPT(Cit)QVM	Batch_2	1	8	5	4298	12547	4568.97	4565	307.04	3797.77	3388	1812.82	472.5	458.5	145.24	430.07	417	148.18
LLR(Cit)HRL	Batch_2	1	9	5	4364	12546	4962.58	4943	255.51	4199.23	4213	1340.34	462.63	436.5	153.73	437.73	422	150.23
SSD(Cit)NSA	Batch_1	1	10	5	4429	12546	7723.95	7838	648.92	4484.83	4352	1261.65	424.1	411	149.6	430.79	422	150.38
CVK(Cit)LVM	Batch_2	1	11	5	4495	12546	3559.97	3540	293.13	4764.3	4322	2104.89	436.14	414	156.81	432.21	417	150.47
TNR(Cit)FFL	Batch_2	1	12	5	4560	12546	17105.9	17271.5	1160.76	6031.13	5037	2890.88	313.67	286	160.64	422.71	411	146.12
NPV(Cit)WED	Batch_2	1	13	5	4625	12546	4681.9	4746	406.88	4760.24	4434	2278.69	436.55	433.5	134.06	429.39	417	146.21
HAV(Cit)MPV	Batch_2	1	14	5	4691	12546	4556.6	4546	261.34	4968.25	4583	1922.16	418.09	400	137.46	420.77	411	145.49
PCA(Cit)CLG	Batch_2	1	15	5	4756	12546	8266.27	8251	420.08	6000.78	5274	2721.06	405.99	383	147.84	412.72	400	145.97
SGG(Cit)RDY	Batch_1	1	16	5	4821	12546	9603.95	9578	476.36	5468.07	5322	1484.55	390.25	378	139.36	430.4	417	150.47
VQF(Cit)MMH	Batch_2	1	17	5	4887	12546	5258.21	5225	322.87	5112.79	4746	1794.5	446.13	428	152.23	443.18	434	152.77
NDI(Cit)IAQ	Batch_2	1	18	5	4952	12546	3467.75	3455	248.94	4585.01	4195	1541.79	444.36	422	158.85	444.69	428	155.36
AMF(Cit)LKT	Batch_2	1	19	5	5017	12546	2477.77	2479	198.41	3994.28	3782	955.17	437.99	419.5	150.17	430.13	417	149.27
WNV(Cit)RED	Batch_2	1	20	5	5083	12546	6258.89	6244	413.05	5141.85	4755.5	1912.19	421.65	403	146.26	419.62	406	150.6
GES(Cit)FGY	Batch_1	1	21	5	5148	12546	10279.4	10354	668.51	6907.95	6201	2596.08	441.54	400	230.19	401.54	389	147.81
GSE(Cit)AYP	Batch_1	1	22	5	5214	12546	13155.9	13052	978.2	6181.53	5019	2857.18	388.23	339	200.99	395.96	383	146.17
IAT(Cit)PLW	Batch_2	1	23	5	5279	12545	4953.05	4940	260.14	4512.8	4237	1442.11	404.08	383	155.77	407.49	395	147.4
VVK(Cit)CIL	Batch_2	1	24	5	5344	12545	4607.96	4607	298.21	4640.89	4504	1059.16	393.61	372	136.2	410.49	395	150.69
FMP(Cit)NMS	Batch_2	1	25	5	5410	12545	6410.46	6383	368.24	5268.07	5177	1203.74	411.92	400	138.19	414.11	400	153.23
CCW(Cit)PVF	Batch_2	1	26	5	5475	12545	8098.08	8111	521.96	5655.34	5577	1218.92	395.23	383	143.47	417.49	400	153.08
HMH(Cit)VFG	Batch_2	1	27	5	5540	12545	8855.04	8805	635.11	5331.14	5171	1341.63	413.84	395	148.48	430.78	417	155.35
DYD(Cit)SDA	Batch_1	1	28	5	5606	12545	9439.66	9384	524.4	5121.05	4965	1378.27	375.38	372	138.18	422.96	411	153.37
KPP(Cit)WEQ	Batch_2	1	29	5	5671	12545	8387.82	8360	617.79	5329.09	5244	1429.85	381.55	389	147.58	411.09	400	153.2
AKT(Cit)QFC	Batch_2	1	30	5	5737	12545	7870.06	7844	514.98	5360.68	5250	1394.99	338.08	333	132.49	403.24	389	152.39
SSG(Cit)RYE	Batch_1	1	31	5	5802	12545	8614.47	8602	540.04	5005.46	5010	1635.42	388.82	378	145.74	407.27	395	150.28
AMK(Cit)PKH	Batch_2	1	32	5	5867	12545	1554.2	1558	174.18	4221.56	3952	1498.91	406.08	403	146.11	417.74	400	153.09
IQY(Cit)RHG	Batch_2	1	33	5	5933	12545	5705.75	5747	441.85	5478.22	5037	2413.38	448.68	434	165.21	412.71	395	148.85
YED(Cit)QGP	Batch_1	1	34	5	5998	12545	23338.4	23680.5	2280.55	7132.87	6013	3618.06	235.91	214	113.2	404.87	389	148.91
WFW(Cit)NTR	Batch_2	1	35	5	6063	12545	19599.8	19906.5	2232	6892.18	5438	3971.52	273.26	255	114.59	407.18	389	154.08
NAQ(Cit)TMG	Batch_2	1	36	5	6129	12545	6356.72	6365	396.14	5981.02	5438	2700.4	374.65	356	152.95	426.46	406	155.08
WCN(Cit)THQ	Batch_2	1	37	5	6194	12545	10781.9	10791	538.67	5388.62	4759	1826.83	412.23	406	149.31	442.28	428	156.61
ANV(Cit)LMI	Batch_2	1	38	5	6260	12544	4431.67	4413	292.88	4727.05	4377	1465.7	435.89	411	148.16	446.66	428	160.2
THT(Cit)PLN	Batch_2	1	39	5	6325	12544	3793.35	3779	272.78	4682.04	4304	1418.05	429.91	411	152.73	440.43	417	162.4
YYD(Cit)VSE	Batch_1	1	40	5	6390	12544	11877.9	11827	529.5	5810.55	5350	1897.97	358.1	339	147.63	428.84	411	160.96
SSD(Cit)IYA	Batch_1	1	41	5	6456	12544	9384.46	9427	522.24	6256.27	5759	2379.32	374	350	157	430.75	411	161.39
CMH(Cit)YMH	Batch_2	1	42	5	6521	12544	8210.65	8175	502.63	6093.15	5868	1802.59	436.89	414	158.61	435.66	422	154.67
WCW(Cit)RNM	Batch_2	1	43	5	6586	12544	11771.7	11840	619.25	6554.19	6065	2229.59	392.31	378	146.92	445.38	428	159.66
YYD(Cit)AYE	Batch_1	1	44	5	6652	12544	19578.3	19761	908.39	6988.76	6301	2726.3	323.13	322	120.03	447.34	428	164.45
TNF(Cit)IHW	Batch_2	1	45	5	6717	12544	6592.2	6529	458.27	5744.13	5250	2146.55	456.51	450	167.05	466.14	445	167.38
RVI(Cit)TMH	Batch_2	1	46	5	6783	12544	5664.59	5653	365.52	6024.84	5547	1895.22	452.18	434	155.72	468.31	453	167.28
YED(Cit)SDA	Batch_1	1	47	5	6848	12544	6624.07	6614	406.52	5619.1	5462	1335.02	451.12	439	156.07	458.35	445	163.04
RVP(Cit)WVC	Batch_2	1	48	5	6913	12544	11411.9	11409	587.66	5896.96	5607	1567.95	396.21	372	153.86	447.44	434	156.25
VKH(Cit)FKR	Batch_2	1	49	5	6979	12544	6742.83	6750	421.46	5644.48	5350	1567.67	421.66	400	161.28	446.28	428	159.65
NNR(Cit)VPS	Batch_2	1	50	5	7044	12544	5048.11	5004	305.29	5253.79	5110	1295.13	458.37	434	163.97	448.25	434	160.9
PLC(Cit)IWK	Batch_2	1	51	5	7109	12544	9181.62	9178	455.29	5398.04	5171	1470.51	401.47	378	140.47	452.36	434	166.01
NIT(Cit)ELF	Batch_2	1	52	5	7175	12544	7905.39	7944	425.8	6301.49	5889	2026.41	414.58	400	168.43	448.42	428	164.09
PQF(Cit)RFV	Batch_2	1	53	5	7240	12543	8179.66	8196	409.34	6675.08	6280	2062.35	467.06	439	182.08	448.3	434	167.51
WCQ(Cit)MQF	Batch_2	1	54	5	7306	12543	13726.2	13692	606.57	6797.28	6177	2505.96	401.69	378	162.62	456.82	445	168.58
SSD(Cit)LYE	Batch_1	1	55	5	7371	12543	8326.42	8299	437.78	5809.75	5413	1715.21	471.43	461	160.39	468.87	456	165.35
WQK(Cit)NAV	Batch_2	1	56	5	7436	12543	5301.42	5298	304.28	5247.24	5062	1262.87	459.22	450	160.94	474.61	456	165.36
MPC(Cit)KCI	Batch_2	1	57	5	7502	12543	5560.14	5565	308.11	5705.79	5383	1685.02	452.67	417	171.86	476.12	450	261.45
PLN(Cit)REW	Batch_2	1	58	5	7567	12543	15581.8	15610	797.15	7124.06	6383	2546.68	413.48	397.5	151.75	477.83	450	267.18
MLW(Cit)WHW	Batch_2	1	59	5	7632	12543	11709.7	11676	556.45	6884.69	6280	2456.38	450.23	445	161.52	475.52	456	176.6
TFF(Cit)IMH	Batch_2	1	60	5	7698	12543	11481.1	11470	590.2	6167.81	5431	2293.38	413.43	395	162.73	477.51	456	234.77
SSE(Cit)DSE	Batch_1	1	61	5	7763	12543	2986.64	2946	304.66	5073.32	4680	1490.91	565.65	562	177.19	485.02	467	231.51
MQN(Cit)PNN	Batch_2	1	62	5	7829	12543	5643.09	5644	326.71	5331.3	5083	1413.34	479.75	456	164.1	486.64	472	168.29
CKI(Cit)WLN	Batch_2	1	63	5	7894	12543	7356.71	7259	578.61	5492.45	5371	1260.91	460.29	445	163.5	488.93	472	172.09
WLI(Cit)EFQ	Batch_2	1	64	5	7959	12543	11086.8	11082	554.91	5357.67	4825	1701.44	432.82	411	160.07	491.46	472	171.92
HAV(Cit)NQK	Batch_2	1	65	5	8025	12543	4716.2	4722	285.63	5563.53	4674	2540.74	486.95	445	313.18	483.85	467	169.66
EMPTY	Blank	1	1	6	3841	12612	1810.52	1818	152.72	1817.03	1812	164.93	342.95	328	123.44	333.38	322	121.39
SSS(Cit)FYY	Batch_1	1	2	6	3906	12612	1834.95	1830	162.68	1852.51	1849	163.93	338.69	322	135.05	334.55	322	125.52
EDT(Cit)NLF	Batch_2	1	3	6	3972	12612	1996.54	2000	189.78	2003.48	1952	301.94	331.4	322	111.83	344.55	333	127.7
ITR(Cit)RKC	Batch_2	1	4	6	4037	12612	2044.63	2049	165.45	2259.22	2121	516.84	362.91	361	119.81	367.52	356	134.55
GSG(Cit)EGP	Batch_1	1	5	6	4102	12612	3379.95	3316	1082.58	2959.62	2400	1329.59	367.78	367	126.33	402.69	389	147.69
HTI(Cit)FTV	Batch_2	1	6	6	4168	12612	7493	7553	968.82	3952.71	3676	1794.77	426.39	411	143.4	427.2	411	150.28
NPN(Cit)PQS	Batch_2	1	7	6	4233	12612	5964.27	5986	420.26	4869.1	4780	1697.51	403.49	395	144.12	434.46	417	144.23
SSG(Cit)AGY	Batch_1	1	8	6	4298	12612	11650.9	11718	606.05	5301.29	5019	1726.01	427.38	422	145.91	431.35	422	140.33
MLR(Cit)PNF	Batch_2	1	9	6	4364	12612	4789.88	4771	278.66	5511.81	4959	2287.35	427.71	411	150.9	428.53	422	143.95
DGS(Cit)NSE	Batch_1	1	10	6	4429	12612	6723.61	6741	591.14	4739.5	4498	1457.73	443.45	439	143.71	437.46	428	153.2
PCR(Cit)THV	Batch_2	1	11	6	4495	12612	5571.9	5541	319.18	4545.41	4270.5	1354.53	448.99	439	144.2	437.35	428	150.64
DEE(Cit)SGY	Batch_1	1	12	6	4560	12612	7369.29	7378	466.04	5074.03	4592	2064.48	431	411	153.88	429.11	417	145.63
NCY(Cit)HMH	Batch_2	1	13	6	4625	12612	4627.06	4607	285.29	4909.73	4825	1109.03	462.06	456	148.22	431.06	417	146.89
AAQ(Cit)FLG	Batch_2	1	14	6	4691	12612	9865.23	9845	443.18	5302.53	5062	1413.92	377.54	356	138.54	422.37	411	146.87
KDY(Cit)HRW	Batch_2	1	15	6	4756	12611	4192.85	4143	302.95	5282.74	4968	1492.05	446.36	439	151.66	427.2	417	147.75
HLN(Cit)PCK	Batch_2	1	16	6	4821	12611	6064.69	6086	330.72	5219.61	4934	1382.88	432.91	417	147.6	437.08	428	151.11
YEE(Cit)WGY	Batch_1	1	17	6	4887	12611	11199.1	11215	731.26	5812.17	5450	1685.84	399.81	395	140.22	438.92	428	152.57
NTF(Cit)NCH	Batch_2	1	18	6	4952	12611	6163.95	6135	389.74	5334.53	5237	1440.02	424.84	406	147.98	440.59	422	155.67
NQI(Cit)RTM	Batch_2	1	19	6	5018	12611	5414.56	5407	285.1	4897.33	4965	943.54	398.16	380.5	135.14	431.89	417	153.22
CLF(Cit)YKM	Batch_2	1	20	6	5083	12611	6599.47	6602	386.35	5460.86	5286	1292.81	381.21	361	139.86	412.9	395	153.82
LRN(Cit)RMG	Batch_2	1	21	6	5148	12611	9022.71	9069	538.07	5596.61	5143.5	1790.55	389.14	378	152.54	400.9	389	151.15
CPL(Cit)RKN	Batch_2	1	22	6	5214	12611	3819.6	3792	296.17	4765.26	4316	1500.69	377.29	367	140.11	401.66	389	147.83
WRP(Cit)PRK	Batch_2	1	23	6	5279	12611	3500.82	3504	252.6	4737.86	4449	1262.5	425.28	406	156.1	408.57	395	147.42
TLW(Cit)MIV	Batch_2	1	24	6	5344	12611	8058.03	8105	442.11	5109.44	4840	1166.62	354.48	350	132.59	411.16	395	147.47
FCR(Cit)PRF	Batch_2	1	25	6	5410	12611	5624.94	5632	377.76	5390.41	5289	1053.02	378.31	356	143.66	409.51	395	145.15
MIT(Cit)YTI	Batch_2	1	26	6	5475	12611	6727.25	6735	357.72	5311.42	5162	1093.02	388.85	386	138.95	412.22	395	152.94
TDY(Cit)VLC	Batch_2	1	27	6	5541	12611	5048.75	5022	365.62	5122.62	4989	1052.5	422.97	417	146.31	423.71	406	155.04
TDC(Cit)WLS	Batch_2	1	28	6	5606	12611	7264.23	7262	390.1	5442.58	5328	1251.94	370.28	361	133.34	419.72	400	154.67
PWY(Cit)IFS	Batch_2	1	29	6	5671	12611	8622.49	8693	532.14	5447.26	5334	1319.02	383.29	372	141.04	403.72	389	152.49
HQY(Cit)YCC	Batch_2	1	30	6	5737	12610	8109.91	8123	477.17	5389.06	5183	1348.67	364.11	350	145.9	396.3	383	152.64
IDY(Cit)LFR	Batch_2	1	31	6	5802	12610	5813.63	5819	390.37	4729.21	4474	1345.48	365.12	356	145.14	409.36	400	153.47
KCV(Cit)HMG	Batch_2	1	32	6	5867	12610	3822.34	3825	308.07	4195.67	3949	1260.29	406.4	400	154.66	422.28	411	152.41
ALC(Cit)IFQ	Batch_2	1	33	6	5933	12610	9315.38	9330	458.45	5115.95	4707	1709.64	372.95	356	144.66	424.13	411	149.02
MDQ(Cit)LTV	Batch_2	1	34	6	5998	12610	3720.72	3704	242.07	5470.4	4668	2473.48	446.79	419.5	155.96	424.97	406	154.78
MMK(Cit)MNQ	Batch_2	1	35	6	6064	12610	3848.6	3825	299.5	5088.26	4401	2171.88	442.75	434	156.61	435.25	422	161.62
MKY(Cit)LHQ	Batch_2	1	36	6	6129	12610	3802.59	3798	277.75	4563.95	4346	1101.6	450.63	434	149.22	445.36	428	164.21
SED(Cit)KDP	Batch_1	1	37	6	6194	12610	3717.38	3692	275.8	4780.09	4425	1366.16	423.22	422	147.25	437.95	428	157.83
INR(Cit)YCD	Batch_2	1	38	6	6260	12610	7132.25	7162	457.11	4799.91	4558	1132.6	404.65	383	149.69	438.95	417	230.39
YYE(Cit)DDE	Batch_1	1	39	6	6325	12610	5562.36	5577	404.21	4719.92	4389	1204.5	444.89	439	150.07	453.12	434	235.25
DSE(Cit)EGY	Batch_1	1	40	6	6390	12610	6359.49	6374	473.6	6324.5	5613	2628.28	450.21	419.5	153.39	432.72	417	158.99
SGG(Cit)WYA	Batch_1	1	41	6	6456	12610	17157.4	17290	992.33	6591.26	5865	2528.68	346.9	328	137.91	428.06	417	153.45
ETT(Cit)VIW	Batch_2	1	42	6	6521	12610	7278.6	7268	455.05	6168.15	5632	2106.82	402.49	389	141.57	439.35	422	158.78
MVY(Cit)RVD	Batch_2	1	43	6	6587	12610	5034.85	5043	337.98	5960.37	5656	1563.34	459.52	434	171.73	444.04	428	159.41
LVN(Cit)VRC	Batch_2	1	44	6	6652	12609	8322.95	8335	460.62	5706	5147	2034.86	400.9	383.5	146.48	455.26	439	166.47
KML(Cit)IMH	Batch_2	1	45	6	6717	12609	3663.4	3673	286.74	5758.82	5159	1878.67	486.33	500	160.32	470.62	450	171.46
QFV(Cit)RMS	Batch_2	1	46	6	6783	12609	13645.9	13701	630.87	6818.7	6026	2462.64	395.39	355.5	167.94	456.9	439	167.81
GEG(Cit)GDE	Batch_1	1	47	6	6848	12609	5624.88	5595	448.46	6267.35	5716	1987.6	436.19	422	160.19	457.9	445	164.41
INQ(Cit)INS	Batch_2	1	48	6	6913	12609	6061.23	6068	368.3	5663.39	5431	1322.75	424.73	406	154.37	460.37	450	160.71
PRV(Cit)RWG	Batch_2	1	49	6	6979	12609	9646	9669	459.53	5657.58	5462	1282.03	435.28	411	165.43	451.46	434	159.49
QCV(Cit)IEQ	Batch_2	1	50	6	7044	12609	6125.58	6110	366.37	5205.24	5086	1493.02	428.89	417	139.98	460.68	450	162.56
PDK(Cit)IML	Batch_2	1	51	6	7110	12609	2400.75	2394	204.5	5239.42	4780	1908.21	457.23	436.5	163.83	465.96	456	167.08
FWV(Cit)HWF	Batch_2	1	52	6	7175	12609	12978.6	12928	794.13	6302.21	5665	2350.36	428.57	397.5	165.2	459.61	445	165.16
MLC(Cit)FPS	Batch_2	1	53	6	7240	12609	8460.99	8499	458.79	6474.95	5953	2362.07	401.07	389	146.45	496.33	439	1048.25
LKA(Cit)HQR	Batch_2	1	54	6	7306	12609	3904.44	3886	282	5638.69	5080	1843.65	497.37	467	173.18	507.92	456	1047.96
KCN(Cit)HMI	Batch_2	1	55	6	7371	12609	4855.91	4825	311.11	5985.78	5398	2490.04	491.5	489	166.94	473.4	456	172.27
DYS(Cit)RGE	Batch_1	1	56	6	7436	12609	8616.4	8578	443.98	5875.93	5607	1627.85	431.18	422	153.86	477.14	456	169.35
ILY(Cit)ICN	Batch_2	1	57	6	7502	12609	7712.96	7681	432.78	6449.59	5986	1957.77	420.86	411	147.16	473.83	450	262.5
YGD(Cit)WGE	Batch_1	1	58	6	7567	12609	14795.8	14756	774.67	7709.19	6832	2877.94	399.03	389	139.58	474.6	450	265.88
VAI(Cit)NNM	Batch_2	1	59	6	7633	12608	4373.13	4371	303.02	6134.75	5504	2109.04	471.23	442	167.6	477.88	456	174.43
KIP(Cit)TIG	Batch_2	1	60	6	7698	12608	6534.22	6529	376.18	5425.85	5262	1210.57	449.46	434	170.3	487.8	467	175.18
LWP(Cit)RKM	Batch_2	1	61	6	7763	12608	6225.37	6210.5	338.73	5488.69	5504	1017.6	468.91	456	170.42	484.66	472	173.26
GES(Cit)SSA	Batch_1	1	62	6	7829	12608	6735.59	6699	417.59	5812.67	5765	1144.21	467.71	456	162.04	481.43	467	165.74
GSE(Cit)HSP	Batch_1	1	63	6	7894	12608	6643.85	6595	423.83	5570.53	5459	1187.35	485.59	467	167.98	489.87	472	169.16
FDP(Cit)PTK	Batch_2	1	64	6	7959	12608	3379.53	3334	281.23	4659.24	4322	1250.78	489.34	472	178.07	502.24	478	174.55
KTA(Cit)NKL	Batch_2	1	65	6	8025	12608	3289.34	3279	250.79	4534.45	4243	1169.04	500.64	484	173.94	506	484	175.56
EDKFVRYVD	Control_1	1	1	7	3841	12678	1846.71	1836	154.33	1809.22	1806	165.13	335.45	322	119.06	331.22	317	123.84
YSS(Cit)NYP	Batch_1	1	2	7	3906	12678	1876.67	1867	165.72	2009.29	1891	533.42	355.58	333	122.85	342.27	328	126.82
AFI(Cit)VFT	Batch_2	1	3	7	3972	12678	1952.91	1949	185.99	2390.98	2097	835.06	361.32	361	134.87	373.07	361	133.5
DSS(Cit)SDE	Batch_1	1	4	7	4037	12678	4123	4195	443.01	2990.94	2697	1126.88	434.34	417	150.96	408.11	395	136.37
GED(Cit)IYE	Batch_1	1	5	7	4102	12678	5636.24	5653	556.29	4312.98	4298	1541.14	449.78	439	145.61	435.2	422	148.57
FTA(Cit)MVR	Batch_2	1	6	7	4168	12678	8211.38	8244	395.44	5267.07	5110	1447.77	404.75	369.5	137.57	439.55	422	148.53
LMN(Cit)EEC	Batch_2	1	7	7	4233	12677	7411.01	7562	842.97	5267.93	5053	1373.71	424.07	422	147.4	436.23	422	142.72
EHY(Cit)NTK	Batch_2	1	8	7	4299	12677	4640.7	4637	253.11	5459.27	4995	1856.41	427.88	428	149.11	428.89	417	143.45
LWN(Cit)TAR	Batch_2	1	9	7	4364	12677	17806	17932	1466.2	5697.85	5031	2449.34	310.21	294	127.75	426.14	411	143.78
HTT(Cit)KIN	Batch_2	1	10	7	4429	12677	4179.15	4189	274.25	4898.07	4383	2079.67	404.06	395	143.45	429.92	422	148.85
GSD(Cit)PDP	Batch_1	1	11	7	4495	12677	3799.07	3776	262.2	4184.33	4046	838.55	415.58	411	133.5	430.89	417	149.53
HDA(Cit)NET	Batch_2	1	12	7	4560	12677	2746.51	2752	362.72	4186.93	4007	814.56	457.83	439	156.96	427.35	417	147.17
RIH(Cit)TIT	Batch_2	1	13	7	4625	12677	5380.59	5383	272.89	4593.47	4504	937.7	397.6	383	148.53	431.13	417	146.91
YYG(Cit)NSE	Batch_1	1	14	7	4691	12677	7421.62	7417	380.68	5304.73	4959	1461.46	409.84	406	137.8	423.86	411	149.31
YYD(Cit)IGA	Batch_1	1	15	7	4756	12677	9873.46	9869	748.35	5068.63	4440	1615.91	394.37	383	137.13	434.63	422	149.98
DES(Cit)IYE	Batch_1	1	16	7	4822	12677	3101.7	3073	330.51	4828.12	4440	1325.2	445.67	422	150.24	440.15	428	155.04
VNL(Cit)FVI	Batch_2	1	17	7	4887	12677	8673.9	8666	564.04	5031.28	4740	1625.49	405.68	383	153.85	435.38	422	154.07
NDN(Cit)LTL	Batch_2	1	18	7	4952	12677	4853.59	4837	374.85	4449.43	4746	1663.54	414.02	411	150.49	438.4	422	153.52
HKY(Cit)MCC	Batch_2	1	19	7	5018	12677	6084.2	6044	438.69	4649.89	4862	1207.19	419.13	406	141.87	432.95	422	153.05
DYG(Cit)VSY	Batch_1	1	20	7	5083	12677	8017.56	8038	565.58	4917.22	4819	1073.22	360.28	344	138.34	413.79	395	151.19
YSD(Cit)KDA	Batch_1	1	21	7	5148	12677	6901.62	6917	397.15	4785.8	4601	1216.19	351.17	333	126.77	407.01	395	149.55
PCC(Cit)PED	Batch_2	1	22	7	5214	12676	2529.11	2546	299.17	4831.57	4516	1457.72	433.24	422	157.09	404.64	389	150.44
GGD(Cit)MYE	Batch_1	1	23	7	5279	12676	9909.04	10087	1019.51	5405.39	5025	1528.77	383.1	367	156.26	405.59	389	149.28
GSS(Cit)HGE	Batch_1	1	24	7	5345	12676	3868.02	3867	281.13	5206.93	4883	1344.74	407.48	397.5	156.04	413.99	395	149.83
HKY(Cit)NQN	Batch_2	1	25	7	5410	12676	4499.2	4474	327.85	4922.3	4795	1021.16	412.16	386	159.41	412.06	395	145.78
YSE(Cit)WDA	Batch_1	1	26	7	5475	12676	9084.07	9102	439.58	5140.69	4959	1171.69	377.43	361	152.99	407.74	395	153.82
DES(Cit)CYA	Batch_1	1	27	7	5541	12676	5611.98	5625	511.92	5526.76	5189	1522.25	383.4	378	143.2	402.79	389	152.36
YEG(Cit)NYA	Batch_1	1	28	7	5606	12676	8369.55	8354	422.53	5861.24	5341	2452.42	368.72	350	140.36	393.34	383	149.73
KDP(Cit)QHR	Batch_2	1	29	7	5671	12676	3660	3661	281.61	4999.85	4537	1793.09	394.15	378	143.33	395.14	383	147.52
GES(Cit)DYA	Batch_1	1	30	7	5737	12676	4722.45	4692	377.18	4292.02	4173.5	1292.64	389.12	383	143.89	407.12	395	151.66
WIA(Cit)VPH	Batch_2	1	31	7	5802	12676	4051.28	4025	397.24	4049.74	4049	822.74	453.95	434	144.29	421.03	411	152.35
GEG(Cit)QDE	Batch_1	1	32	7	5867	12676	2782.96	2776	264.47	4176.11	4001	955.83	448.26	422	172.03	426.43	411	153.02
SSS(Cit)PGA	Batch_1	1	33	7	5933	12676	4357.38	4355	319.95	5129.6	4752	1782.04	432.26	417	157.91	415.38	400	152.19
PLY(Cit)ELW	Batch_2	1	34	7	5998	12676	8008.25	8044	500.21	4910.5	4807	1534.93	398.67	383	146.58	425.47	406	153.02
PRW(Cit)WKQ	Batch_2	1	35	7	6064	12676	7177.16	7102	499.81	4397.95	4468	1703.72	429.56	406	165.25	439.24	422	159.99
FPT(Cit)HIG	Batch_2	1	36	7	6129	12675	4881.41	4874	349.25	4926.03	4759	1583.95	423.54	417	137.62	433.99	417	164.07
HIY(Cit)QTI	Batch_2	1	37	7	6194	12675	6163.73	6129	478.69	5014.1	4880	1187.87	407.23	386	150.43	430.43	411	157.61
IPV(Cit)WMD	Batch_2	1	38	7	6260	12675	5867.48	5844	405.5	5550.81	4995	2494.02	428.34	400	161.47	436.88	411	232.67
TDI(Cit)MHV	Batch_2	1	39	7	6325	12675	3549.32	3537	280.06	5037.68	4243	2636.06	463.04	450	158.55	451.07	434	234.76
WFQ(Cit)TAI	Batch_2	1	40	7	6390	12675	20582.2	20740	834.26	5990.34	4977	3257.98	298.96	294	120.43	443.4	428	164
NTY(Cit)PVN	Batch_2	1	41	7	6456	12675	3476.73	3479	327.98	5713.56	5031	2552.44	452.07	431	143.76	442.69	422	165.35
YEE(Cit)VYP	Batch_1	1	42	7	6521	12675	10457.1	10518	694.76	5827.95	5547	1443.79	384.09	372	140.7	442.11	428	162.91
YGS(Cit)LSE	Batch_1	1	43	7	6587	12675	7533.63	7511	412.12	5495.14	5328	1487.45	432.41	417	150.53	440.73	428	161.27
PAQ(Cit)VKT	Batch_2	1	44	7	6652	12675	3589.8	3576	272.73	4634.65	4267	1306.35	452.05	428	145.34	459.81	445	165.25
DGE(Cit)YSE	Batch_1	1	45	7	6717	12675	9945.01	9975	621.51	5472.45	4849	1906.81	425.68	406	145.89	468.3	450	167.99
SSD(Cit)WSP	Batch_1	1	46	7	6783	12675	16744.1	16811	951.57	6804.28	6110	2457.61	341.87	330.5	133.27	451.72	439	164.51
FNQ(Cit)EWS	Batch_2	1	47	7	6848	12675	11298.9	11251	543.25	6370.2	5747	2149.53	399.89	378	155.06	455.16	439	165.17
CKL(Cit)QHI	Batch_2	1	48	7	6913	12675	5015.67	4974	337.99	5697	5322	1568.12	450.83	439	171.46	462.98	450	164.18
DSD(Cit)DGA	Batch_1	1	49	7	6979	12675	5132.7	5110	306.13	5550.13	5353	1213.27	433.67	406	161.73	461.7	450	159.49
IQM(Cit)YQG	Batch_2	1	50	7	7044	12675	8477.22	8469	459.93	5393.92	5310	1202.39	459.57	445	163.45	468.55	456	165.04
EQV(Cit)QFD	Batch_2	1	51	7	7110	12674	6598.31	6632	439.65	5102.98	4904	1430.95	445.31	434	161.36	470.05	456	168.37
IKM(Cit)IQK	Batch_2	1	52	7	7175	12674	3446.89	3446	246.83	5503.1	4986	1896.06	454.41	434	152.74	464.72	450	169.12
YEG(Cit)EGP	Batch_1	1	53	7	7240	12674	17535.4	17884	1668.65	5898.75	5510	2008.83	374.25	356	160.68	500.9	445	1049.69
SGS(Cit)DGE	Batch_1	1	54	7	7306	12674	6393.46	6395	388.43	6099.58	5701	2108.88	441.76	417	175.6	502.76	450	1047.93
SSG(Cit)NGP	Batch_1	1	55	7	7371	12674	21906.5	22090.5	1261.87	6337.97	5595	2658.82	330.27	319.5	142.91	472.28	456	171.42
LTH(Cit)LQG	Batch_2	1	56	7	7436	12674	7050.41	7050	402.74	6113.71	5577	2307.52	456.19	445	172.31	472.24	453	167.36
EIL(Cit)FMQ	Batch_2	1	57	7	7502	12674	5639.84	5650	433.65	6346	5698	2210.84	457.55	445	153.16	470.04	450	166.26
DYG(Cit)GGY	Batch_1	1	58	7	7567	12674	17006.7	17005	810.46	8044.38	6656	3533.71	390.34	378	147.86	461.06	450	167.82
EVA(Cit)CNF	Batch_2	1	59	7	7633	12674	6601.67	6577	430.13	5988.66	5322	2453.17	454.76	442	169.22	477.64	461	169.27
SEG(Cit)VYA	Batch_1	1	60	7	7698	12674	7658.93	7717	454.5	5269.26	5171	1027.22	465.76	450	153.87	494.16	478	176.16
DSD(Cit)QSE	Batch_1	1	61	7	7763	12674	5060.86	5019	475.37	5912.49	5862	1165.08	513.5	500	176.94	491.42	478	174.58
YSS(Cit)LGA	Batch_1	1	62	7	7829	12674	8789.77	8793	421.49	6396.21	6244	1494.64	418.95	378	172.36	487	472	168.08
DES(Cit)NYA	Batch_1	1	63	7	7894	12674	5930.18	5992	647.82	5694.53	5389	1470.34	451.16	445	162.6	497.39	484	172.41
LPK(Cit)PHW	Batch_2	1	64	7	7959	12674	3561.59	3522	371.58	4784.15	4522	1064.03	525.47	500.5	186.3	507.88	489	176.76
SES(Cit)HYP	Batch_1	1	65	7	8025	12674	5362.74	5353	371.05	5088.12	4886	1223.95	478.35	456	171.28	508.6	489	179.22
EMPTY	Blank	1	1	8	3841	12743	1755.57	1764	162.35	1903.62	1794	490.78	341.92	344	114.99	351.96	344	130.37
NRQ(Cit)WWT	Batch_2	1	2	8	3906	12743	2355.84	2294	608.05	2686.99	2182	1144.94	378.24	372	121.04	378.94	367	136.39
DGS(Cit)HGY	Batch_1	1	3	8	3972	12743	7992.4	8038	924.68	3508.9	3291	1566.11	414.82	406	126.61	407.26	395	138.72
ELV(Cit)PHF	Batch_2	1	4	8	4037	12743	3474.47	3476	267.1	4209.55	4152	1353.95	458.47	456	139.19	421.55	406	139.85
PWN(Cit)PMI	Batch_2	1	5	8	4102	12743	8727.43	8757	601.48	4982.36	4807	1212.97	408.13	400.5	153.02	434.52	422	145.28
GEE(Cit)TGE	Batch_1	1	6	8	4168	12743	3034.3	2958	384.29	5755.24	5419	1661.09	476.21	472	140.46	432.8	422	141.49
QRW(Cit)FNK	Batch_2	1	7	8	4233	12743	8065.27	8187	661.08	5585.67	5283	1533.97	401.19	386	137.83	431.81	422	143.4
TDV(Cit)IQW	Batch_2	1	8	8	4299	12743	5125.4	5122	318.12	5233.87	5043	1299.61	392.52	383	135.31	431.97	417	148.57
HDW(Cit)HTH	Batch_2	1	9	8	4364	12743	4923.72	4904	281.52	5751.32	5450	1712.57	462.04	445	155.59	430.16	411	146.61
SGD(Cit)PYE	Batch_1	1	10	8	4429	12743	6868.34	6953	529.86	5558.3	5195	1768.61	430.52	417	159.91	428.49	411	146.89
PCI(Cit)EAS	Batch_2	1	11	8	4495	12743	4909.85	4910	275.79	5164.66	4910	1448.51	409.33	389	161.31	426.57	414	149.87
RPF(Cit)MCT	Batch_2	1	12	8	4560	12743	5742.13	5753	352.51	4703.22	4655	990.27	407.78	400	131.37	426.17	411	144.46
PTH(Cit)PAQ	Batch_2	1	13	8	4625	12743	3993.84	3958	272.23	4751.87	4528	1221.59	419.5	406	136.53	428.22	411	143.01
EMPTY	EMPTY	1	14	8	4691	12742	2779.95	2679	399.31	4547.47	4310	1302.25	417.89	411	146.12	430.54	422	147.54
ETA(Cit)HLT	Batch_2	1	15	8	4756	12742	3513.39	3491	244.32	4195.2	3873	1327.67	446.81	428	170.52	435.2	422	147.75
MTV(Cit)RHS	Batch_2	1	16	8	4822	12742	4741.89	4719	263.96	4203.15	4122	665.21	445.82	436.5	156.77	441.68	428	152.7
TDM(Cit)RRV	Batch_2	1	17	8	4887	12742	4306.32	4292	292.73	4061.22	4225	1452.76	422.03	417	133.55	440.22	422	154.24
EDKFVRYVD	Control_1	1	18	8	4952	12742	291.64	284	72.77	3764.23	3667	2182.92	453.53	461	147.77	439.07	428	151.89
DGS(Cit)MDE	Batch_1	1	19	8	5018	12742	4576.98	4571	400.62	4287.3	4001	1921.27	486.75	469.5	183.19	433.03	422	149.35
KRR(Cit)IRI	Batch_2	1	20	8	5083	12742	3514.83	3504	246.78	4666.78	4425	1300.87	411.49	400	143.57	416.99	400	146.91
FNR(Cit)EMK	Batch_2	1	21	8	5148	12742	6056.33	6038	387.2	5062.69	4837	1326.41	385.99	383	131.77	398.55	383	145.32
GGD(Cit)NSA	Batch_1	1	22	8	5214	12742	9123.27	9123.5	465.54	5187.26	4974	1492.41	344.82	328	129.16	402.27	389	148.2
KCP(Cit)TIF	Batch_2	1	23	8	5279	12742	7779.34	7811	460.62	5449.55	5225	1441.8	385.37	356	147.2	401.55	383	148.42
GEG(Cit)CSY	Batch_1	1	24	8	5345	12742	7481.56	7493	387.07	5159.57	4983	1204.69	373.16	361	147.71	406.55	389	148.02
MPT(Cit)LWI	Batch_2	1	25	8	5410	12742	6078.98	6092	328.15	4694.51	4558	1084.31	394.94	378	146.13	414.42	400	153.74
KDQ(Cit)CHV	Batch_2	1	26	8	5475	12742	4121.93	4104	321.35	5293.92	4940	1736.22	443.04	434	148.68	412.65	400	155.27
PFP(Cit)FHW	Batch_2	1	27	8	5541	12742	11463.7	11464	684.39	6495.52	5735	2415.25	365.24	344	136.88	386.53	367	148.93
GES(Cit)VGP	Batch_1	1	28	8	5606	12741	20742.8	21182	1729.44	6282.53	5462	2797.29	231.27	217	111.7	379.13	367	143.4
MCP(Cit)VLW	Batch_2	1	29	8	5671	12741	9758.93	9866	579.89	5399.15	4631	2895.71	337.71	319.5	144.02	395.09	378	150.12
EMPTY	EMPTY	1	30	8	5737	12741	1905.92	1885	203.55	4196.19	3892	1808.8	414.13	389	162.09	411.35	395	154.25
ITI(Cit)MLL	Batch_2	1	31	8	5802	12741	5935.02	5947	368.28	4148.56	4201	1173.78	364.5	344	128.97	417.58	400	150.81
NKM(Cit)WEQ	Batch_2	1	32	8	5868	12741	6487.4	6444	392.64	5290.42	4953	1774.71	396.17	378	134.98	410.79	395	151.55
FLF(Cit)YIW	Batch_2	1	33	8	5933	12741	13287.4	13325	697.67	6512.05	5971	2342.7	336.91	317	141.3	405.39	392	151
FPH(Cit)LRH	Batch_2	1	34	8	5998	12741	6226.92	6214	370.24	5412.24	5462	2701.9	414	395	158.85	421.59	406	152.51
EDKFVRYVD	Control_1	1	35	8	6064	12741	277.11	272	62.05	4053.89	3919	2301.59	453.98	442	160.43	436.67	422	155.3
SGG(Cit)WGE	Batch_1	1	36	8	6129	12741	9626.2	9615	509.17	5327.91	5050	2444.89	385.61	356	150.55	434.27	417	159.01
KAY(Cit)NLH	Batch_2	1	37	8	6194	12741	4470.89	4461	273.3	5848.63	5250	2249.27	450.08	450	146.69	450.78	406	899.87
GYG(Cit)GYP	Batch_1	1	38	8	6260	12741	19626.2	19629	944.15	5959.56	5092	3173.04	312.59	306	119.56	445.52	406	898.56
LTK(Cit)PKL	Batch_2	1	39	8	6325	12741	1774.97	1764	173.02	4855.42	4086	2762.64	442.92	439	153.98	429.73	417	157.3
GGS(Cit)EDP	Batch_1	1	40	8	6391	12741	6329.43	6314	371.82	5270.25	4862	2530.95	434.56	422	153.8	439.7	422	157.26
MQA(Cit)CTN	Batch_2	1	41	8	6456	12741	6319.99	6283	384.08	5753.78	5341	2310.11	441.85	425	150	445.76	428	168.14
RHA(Cit)TQH	Batch_2	1	42	8	6521	12741	7586.42	7632	452.98	6348.14	6056	1855.9	431.48	422	151.99	439.76	422	162.92
GYE(Cit)RDP	Batch_1	1	43	8	6587	12740	8998.94	8978	486.62	5346	5292	1592.2	421.52	395	163.38	441.68	428	160.1
DEE(Cit)PSP	Batch_1	1	44	8	6652	12740	2530.89	2491	298.23	4542.66	4061	1467.76	474.33	456	162.39	458.17	445	161.84
CQL(Cit)ELS	Batch_2	1	45	8	6717	12740	5941.27	5923	381.18	4687.32	4371	1260.45	476.13	422	473.59	473.26	456	164.79
IMI(Cit)NHD	Batch_2	1	46	8	6783	12740	3817.68	3813	263.09	5219.12	4837	1437.29	491.45	478	172.75	469.64	456	165.92
NDQ(Cit)VQN	Batch_2	1	47	8	6848	12740	4775.22	4759	311.74	5932.2	5556	1645.84	485.1	467	156.94	464.03	445	165.14
YES(Cit)SYE	Batch_1	1	48	8	6914	12740	9589.85	9590	487.35	6614.04	5947	2411.9	445.67	428	148.14	456.59	445	164.04
GGD(Cit)MDA	Batch_1	1	49	8	6979	12740	7878.75	7884	399.9	5990.3	5547	1837.6	422.3	411	159.71	453.37	445	163.25
VTA(Cit)LPF	Batch_2	1	50	8	7044	12740	5940.68	5941	317.15	5398.42	5268	1143.97	440.58	406	168.23	461.96	450	164.92
AAW(Cit)LHR	Batch_2	1	51	8	7110	12740	5249.18	5219	348.16	5068.1	5080	897.62	440.75	428	163.49	468.16	456	167.02
RAF(Cit)QTL	Batch_2	1	52	8	7175	12740	6530.01	6505	369.04	5169.91	5134	1106.59	429.68	434	150.14	467.77	450	235.4
CKC(Cit)RRS	Batch_2	1	53	8	7240	12740	6074.86	6050	377.39	6104.53	6010	1581.28	451.65	439	169.53	465.63	445	236.32
WLM(Cit)QRL	Batch_2	1	54	8	7306	12740	9772.83	9778	448.84	6284.67	6177	1883.17	410.04	406	149.44	464.3	445	168.46
EIH(Cit)HQQ	Batch_2	1	55	8	7371	12740	4278.41	4255	279.41	7436.78	5965	4941.16	529.88	495	188.02	461.16	439	172.94
FCL(Cit)QTT	Batch_2	1	56	8	7437	12740	8369.2	8402	492.18	6562.05	5541	3201.5	439	417	177.07	468.15	450	169.04
MHC(Cit)PNN	Batch_2	1	57	8	7502	12739	4757.7	4752	304.54	6083	5183	2753.27	475.1	461	164.61	473.89	456	169.25
YGE(Cit)CGY	Batch_1	1	58	8	7567	12739	20247.5	20261	646.35	7502.48	6086	3806.86	373.03	361	148.36	461.96	450	169.96
EHQ(Cit)KPS	Batch_2	1	59	8	7633	12739	4045.41	4028	292.02	5274.09	4480	2600.12	495.11	475	170.6	484.03	472	172.07
LPV(Cit)EVI	Batch_2	1	60	8	7698	12739	4939.53	4910	323.47	5032.9	4880	1042.51	473.99	450	172.33	490.55	478	169.69
WTW(Cit)KHG	Batch_2	1	61	8	7763	12739	6646.17	6653	405.48	5816.57	5665	1256.86	483.98	486.5	158.05	486	472	170.19
GES(Cit)RGY	Batch_1	1	62	8	7829	12739	9107.25	9069	583.26	6359.6	6253	1773.36	442.79	428	166.79	478.46	461	170.85
AWW(Cit)RHT	Batch_2	1	63	8	7894	12739	7658.86	7614	507.81	5244.67	4940	1720.66	511.1	467	397.46	494.18	478	174.44
KRH(Cit)YHG	Batch_2	1	64	8	7960	12739	6226.49	6174	390.29	4786.28	4634	1125.28	478.61	472	168.52	502.76	489	178.82
RDV(Cit)ITW	Batch_2	1	65	8	8025	12739	4569.78	4546	379.8	5507.09	5068	1543.18	473.98	445	184.8	491.7	472	174.42
EDKFVRYVD	Control_1	1	1	9	3841	12809	892.88	842	239.85	1768.82	1576	940.11	432.77	422	145.91	395.02	389	137.18
TIY(Cit)NVI	Batch_2	1	2	9	3906	12809	4663.07	4655	292.96	3601.57	3564	1739.19	450.54	439	141.91	423.62	411	135.47
GYE(Cit)SDA	Batch_1	1	3	9	3972	12809	8424.58	8451	830.6	5369.87	4807	2446.49	398	389	136.52	423.85	408.5	140.4
IMP(Cit)MCR	Batch_2	1	4	9	4037	12809	8094.96	8114	475.71	5096.63	4819	1652.86	384.8	375	129.79	430.81	417	145.13
WAH(Cit)EVD	Batch_2	1	5	9	4103	12808	4675.62	4740	430.69	5677.73	5365	1588.04	462.42	445	140.4	434.74	422	146.82
FAW(Cit)CHC	Batch_2	1	6	9	4168	12808	11101.2	11070	549.9	6348.02	5850	1989.07	404.91	389	144.25	432.05	422	144.02
TCW(Cit)LMN	Batch_2	1	7	9	4233	12808	7477.4	7475	367.82	6051.18	5765	1616.62	415.33	403	138.03	428.41	417	144.93
NNY(Cit)IHT	Batch_2	1	8	9	4299	12808	5461.83	5431	339.02	5855.98	5729	1123.09	443.65	422	149.95	428.92	417	147.81
CTT(Cit)LTF	Batch_2	1	9	9	4364	12808	9831.06	9912	751.46	6729.35	6235	1853.48	399.17	389	143.03	420.84	406	147.71
GSE(Cit)WYP	Batch_1	1	10	9	4429	12808	15863.3	15871	1179.09	6585.2	6013	2034.64	324.99	311	134.89	419.25	406	145.25
DGS(Cit)PYY	Batch_1	1	11	9	4495	12808	9308.19	9320.5	447.12	5609.66	5104	1748.57	371.19	358.5	133.78	429.17	411	148.59
VPV(Cit)LLG	Batch_2	1	12	9	4560	12808	4997.5	4998	281.36	5171.16	4959	1249.82	417.44	411	144.89	433.48	417	144.2
DYS(Cit)CYE	Batch_1	1	13	9	4626	12808	10405.4	10463	614.51	5265.11	5068	1328.34	365.97	350	136.43	430.69	417	142.97
ITY(Cit)CRM	Batch_2	1	14	9	4691	12808	6245.71	6262	315.52	4869.16	4795	1505.44	413.84	378	156.75	430.5	417	148.63
KDP(Cit)HKM	Batch_2	1	15	9	4756	12808	2447.37	2443	206.86	3990.42	3740	952.81	458.46	439	160.89	439.46	434	144.34
LAV(Cit)EQK	Batch_2	1	16	9	4822	12808	4233.31	4222	246.32	4116.76	4043	667.66	419.83	406	143.3	440.05	428	144.29
LHK(Cit)TPW	Batch_2	1	17	9	4887	12808	5978.28	6020	340.67	5100.09	4725	1818.14	428.91	417	154.54	434.35	419.5	146.83
CRC(Cit)FEF	Batch_2	1	18	9	4952	12808	12246.4	12279	501.77	5679.54	5698	2440.42	370.41	364	140.61	428.72	417	147.03
AIL(Cit)FFT	Batch_2	1	19	9	5018	12808	10345.5	10348	391.56	5839.8	5601	1958.16	337.17	317	127.54	415.75	400	148.62
SYS(Cit)EDY	Batch_1	1	20	9	5083	12807	10454.4	10566	722.5	5607.42	5450	1640.26	367.7	350	149.06	408.79	395	146.78
HPF(Cit)CMF	Batch_2	1	21	9	5149	12807	8024.84	8008	440.46	5537.16	5431	1411.77	368.5	350	152.43	409	400	146.95
WPV(Cit)ERV	Batch_2	1	22	9	5214	12807	5793.61	5777	348.82	4945.56	4716	1237.21	409.26	395	150.09	415.85	406	148.83
SYS(Cit)HDA	Batch_1	1	23	9	5279	12807	6742.09	6771	390.7	4707.04	4565	944.18	400.05	383	134.64	414.66	400	146.28
SSE(Cit)AGE	Batch_1	1	24	9	5345	12807	5949.53	5953	362.41	4762.22	4595	972.81	409.72	395	142.31	412.22	400	146.38
SED(Cit)AGE	Batch_1	1	25	9	5410	12807	4154.17	4158	301.37	4610.6	4565	798.58	423.68	419.5	151.6	422.81	411	152.04
ENN(Cit)LPL	Batch_2	1	26	9	5475	12807	5484	5462	336.1	5332.12	4946	1783.83	401.76	395	151.73	420.67	406	154.9
LAA(Cit)MFW	Batch_2	1	27	9	5541	12807	13066.9	13061	933.62	6144.81	5462	2384.53	377.05	347	173.5	405.47	395	150.55
CLM(Cit)KPV	Batch_2	1	28	9	5606	12807	4446.19	4437	289.73	5647.02	4801	2339.09	420.67	400	155.98	406.07	395	149.13
DGS(Cit)WSP	Batch_1	1	29	9	5672	12807	19752.8	20033	1329.6	5550.95	4922	2294.94	307.9	289	141.93	424.77	406	155.65
SEG(Cit)EYY	Batch_1	1	30	9	5737	12807	8289.46	8275	454.92	5032.32	4783	2039.67	380.14	369.5	154.82	431.93	411	161.8
ARR(Cit)QTQ	Batch_2	1	31	9	5802	12807	5617.51	5607	356.74	4929.68	4892	1204.31	416.27	411	157.73	431.82	417	156.28
WCF(Cit)PCW	Batch_2	1	32	9	5868	12807	7080.27	7056	514.02	5822.7	5498	1850.52	428.44	417	144.62	418.1	400	154.28
YGD(Cit)KYA	Batch_1	1	33	9	5933	12807	16757.8	16859	867.98	7153.79	6820	2356.65	324.79	306	142.46	409.36	395	153.15
FNI(Cit)TTW	Batch_2	1	34	9	5998	12807	11655.9	11682	510.76	6822.22	6480	2866.97	360.65	353	135.63	417.34	406	154.46
SED(Cit)MGA	Batch_1	1	35	9	6064	12806	5873.62	5807	556.56	5818.19	5783	2715.1	428.2	417	148.98	431.43	417	156.53
YYG(Cit)CYE	Batch_1	1	36	9	6129	12806	12969.9	12964	666.45	6355.52	5992	2085.82	366.65	341.5	151.29	437.16	417	160.14
FDP(Cit)QCI	Batch_2	1	37	9	6194	12806	8036.64	8047	538.06	5799.7	5438	1844.96	426.1	400	156.21	463.62	417	898.89
TML(Cit)QQI	Batch_2	1	38	9	6260	12806	5514.9	5501	356.71	5854.07	5413	2268.84	419.02	414	158.05	456.28	417	898.26
FDQ(Cit)PFT	Batch_2	1	39	9	6325	12806	5398.29	5386	381.93	5032.57	5104	1326.74	460.94	434	161.42	444.26	428	161.08
HCA(Cit)RET	Batch_2	1	40	9	6391	12806	7373.62	7402	409.93	5788.17	5492	1840.58	442.99	434	157.23	445.45	431	158.5
YGD(Cit)FDY	Batch_1	1	41	9	6456	12806	18584.7	18630	852.66	6986.51	6401	2450.84	355.43	361	140.2	440.64	428	159.73
CHQ(Cit)YPF	Batch_2	1	42	9	6521	12806	11928.3	11961	767.8	6644.22	6198	2242.9	386.68	389	146.86	454.91	434	172.31
ERA(Cit)MTN	Batch_2	1	43	9	6587	12806	6411.67	6362	409.72	6255.39	5850	2234.14	424.36	411	145.82	458.51	439	167.72
VHP(Cit)RNG	Batch_2	1	44	9	6652	12806	9306.93	9351	420.9	5831.21	5337.5	2179.39	437.65	417	164.32	459.67	445	158.5
SEE(Cit)NDP	Batch_1	1	45	9	6717	12806	3683.14	3655	300.28	5114.94	4856	1314.56	479.4	461	155.56	474.72	461	163
CAV(Cit)PTW	Batch_2	1	46	9	6783	12806	6254.83	6244	377.01	5255.69	5134	1070.58	452.77	434	140.43	478.72	461	167.68
KWF(Cit)YVS	Batch_2	1	47	9	6848	12806	8967.23	8960	475.92	6467.79	6159	1863.97	430.57	411	156.72	467.07	450	163.72
KFN(Cit)ICV	Batch_2	1	48	9	6914	12806	18320.8	18342	1032.06	7059.1	6529	2576.14	353.69	336	139.49	458.91	445	160.12
NTK(Cit)CAW	Batch_2	1	49	9	6979	12805	8679.61	8599	494.22	6552.6	6104	2240.54	411.01	389	147.62	449.06	439	162.62
ECA(Cit)VLH	Batch_2	1	50	9	7044	12805	6774.79	6771	360.8	5690.36	5510	1319.98	650.74	434	2167.86	467.46	456	165.67
SSG(Cit)LSE	Batch_1	1	51	9	7110	12805	5262.53	5237	354.83	5098.73	5013	914.19	500.94	489	175.04	477.65	461	167.38
HMV(Cit)QKC	Batch_2	1	52	9	7175	12805	5591.59	5553	369.51	5429.02	5286	1214.05	482.09	450	169.77	474.8	456	236.76
FLH(Cit)RRL	Batch_2	1	53	9	7240	12805	10562.5	10572	530.24	6486.88	6177	1678.59	416.56	395	162.71	474.52	456	238.19
LHP(Cit)WEL	Batch_2	1	54	9	7306	12805	12964.3	12991	616.28	8790.9	7499	4930.77	431.57	406	179.36	471.23	439	191.13
YSG(Cit)FGP	Batch_1	1	55	9	7371	12805	42479.9	42864	3043.78	9601.72	8175	5769.14	176.88	166	105.1	462.76	439	187.95
FNT(Cit)FAH	Batch_2	1	56	9	7437	12805	13022.6	13022	628.09	7110.69	5668	4736.8	357.74	344	141.97	464.49	450	175.08
RDK(Cit)EEG	Batch_2	1	57	9	7502	12805	2519.54	2503	259.28	5774.32	4746	2589.35	524.82	517	179.14	487.24	472	174.81
FNW(Cit)RAG	Batch_2	1	58	9	7567	12805	10835.2	10788	703.38	6442.26	5486	2953.83	440.13	417	163.97	485.8	467	176.81
SES(Cit)LSE	Batch_1	1	59	9	7633	12805	3206.23	3176	260.51	5613.66	4862	2365.54	512.34	500	171.26	492.63	472	178.58
HKW(Cit)YKF	Batch_2	1	60	9	7698	12805	6874.59	6883	390.11	5552.52	5316	1440.3	473.41	453	179.42	487.49	478	175.39
GGE(Cit)HDY	Batch_1	1	61	9	7763	12805	6425.19	6401	341.42	6118.99	5801	2073.04	476.16	453	176.31	486.08	472	174.79
TFP(Cit)CPW	Batch_2	1	62	9	7829	12805	10373.4	10312	715.7	5668.69	5383	1926.62	468.05	456	152.22	476.89	461	170.57
VDI(Cit)TPM	Batch_2	1	63	9	7894	12805	2812.76	2806	235.62	4526	4252	1324.21	486.26	472	171.36	486.82	472	170.41
WIA(Cit)KCV	Batch_2	1	64	9	7960	12804	4641.82	4649	284.03	4772.74	4583	1268.92	480.26	456	169.14	492.82	484	174.98
VWF(Cit)TFM	Batch_2	1	65	9	8025	12804	9826.58	9375	1291.08	5226.81	4953	1315.13	491.17	458.5	178.92	491.09	478	175.1
EMPTY	Blank	1	1	10	3841	12874	1015.06	994	172.41	1662.83	1115	1461.6	439.49	417	135.31	428.41	417	142.15
FDH(Cit)RES	Batch_2	1	2	10	3906	12874	8100.77	8038	601.02	4535.96	4671	2487.83	425.7	406	150.13	436.87	417	246.43
GGE(Cit)IYY	Batch_1	1	3	10	3972	12874	18506.6	18654	1140.07	6374.82	5468	2747.78	327.23	317	121.78	436.1	422	247.91
GEE(Cit)DSY	Batch_1	1	4	10	4037	12874	3204.74	3122	444.9	5549.87	4916	2179.19	492.37	472	155.54	442.62	428	142.29
EHW(Cit)YRR	Batch_2	1	5	10	4103	12874	9288.18	9275	458.08	5824.35	5425	1457.07	415.24	397.5	142.44	445.95	434	146.02
YES(Cit)AYP	Batch_1	1	6	10	4168	12874	9913.06	9890.5	879.7	6475.85	6141	1812.89	395.13	389	125.89	432.85	422	142.97
WRF(Cit)VEV	Batch_2	1	7	10	4233	12874	7386.51	7432	521.69	5760.1	5638	1233.88	392.49	372	136.85	431.37	422	147.23
ANW(Cit)NHG	Batch_2	1	8	10	4299	12874	6531.58	6535	343.27	6680.05	6280	1872.17	421.65	417	127.96	423.23	417	146.16
TFA(Cit)MMF	Batch_2	1	9	10	4364	12874	12918.5	12943	563.92	6739.95	6189	2019.8	355.61	344	133.76	417.88	406	142.31
ACA(Cit)REM	Batch_2	1	10	10	4429	12874	5561.71	5553	326.46	5977.13	5480	1864.02	399.46	383	143.65	430.64	417	146.86
WDH(Cit)LKF	Batch_2	1	11	10	4495	12874	5429.07	5413	327.97	5187.14	4940	1177.34	452.47	434	147.59	445.69	434	151.81
DYE(Cit)PGA	Batch_1	1	12	10	4560	12873	4404.18	4413	298.38	4556.17	4383	920.13	450.05	434	153.05	446.72	434	147.72
ETM(Cit)MQS	Batch_2	1	13	10	4626	12873	4686.5	4686	290.49	4782.7	4528	1130.33	433	428	162.78	443.6	428	146.37
CMQ(Cit)PWC	Batch_2	1	14	10	4691	12873	6902.64	6899	333.45	4897.66	4831	1047.71	400.95	383	135.63	429.66	417	149.53
EAV(Cit)TNT	Batch_2	1	15	10	4756	12873	5064.1	5056	270.21	4472.34	4219	1111.25	412.17	389	156.86	422.73	411	143.57
SEG(Cit)IDA	Batch_1	1	16	10	4822	12873	3404	3394	234.55	4444.03	4122	1114	448.08	434	143.4	430.01	422	143.85
PHW(Cit)QCN	Batch_2	1	17	10	4887	12873	8974.7	8981	413.36	5417.43	5140	1516.27	411.22	395	146.19	430.11	417	145.52
KRC(Cit)YMM	Batch_2	1	18	10	4952	12873	6468.77	6474	371.42	5795.17	5474	1624.28	433.13	417	151.06	422.2	411	146.69
QRR(Cit)YTM	Batch_2	1	19	10	5018	12873	7452	7450	360.71	5686.87	5571	1291.53	398.05	389	131.87	420.84	406	150.88
VNP(Cit)EHW	Batch_2	1	20	10	5083	12873	8076.5	8081	355.7	5761.34	5698	1293.54	405.42	375	149.96	417.51	406	149.88
RAT(Cit)MHF	Batch_2	1	21	10	5149	12873	7065.85	7035	412.5	5286.62	5177	1377.09	412.7	406	142.77	419.41	411	146.26
IQF(Cit)KKL	Batch_2	1	22	10	5214	12873	3216.16	3225	267.25	4776.7	4267	1642.23	427.62	417	148.55	418.34	406	147.72
HIM(Cit)ETD	Batch_2	1	23	10	5279	12873	3610.75	3595	242.65	4395.03	4092	1140.13	423.3	406	153.52	425.12	411	150.45
GSG(Cit)PDP	Batch_1	1	24	10	5345	12873	3239.39	3237	291.1	4418.67	4261	819.49	439.15	406	175.28	427.39	411	151.77
LPA(Cit)LCG	Batch_2	1	25	10	5410	12873	5446.25	5434.5	343.3	4972.19	4837	1075.09	393.45	378	145.93	430.58	417	152.68
ILY(Cit)EAH	Batch_2	1	26	10	5475	12873	7203.09	7184	412.71	5641	5240.5	2089.15	399.32	395	140	422.82	411	150.58
FVA(Cit)KRQ	Batch_2	1	27	10	5541	12872	5052.87	5019	323.69	5211.38	4898	1830.37	417.91	397.5	148.44	427.18	417	149.34
RAC(Cit)REV	Batch_2	1	28	10	5606	12872	7916.43	7917	480.81	5003.9	4686	1409.83	421.57	400	148.37	434	422	150.66
HQA(Cit)EHS	Batch_2	1	29	10	5672	12872	4951.53	4943	277.84	5123.69	4686	1789.96	450.21	436.5	150.06	445.61	428	159.12
GGD(Cit)RDP	Batch_1	1	30	10	5737	12872	9493.11	9499	519.79	4855.53	4589	1326.61	369.67	356	125.28	446.95	434	159.13
VDN(Cit)MET	Batch_2	1	31	10	5802	12872	5912.88	5868	500.59	4715.26	4565	1083.37	434.34	422	153.9	439.33	422	158.64
EPT(Cit)CMV	Batch_2	1	32	10	5868	12872	4799.35	4789	306.71	5224.3	5028	1331.19	422.15	425	142.6	433.67	417	156.36
DED(Cit)CGY	Batch_1	1	33	10	5933	12872	7009.98	7014	365.17	6146.57	5510	2143.81	427.59	400	159.94	433.93	422	153.28
DSE(Cit)WYY	Batch_1	1	34	10	5998	12872	17134.4	17181	697.85	6898.12	6274	2491.37	338.74	333	125.83	431	417	153.78
SGD(Cit)KGA	Batch_1	1	35	10	6064	12872	11605	11621	585.53	6580.19	6104	2051.76	355.55	350	130.43	434.76	417	158.18
GED(Cit)DSY	Batch_1	1	36	10	6129	12872	5186.57	5143.5	403.71	6119.34	5816	1666.31	466.42	431	173.95	442.07	422	160.55
IQL(Cit)RQD	Batch_2	1	37	10	6195	12872	5607.22	5583	369.77	6011.32	5735	1560.43	430.2	411	157.42	447.79	434	156.56
FNP(Cit)MVV	Batch_2	1	38	10	6260	12872	10534.6	10536	530.71	6242.6	5947	1593.54	425.12	395	153.82	449.62	439	159.11
SGE(Cit)ADA	Batch_1	1	39	10	6325	12872	9151.51	9160	437.73	6027.19	5698	1674.3	423.22	422	156.18	452.36	439	162.81
QQR(Cit)NKS	Batch_2	1	40	10	6391	12872	4389.06	4383	267.89	5824.78	5547	1495.4	491.93	484	173.81	458.26	445	163.77
GEE(Cit)CGA	Batch_1	1	41	10	6456	12871	6036.9	6004	412.61	6872.1	6417	2005.53	467.24	456	158.87	453.83	439	164.24
FPA(Cit)MEN	Batch_2	1	42	10	6521	12871	7546.94	7650	739.41	7166.35	6695.5	2285	475.24	456	162.45	462.82	439	174.63
NFH(Cit)YER	Batch_2	1	43	10	6587	12871	17594.4	17714	989.44	7555.58	7123	2515.64	369.59	361	143.54	461.85	439	173.18
IFL(Cit)VET	Batch_2	1	44	10	6652	12871	15650	15720	975.62	7696.27	6968	2871.04	386.79	378	144.23	455.26	439	161.81
RKK(Cit)FTG	Batch_2	1	45	10	6718	12871	6347.26	6268	387.55	5945.2	5638	1807.6	437.04	428	165.21	474.44	461	162.8
THM(Cit)KMH	Batch_2	1	46	10	6783	12871	5005.25	5001	305.14	6064.45	5735	1650.72	542.86	545	178.93	480.91	467	167.51
LVC(Cit)LCH	Batch_2	1	47	10	6848	12871	7680.21	7662	386.72	6222.91	5868	1639.6	448.34	445	155.66	474.46	456	166.49
LMI(Cit)CPD	Batch_2	1	48	10	6914	12871	4196.69	4207	273.89	5977.58	5444	1811.55	479.11	489	174.85	471.99	456	161.63
DGG(Cit)AYE	Batch_1	1	49	10	6979	12871	11740.4	11715	618.2	6161.44	5947	1493.99	442.02	414	180.18	469.3	450	161.99
NFP(Cit)EHM	Batch_2	1	50	10	7044	12871	9197.43	9184	465.75	6319.43	6153	1521.44	442.24	417	182.46	474.36	456	166.16
HMK(Cit)VRR	Batch_2	1	51	10	7110	12871	4483.95	4461	308.5	6288.91	5395	2738.91	502.38	484	165.16	473.91	456	162.51
VAV(Cit)III	Batch_2	1	52	10	7175	12871	5761.33	5747	326.36	6085.83	5365	2301.77	455.95	445	146.78	481.24	467	170.84
DSD(Cit)GDE	Batch_1	1	53	10	7241	12871	5853.43	5832	482.64	9110.49	6465	6724.61	485.49	484	163.34	529.49	495	218.49
RFY(Cit)NWN	Batch_2	1	54	10	7306	12871	34948.1	35097	1879.95	12616.6	10827	6763.56	849.94	840	218.02	679.07	628	378.47
RQC(Cit)VFF	Batch_2	1	55	10	7371	12871	28116.3	27293	6745.66	9755.61	8038	6347.62	881.58	868	221.48	615.64	545	378.97
ICK(Cit)PPR	Batch_2	1	56	10	7437	12870	2269.98	2273	203.71	5309.76	4589	2204.6	493.6	489	171.15	476.65	456	174.26
SGG(Cit)YSA	Batch_1	1	57	10	7502	12870	11190.8	10973	1095.16	5158.91	4849	1648.54	547.95	523	217.96	490.12	472	174.68
CIQ(Cit)LHS	Batch_2	1	58	10	7567	12870	5471.89	5462	338.02	5879.7	5316	2033.59	514.71	506	173.74	497.36	472	179.28
SGG(Cit)FYA	Batch_1	1	59	10	7633	12870	17034.9	16808	1443.11	6445.14	5729	2462.82	472.79	464	183.43	497.33	478	195.62
KWF(Cit)YAV	Batch_2	1	60	10	7698	12870	8163.69	8147	438.74	6176.5	5892	1922.52	426.06	414	163.28	486.1	472	171.92
DSS(Cit)WYP	Batch_1	1	61	10	7764	12870	21591.4	21785	1056.76	5843.23	5304	2230.06	706.72	695	203.8	501.64	484	174.26
MKF(Cit)CCW	Batch_2	1	62	10	7829	12870	6641.35	6214	1164.8	5698.85	5183	2225.93	560.11	550	199.63	495.44	478	173.93
AAQ(Cit)EIW	Batch_2	1	63	10	7894	12870	5823.33	5819	338.6	4983.93	4813	1217.71	478.84	461	160.85	485.71	472	173.79
INC(Cit)TWD	Batch_2	1	64	10	7960	12870	8448.37	8414	536.92	5670.28	5274	1737.28	446.06	439	172.73	482.57	472	172.77
HWA(Cit)PRF	Batch_2	1	65	10	8025	12870	5271.64	5256	297.66	5426.78	5250	1348.41	473.59	467	155.07	478.23	467	168.42
EDKFVRYVD	Control_1	1	1	11	3841	12940	275.24	266	65.5	1800.14	1242	1566.01	482.79	461	157.04	450.75	439	147.92
FNM(Cit)NMK	Batch_2	1	2	11	3907	12940	5583.92	5571	304.4	4898.58	4940	2753.83	419.14	397.5	147.79	441.13	428	249.34
MAA(Cit)RWQ	Batch_2	1	3	11	3972	12940	10215.7	10154	613.48	5980.93	5319	2279.09	409.2	395	155.05	429.28	417	248.04
MIY(Cit)LHK	Batch_2	1	4	11	4037	12939	3519.28	3494.5	221.64	5421.04	4831	1894.13	448.56	439	144.52	437.62	428	142.22
NCM(Cit)EPV	Batch_2	1	5	11	4103	12939	5445.96	5431	289.52	5662.91	5256	1457.7	398.18	372	142.72	440.57	428	144.41
MRA(Cit)FQR	Batch_2	1	6	11	4168	12939	10997	10882	862.9	5686.77	5274	1498.87	387.7	367	135.25	432.49	422	143.04
KVR(Cit)PWM	Batch_2	1	7	11	4233	12939	3910.91	3898	236.86	5600.43	5201	1655.95	428.64	422	147.89	434.93	422	148.11
GSD(Cit)SYY	Batch_1	1	8	11	4299	12939	16056.5	16217	924.68	6177.68	5356	2315.14	343.33	322	134.68	428.61	417	149.02
EVR(Cit)PFT	Batch_2	1	9	11	4364	12939	4318.69	4346	255.45	5907.37	5195	2161.61	423.86	417	149.03	432.16	422	145
DYS(Cit)LGE	Batch_1	1	10	11	4430	12939	6557.1	6553	361.09	5375.41	5219	1058.27	420.55	411	141.78	441.41	434	145.8
WPP(Cit)FMS	Batch_2	1	11	11	4495	12939	10011	10033	560.21	5492.07	5262	1434.36	391.87	375	142.68	440.89	434	149.51
LDW(Cit)EEQ	Batch_2	1	12	11	4560	12939	3595.32	3622	416.93	4455.75	4152	1157.06	473.3	458.5	147.04	443.5	428	150.5
WQI(Cit)QKK	Batch_2	1	13	11	4626	12939	4204.12	4183	283.31	4379.62	4213	854.05	430.82	406	148.18	438.29	422	149.04
PLY(Cit)VED	Batch_2	1	14	11	4691	12939	5533.54	5522	313.74	4926.68	4734	1126.3	435.11	422	148.03	423.33	406	149.21
SSG(Cit)IGA	Batch_1	1	15	11	4756	12939	6697.73	6674	438.52	5900.92	4880	3738.48	386.82	378	146.08	411.12	395	149.87
KML(Cit)EIR	Batch_2	1	16	11	4822	12939	3722.62	3716	247.12	5210.22	4413	2418.59	429.26	411	145.59	418.96	406	148.52
DGD(Cit)DSA	Batch_1	1	17	11	4887	12939	5032.05	4965	454.24	5317.55	4795	1765.82	444.3	439	146.58	423.17	411	151.16
KLC(Cit)CKD	Batch_2	1	18	11	4953	12938	5734.27	5735	328.9	4746.5	4571	1052.74	401.36	392	154.36	423.11	411	150.17
PLA(Cit)QHG	Batch_2	1	19	11	5018	12938	5702.76	5698	318.17	4930.75	4713	1117.29	437.82	422	145.38	421.23	406	150.38
LQR(Cit)FAT	Batch_2	1	20	11	5083	12938	8710.56	8660	460.7	5276.28	5098	1319.36	356.49	339	131.2	422.85	411	151.4
NPQ(Cit)VHC	Batch_2	1	21	11	5149	12938	6605.24	6583	380.3	5407.54	5216	1542.6	420.42	400	147.29	414.17	406	149.32
TFN(Cit)KLD	Batch_2	1	22	11	5214	12938	13558	13549	813.68	6011.81	5450	2311.68	336.5	328	126.03	396.61	383	148.76
PCI(Cit)CIM	Batch_2	1	23	11	5279	12938	5971.09	5965	347.14	5501.5	4922	2041.06	392.25	383	126.8	403.83	389	146.48
QVN(Cit)LKM	Batch_2	1	24	11	5345	12938	5117.23	5107	317.23	5164.68	5019	1377.55	431.16	425	159.71	418.45	406	150.43
FLH(Cit)PEF	Batch_2	1	25	11	5410	12938	8108.97	8075	455.08	6486.96	5862	2459.35	425.51	406	164.05	416.41	406	155.08
GYD(Cit)NYP	Batch_1	1	26	11	5476	12938	19477.5	19669	846.35	6255.49	5616	2776.84	297.45	289	137.43	420.01	406	152.96
DYE(Cit)PDE	Batch_1	1	27	11	5541	12938	2435.15	2449	199.16	5459.39	4901	2360.48	476.85	450	168.81	430.49	417	151.4
QCC(Cit)WAD	Batch_2	1	28	11	5606	12938	8862.27	8875	407.7	5457.8	5253	1625.25	406.87	372	170.01	436.41	422	154.66
SEE(Cit)MYE	Batch_1	1	29	11	5672	12938	6027.92	6032	380.48	5187.34	4686	1620.14	439.04	428	165.31	436.18	422	155.56
PDC(Cit)KML	Batch_2	1	30	11	5737	12938	3323.22	3291	274.55	4626.14	4316	1295.12	428.53	411	147.33	443.67	428	157.59
PKQ(Cit)KTC	Batch_2	1	31	11	5802	12938	3900.21	3882.5	284.26	4790.44	4534	1235.95	445.67	434	144.14	439.06	417	157.01
PQC(Cit)HLC	Batch_2	1	32	11	5868	12938	5681.09	5701	385.45	5364.95	4934	1591.89	438.82	434	151.38	432.67	411	157.34
LQK(Cit)CHM	Batch_2	1	33	11	5933	12937	4325.82	4322	304.88	5198.14	4965	1268.11	436.22	422	151.58	439.62	422	156.18
VPP(Cit)HAR	Batch_2	1	34	11	5999	12937	5394.8	5401	319.69	5901.97	5365	1930.95	432.9	411	152.46	438.93	422	155.12
TRR(Cit)QLG	Batch_2	1	35	11	6064	12937	8105.58	8111	408.25	6050.8	5813	1440.43	391.81	395	136.99	456.14	434	167.33
MIQ(Cit)WMN	Batch_2	1	36	11	6129	12937	8522.72	8511	452.35	6354.04	6183	1469.74	441.82	422	168.17	453.43	434	165.08
TMW(Cit)YRG	Batch_2	1	37	11	6195	12937	9819.15	9845	562.02	6828.78	6626	1660.4	414.04	395	158.67	451.16	439	155.32
SGD(Cit)EDY	Batch_1	1	38	11	6260	12937	9513.74	9475	519.23	7093.87	6905	1806.75	441.64	434	152.47	453.56	445	158.17
YEG(Cit)CGY	Batch_1	1	39	11	6325	12937	12236.2	12282	643.71	6520.27	6135	1765.24	398.51	378	146.89	456.93	439	160.46
ADN(Cit)ILT	Batch_2	1	40	11	6391	12937	5612.84	5613	311.73	6368.36	6023	1666.73	436.56	411	166.72	456.86	439	163.87
CKC(Cit)MWC	Batch_2	1	41	11	6456	12937	11446.4	11458	600.85	7075.76	6729	1848.56	387.41	369.5	147.74	448.26	428	164.74
PLC(Cit)RWS	Batch_2	1	42	11	6522	12937	15892	15950	956.77	7653.7	7268	2228.7	364.92	367	137.33	439.2	422	162.18
QNF(Cit)TFD	Batch_2	1	43	11	6587	12937	7795.28	7781	402.87	8244.22	7614	2625.68	426.88	414	152.06	446.73	428	164.73
FFP(Cit)QHW	Batch_2	1	44	11	6652	12937	17732.1	17708	702.29	8763.67	7929	3156.22	360.28	344	140.12	445.58	434	163.76
DSG(Cit)NGE	Batch_1	1	45	11	6718	12937	5675.18	5674	344.94	8419.3	6650	5571.75	469.2	461	164.72	476.26	456	182.55
QFT(Cit)LVL	Batch_2	1	46	11	6783	12937	14636.4	14743.5	836.09	7191.68	6438	3550.67	364.38	364	143.61	482.04	464	178.36
DSG(Cit)YDY	Batch_1	1	47	11	6848	12937	9541.09	9590	451.79	6000.26	5632	1755.96	455.04	434	152.39	471.42	456	164.64
SYE(Cit)TDE	Batch_1	1	48	11	6914	12936	8838.47	8760	606.35	5260.51	5025	1227.35	440.86	439	150.75	487.64	472	168.59
RNC(Cit)VKL	Batch_2	1	49	11	6979	12936	6369.33	6371	336.75	5878.98	5735	1308.62	447.3	436.5	159.68	473.94	461	166.34
YSD(Cit)ADP	Batch_1	1	50	11	7044	12936	8744.63	8732.5	538.44	6730.81	6304.5	2266.3	418.06	400	156.46	455.3	439	159.57
NFN(Cit)YFN	Batch_2	1	51	11	7110	12936	18877.3	18936	764.35	7560.63	6523	3374.71	322.54	322	131.79	469.11	445	292.12
EII(Cit)WWW	Batch_2	1	52	11	7175	12936	14170	12539.5	4339.86	8117.25	6353	5109.98	503.35	469.5	219.19	521.22	489	310.21
WNP(Cit)CWW	Batch_2	1	53	11	7241	12936	41566.6	41140	3209.02	11774.9	9499	7430.66	739.23	740	221.14	652.23	628	249.44
GES(Cit)DYY	Batch_1	1	54	11	7306	12936	16777.3	16532	1663.99	12989.9	12070	6690.15	875.93	851	243.13	788.17	762	349.5
KHA(Cit)LKQ	Batch_2	1	55	11	7371	12936	2964.11	2952	230.86	7090.96	4716	4984.36	498.01	492	167.88	639.33	584	363.25
YGG(Cit)VSA	Batch_1	1	56	11	7437	12936	8407.22	8202	901.14	4339.16	3979.5	1262	453.67	428	170.4	482.78	461	172.8
AHY(Cit)QMM	Batch_2	1	57	11	7502	12936	5250.04	5244	303.79	4667.93	4437	1186.96	467.76	447.5	170.43	484.34	467	168.7
TRC(Cit)VPQ	Batch_2	1	58	11	7567	12936	4931.9	4904	311.65	5093.95	4843	1485.84	460.92	439	178.48	491.74	467	187.06
CPA(Cit)CWS	Batch_2	1	59	11	7633	12936	11284.4	11415	971.77	5654.02	5122	2312.25	737.13	728	254.34	496.56	478	188.5
PFH(Cit)HHW	Batch_2	1	60	11	7698	12936	10715.6	11306	1358.56	5119.71	4704	1706.06	770.32	762	251.12	506.1	495	172.99
PVL(Cit)WKM	Batch_2	1	61	11	7764	12936	4239.72	4231	351.31	4806.13	4364	1599.92	497.57	489	174.85	506.38	495	170.23
RNR(Cit)YRF	Batch_2	1	62	11	7829	12935	9248.91	9221	503.77	5061.4	4716	1395.97	488.26	472	173.61	493.4	478	169.92
RIF(Cit)NAQ	Batch_2	1	63	11	7894	12935	5434.41	5413	336.34	5140.32	4680	1711.3	443.08	434	154.81	486.02	472	177.53
FTN(Cit)CAR	Batch_2	1	64	11	7960	12935	16827.8	17369	1630.29	5888.34	5492	1952.71	700.46	689	234.26	474.65	461	167.9
PCW(Cit)MTT	Batch_2	1	65	11	8025	12935	8654.43	7963	1509.63	5431.31	5189	1552.19	557.69	514	218.36	481.06	467	170
EMPTY	Blank	1	1	12	3841	13005	1377.25	1348	174.09	1991.48	1357	2044.8	426.03	417	131.82	454.48	445	145.8
DGE(Cit)KYY	Batch_1	1	2	12	3907	13005	16559.1	16317	1579.76	4940.35	4680	2864.11	339.19	306	138.82	435.03	425	143.03
YEG(Cit)TYP	Batch_1	1	3	12	3972	13005	10261.4	10360	772.8	5849.11	5316	2149.6	385.96	367	131.99	414.25	406	141.33
HFY(Cit)LQQ	Batch_2	1	4	12	4037	13005	13192	13179	924.9	5531.28	4995	2143.75	366.76	353	143.86	418.84	411	142.08
MVY(Cit)LHN	Batch_2	1	5	12	4103	13005	4539.89	4522	291.12	5021.91	4710	1895.86	429.7	416.5	149.44	438.24	422	148.19
SES(Cit)SSE	Batch_1	1	6	12	4168	13005	4366.15	4513	544.59	4881.8	4710	1106.55	466.8	445	141.48	445.5	434	145.9
QCH(Cit)IHH	Batch_2	1	7	12	4233	13005	5467	5456	328.93	5190.27	4983	1196.68	437.78	434	137.93	447.11	434	144.07
YGD(Cit)PDE	Batch_1	1	8	12	4299	13005	4262.82	4274	448.27	5801.42	5280	1836.29	496.89	489	144.51	435.61	428	145.53
YYE(Cit)DYA	Batch_1	1	9	12	4364	13005	11006.9	11136	890.47	5644.01	4953	1914.32	392.75	378	146.86	433.36	422	147
ETM(Cit)IQC	Batch_2	1	10	12	4430	13004	4443.64	4431	256.47	5192.23	4846	1440.66	439.45	422	159.4	445.36	439	145.56
RRM(Cit)WMS	Batch_2	1	11	12	4495	13004	7326.46	7329	399.83	5376.33	4971	1553.33	427.54	417	136.96	437.76	428	145.71
RRF(Cit)HRK	Batch_2	1	12	12	4560	13004	3177.77	3158	234	4489.69	4170	1204.69	481.54	467	157.6	449.21	439	151.49
MHN(Cit)ELM	Batch_2	1	13	12	4626	13004	7584.82	7602	466.11	4993.71	4704	1370.72	434.43	428	140.3	437.02	422	147.62
MDP(Cit)FPL	Batch_2	1	14	12	4691	13004	6773.12	6780	344.73	5981.71	5341	2871.77	394.65	372	140.74	421.06	406	148.94
GSE(Cit)RGP	Batch_1	1	15	12	4756	13004	33400.8	33900	2369.65	7656.36	6244	4450.66	193.66	183	95.9	402.55	389	148.7
RLM(Cit)FMR	Batch_2	1	16	12	4822	13004	9966.7	9924	541.88	6719.19	6044	3574.85	349.84	333	145.56	407.24	400	148.39
IFT(Cit)LRQ	Batch_2	1	17	12	4887	13004	13296	13234	648.78	5804.78	5341	2005.62	332.68	317	133.55	413.97	406	147.15
LAR(Cit)KMN	Batch_2	1	18	12	4953	13004	4027.54	4022	281.78	4785.42	4419	1476.92	395.02	375	150.82	423.84	411	150.2
MDH(Cit)KHR	Batch_2	1	19	12	5018	13004	3730.09	3728	229.04	4671.91	4292	1376.2	442.45	419.5	141.48	425.52	411	148.87
MRH(Cit)MPL	Batch_2	1	20	12	5083	13004	5145.75	5140	326.63	4635.8	4334	1259.68	415.74	411	150.25	427.64	417	148.57
KQN(Cit)HPQ	Batch_2	1	21	12	5149	13004	3924.21	3949	279.13	5176.04	4695	1801.04	404.45	383	144.55	424.88	411	146.94
LFR(Cit)RVI	Batch_2	1	22	12	5214	13004	14372.8	14413	747.29	7072.23	6444	2516.38	328.99	317	122.82	399.55	383	143.81
GGS(Cit)LSY	Batch_1	1	23	12	5279	13004	11672.9	11645.5	528.8	6979.42	6186	2663.62	353.84	339	129.82	403.52	383	146.55
ARF(Cit)EAC	Batch_2	1	24	12	5345	13004	5764.76	5765	356.49	6154.17	5589	2138.01	405.45	367	164.09	418.54	406	146.69
MFR(Cit)IFG	Batch_2	1	25	12	5410	13003	15351.6	15356	616.27	6687.1	5983	2397.2	337.66	328	137.68	423.28	411	153.83
YEE(Cit)LGE	Batch_1	1	26	12	5476	13003	4463.34	4452	328.71	6794.25	5995	2580.46	442.7	434	150.08	428.78	411	157.87
YED(Cit)GGA	Batch_1	1	27	12	5541	13003	10979.3	11045	600.63	6759.31	6223	2538.04	384.54	378	140.52	431.33	417	155.38
VWP(Cit)VES	Batch_2	1	28	12	5606	13003	8385.19	8372	450.67	6365.73	6238	1794.45	415.61	400	143.14	434.8	422	153.8
VCC(Cit)WTC	Batch_2	1	29	12	5672	13003	11096.2	11064	535.43	5653.62	5207	1712.64	372.46	361	139.4	428.36	417	149.47
WTK(Cit)CPR	Batch_2	1	30	12	5737	13003	5510.66	5492	321.42	5151.03	4807	1496.91	405.47	389	161.09	433.09	417	155.57
HIK(Cit)WFI	Batch_2	1	31	12	5802	13003	9928.68	9978	537.12	5647.16	5292	1642.03	396.76	389	152.22	433.63	417	158.55
MWW(Cit)FND	Batch_2	1	32	12	5868	13003	12554	12591	630.07	6006.36	5607	1820.94	355.16	339	139.87	430.62	417	154.98
GSG(Cit)IDP	Batch_1	1	33	12	5933	13003	5357.6	5334.5	358.19	5475.47	5140	1544.2	413.51	389	150.9	435.72	422	154.73
PCT(Cit)RWN	Batch_2	1	34	12	5999	13003	11101	11066.5	482.08	5840.38	5495	1564.09	403.8	389	168.05	446.96	428	160.2
VTW(Cit)MED	Batch_2	1	35	12	6064	13003	6730.67	6723	362.75	6368.89	6050	1714.08	446.35	434	153.64	460.01	439	164.57
IPH(Cit)TTF	Batch_2	1	36	12	6129	13003	10049	10063	544.98	6933.71	6623	1911.55	416.54	411	144	454.51	439	163.91
ILK(Cit)WFM	Batch_2	1	37	12	6195	13003	9514.14	9530	460.85	6893.54	6735	1600.01	419.92	400	158.37	457.79	445	157.24
IHQ(Cit)MFT	Batch_2	1	38	12	6260	13003	11917.4	11906	610.28	6571.54	6271	1678.52	407.83	397.5	149.97	469.09	456	161.07
QQV(Cit)EAG	Batch_2	1	39	12	6325	13002	5491.16	5486	309.62	6287.17	5965	1634.92	440.58	434	151.72	480.9	456	182.29
IPY(Cit)LLF	Batch_2	1	40	12	6391	13002	9161.05	9408.5	1153.12	6593.49	6220	1730.18	469.22	439	201.31	476.21	456	184.95
ECQ(Cit)CKS	Batch_2	1	41	12	6456	13002	6348.69	6323	371.68	6676.22	6304	1712.64	450.92	439	170.31	455.78	439	164.96
VDR(Cit)YLI	Batch_2	1	42	12	6522	13002	8525.04	8505	478.17	6614.2	6371	1590.04	414.06	395	143.7	454.17	439	161.45
CQM(Cit)VML	Batch_2	1	43	12	6587	13002	6983.41	6983	374.84	7798.12	7050	2931.44	428.09	428	159.57	458.42	445	167.4
FQN(Cit)QVR	Batch_2	1	44	12	6652	13002	15764.5	14016	4191.42	11991.3	10309	6395.31	446.07	434	176.25	570.69	517	265.5
GGE(Cit)FSY	Batch_1	1	45	12	6718	13002	59821.3	62317	6639.27	14535	13764	7829.9	820.19	812	219.1	732.87	712	324.89
FDY(Cit)REC	Batch_2	1	46	12	6783	13002	14307.2	16126	4187.02	10504.3	7796	6892.48	836.3	868	336.76	673.36	595	325.33
RQM(Cit)ICT	Batch_2	1	47	12	6848	13002	5186.35	5177	330.17	5217.6	4595	2131.06	468.61	456	166.25	508.29	478	208.67
TMR(Cit)HES	Batch_2	1	48	12	6914	13002	3117.09	3085	251.74	4613.02	4401	1021.78	533.28	500	183.3	483.7	467	168.26
FMC(Cit)IER	Batch_2	1	49	12	6979	13002	8293.73	8241.5	805.87	5045.06	4777	1337.58	437.8	406	166.42	473.63	461	169.45
IKT(Cit)CAF	Batch_2	1	50	12	7045	13002	6924.22	6893	347.97	5728.8	5292	2129.5	429.9	422	160.6	456.45	439	163.14
YGE(Cit)SSP	Batch_1	1	51	12	7110	13002	16928	15750	2507.77	6750.69	5835	2993.25	626.96	506	369.12	472.26	450	295.26
RIH(Cit)CIR	Batch_2	1	52	12	7175	13002	6693.89	6680	351.95	6064.93	5395	3073.13	475.63	450	186.52	523.18	500	300.64
DYE(Cit)IDE	Batch_1	1	53	12	7241	13002	4438.45	4189	879.76	7813.74	5777	5294.97	579.87	564.5	185.32	606.21	584	221.17
YES(Cit)ESP	Batch_1	1	54	12	7306	13001	14403.6	14386	1451.55	7250.62	5898	3722.63	752.82	731	204.02	625.31	606	226.32
DEE(Cit)QDP	Batch_1	1	55	12	7371	13001	2649.42	2643	292.64	5886.84	3928	5054.76	524.52	489	173.61	534.03	506	203.01
NMF(Cit)NKQ	Batch_2	1	56	12	7437	13001	3083.37	3055	255.17	4381.7	3849	2549.91	496.33	484	159.91	486.8	472	169.7
CPQ(Cit)MKD	Batch_2	1	57	12	7502	13001	3307.65	3291	261.26	4673.17	4243	1398.46	542.08	517	186.61	487.32	469.5	170.87
FTL(Cit)HFC	Batch_2	1	58	12	7568	13001	8202.21	7475	1637.5	4799.31	4607	1386.22	531.79	500	195.43	487.19	461	174.83
IHI(Cit)PET	Batch_2	1	59	12	7633	13001	2379.76	2340	257.78	4484.23	4143	1499.63	511.86	517	171.48	494.05	472	174.58
WVK(Cit)WKS	Batch_2	1	60	12	7698	13001	4741.97	4722	339.27	4115.9	3940	1106.58	498.11	478	169.15	507.97	489	173.7
ATL(Cit)PHL	Batch_2	1	61	12	7764	13001	2476.76	2464	276.67	4287.93	3983	1273.62	529.96	517	184.59	500.25	484	172.97
TQC(Cit)QIT	Batch_2	1	62	12	7829	13001	5818.37	5819	352.11	4537.97	4189	1267.19	454.1	439	173.66	496.09	484	168.2
KNH(Cit)NED	Batch_2	1	63	12	7894	13001	2914.27	2946	350.69	4290.21	4019	1133.53	545.74	539	191.22	497.51	484	174.21
QQT(Cit)RRL	Batch_2	1	64	12	7960	13001	5350.6	5347	347.15	4913.6	4604	1508.81	473.05	467	164.93	490.17	478	172.03
RHA(Cit)EVF	Batch_2	1	65	12	8025	13001	7139.73	7150	401.28	4800.52	4619	1014.71	454.39	439	163.96	489.86	472	170.56
EDKFVRYVD	Control_1	1	1	13	3841	13071	256.34	260	55.42	1818.36	1364	1522.45	459.8	456	146.07	450.49	439	147.96
YED(Cit)ASE	Batch_1	1	2	13	3907	13070	4782.81	4716	448.01	4203.33	4243	2224.36	492.98	461	176.93	430.23	417	143.17
IAT(Cit)MVG	Batch_2	1	3	13	3972	13070	6035.87	6044	301.33	5193.69	5019	1319.37	385.24	369.5	121.19	417.6	406	138.06
QRL(Cit)VNF	Batch_2	1	4	13	4037	13070	6586.87	6589	372.34	5475.77	4995	2448.53	409.22	406	133.7	416.76	406	139.42
DSS(Cit)EDE	Batch_1	1	5	13	4103	13070	2398.8	2394	240.79	4312.83	3910	1572.59	501.45	489	165.73	441.51	428	144.24
DYS(Cit)EDE	Batch_1	1	6	13	4168	13070	4475.78	4558	488.98	4453.31	4280	978.27	531.22	531	158.33	449.86	434	143.77
QRR(Cit)TRF	Batch_2	1	7	13	4234	13070	8265.8	8287	399.87	5689.2	5504	1383.5	412.16	411	137.32	444.76	428	145.55
AVT(Cit)TCW	Batch_2	1	8	13	4299	13070	7810.8	7820	379.66	6676.77	6505	1914.97	419.23	395	140.44	424.24	411	142.99
PMW(Cit)CQW	Batch_2	1	9	13	4364	13070	10780.5	10785	477.54	6596.97	6420	2250.18	408.66	400	143.96	427.03	417	145.6
QVK(Cit)YTD	Batch_2	1	10	13	4430	13070	4166.95	4140	246.78	5265.05	4713	1755.38	438.11	422	143.6	440.98	428	148.98
SSG(Cit)WGE	Batch_1	1	11	13	4495	13070	8138.45	8250.5	629.1	4967.43	4519	1576.35	461.82	445	164.65	439.74	422	149.47
RKK(Cit)NAK	Batch_2	1	12	13	4560	13070	2459.38	2452	320.97	5110.24	4292	1998.87	463.58	450	157.41	443.14	434	150.93
VWT(Cit)TQR	Batch_2	1	13	13	4626	13070	12450.1	12461	604.16	6093.12	5419	2543.36	382.36	369.5	141.38	434.09	422	146.19
GGS(Cit)HDA	Batch_1	1	14	13	4691	13070	5476.32	5450	306.22	6180.59	5583	2292.93	424.94	422	147.29	428.72	417	147.68
SED(Cit)SYY	Batch_1	1	15	13	4757	13070	13430.4	13410	637.65	7440.7	6226	3485.13	359.29	356	122.67	411.73	400	151.58
NNL(Cit)EWM	Batch_2	1	16	13	4822	13070	8641.37	8675	469.75	6285.38	6023	1850.77	397.43	392	142.34	413.62	406	147.16
KAN(Cit)MMT	Batch_2	1	17	13	4887	13069	5894.79	5862	332.32	5657.38	5407	1556.65	400.49	389	149.72	416.8	406	144.18
IML(Cit)RTH	Batch_2	1	18	13	4953	13069	5628.7	5656	298.09	5649.19	5262	1901.35	416.77	417	136.64	418.27	406	148.64
GYE(Cit)VYA	Batch_1	1	19	13	5018	13069	12624	12634	549.73	5703.57	5347	1893.33	337.9	322	133.83	416.7	406	149.34
IVN(Cit)PAQ	Batch_2	1	20	13	5083	13069	5967.12	5989	378.26	5560.18	4849	2361.49	381.42	369.5	139.83	417.83	406	148.51
TMH(Cit)EEF	Batch_2	1	21	13	5149	13069	5793.66	5795	457.23	5367.87	4856	1953.35	435.98	428	141.22	429.06	417	151.13
YSE(Cit)TYP	Batch_1	1	22	13	5214	13069	14359.8	14337	633.89	7259.35	6608	2621.53	339.53	344	123.77	411.4	395	150.52
KFW(Cit)YRQ	Batch_2	1	23	13	5280	13069	16481	16502	734.88	7309.47	6498	2813.6	341.55	328	141.98	412.75	400	148.62
TIH(Cit)ETG	Batch_2	1	24	13	5345	13069	5768.88	5789	318.96	5893	5444	2055.01	453.91	431	164.73	436.19	422	150.48
YYG(Cit)EDA	Batch_1	1	25	13	5410	13069	7346.73	7462	668.1	5883.5	5541	1651.51	459.85	458.5	150.68	447.89	434	155.93
HNA(Cit)QCH	Batch_2	1	26	13	5476	13069	8396.34	8396	412.25	6944.96	6501.5	2151.63	401.93	400	142.56	444.42	428	158.07
FCN(Cit)NTI	Batch_2	1	27	13	5541	13069	13929.6	13925	682.98	8110.08	7468	2759.46	360.34	356	147.49	422.6	411	154.21
CVL(Cit)FKL	Batch_2	1	28	13	5606	13069	8121.41	8141	478.18	6178.41	5889	2029.8	419.93	422	153.03	434.67	422	154.7
ENV(Cit)MVD	Batch_2	1	29	13	5672	13069	3948.67	3916	294.64	5058.19	4698	1431.79	434.55	428	157.17	441.61	428	152.11
AQM(Cit)RQL	Batch_2	1	30	13	5737	13069	6287.17	6262	441.96	4765.8	4607	973.22	424.95	406	151.83	441.07	428	152.05
QRA(Cit)NML	Batch_2	1	31	13	5803	13068	5369.74	5365	336.2	5698.16	5571	1418.19	445.65	431	151.74	434.37	422	151.31
FDF(Cit)EVH	Batch_2	1	32	13	5868	13068	5075.2	5062	423.26	5914.56	5589	1835.95	468.48	461	156.47	432.46	422	150.37
LDF(Cit)INC	Batch_2	1	33	13	5933	13068	4563.41	4558	312.34	4922.57	4895	1368.74	434.29	422	149.63	450.99	439	157
THL(Cit)RHM	Batch_2	1	34	13	5999	13068	5547.64	5583	359.34	5775.27	5607	1625.17	471.98	467	145	462.84	445	163.25
VWT(Cit)TQR	Batch_2	1	35	13	6064	13068	14014.6	13986	782.14	6968.08	6477	1996.56	371.65	350	157.52	456.44	439	160.91
YEG(Cit)WGY	Batch_1	1	36	13	6129	13068	14610.3	14592	815.58	7314.02	6899	2161.44	390.18	361	162.04	445.55	428	161.57
DGS(Cit)PYE	Batch_1	1	37	13	6195	13068	6570.3	6538	400.34	6524.87	6244	1771.92	472.65	453	173.72	459.38	445	159.68
YSS(Cit)RDE	Batch_1	1	38	13	6260	13068	7463.81	7450	428.2	5791.77	5589	1262.58	458.26	439	166.18	479.56	461	165.21
ELK(Cit)CHF	Batch_2	1	39	13	6326	13068	6042.65	6032	356.5	6213.93	6007	1599.77	472.96	461	149.96	478.39	461	174.71
GGD(Cit)YGE	Batch_1	1	40	13	6391	13068	12669.5	12676	595.75	7499.18	6929	2331.01	404.12	378	148.52	464.21	445	180.54
SEG(Cit)GYE	Batch_1	1	41	13	6456	13068	10611.7	10609	654.96	6553.32	6092	1982.75	404.34	400	148.91	832.14	450	4410.67
EPY(Cit)YPC	Batch_2	1	42	13	6522	13068	6246.62	6253	395.68	6305.99	5947	1919.95	464.65	442	169.58	843.84	461	4407.52
NFN(Cit)QPH	Batch_2	1	43	13	6587	13068	16425.1	16423	725.98	7536.7	6444	3278.45	369.17	350	143.32	475.01	456	177.03
VCT(Cit)RCV	Batch_2	1	44	13	6652	13068	17956	17926	1440	14904.5	14756	7985.25	740.07	725.5	206.65	677.71	656	268.67
GSG(Cit)MGY	Batch_1	1	45	13	6718	13068	23712.7	23625.5	730.83	19668.7	17593	7564.3	929.2	895	238.12	878.94	868	245.88
IDI(Cit)WMC	Batch_2	1	46	13	6783	13067	16797.6	16811	879.32	13356	14155	6973.5	888.18	873	240.44	797.96	779	293.14
AKF(Cit)VVG	Batch_2	1	47	13	6849	13067	3500.24	3473	233.59	6019.89	4437	3963.88	478.33	456	158.24	557.45	523	236.79
HAT(Cit)KEW	Batch_2	1	48	13	6914	13067	5097.82	5092	334.08	4068.63	3989	884.36	488.38	478	168.99	485.75	467	179.24
PAI(Cit)VHM	Batch_2	1	49	13	6979	13067	3687	3673	281.61	3776.82	3582	1231.22	478.84	467	163.9	488.79	472	171.7
KMP(Cit)KVQ	Batch_2	1	50	13	7045	13067	3196.74	3179	262.25	4490.36	3976	1827.48	458.46	434	156.87	481.52	461	170.45
WLH(Cit)YWR	Batch_2	1	51	13	7110	13067	12977.4	12916	841.31	5963.4	5244	2330.01	421.27	400	154.47	473.65	456	169.44
ETI(Cit)RWQ	Batch_2	1	52	13	7175	13067	7677.93	7699	478.4	5498.88	5231	1587.53	441.08	417	151.54	487.09	472	175.99
FAV(Cit)QTC	Batch_2	1	53	13	7241	13067	9034.34	9011	498.88	5524.79	5250	1475.04	457.24	445	171.59	500.2	484	179.48
QRQ(Cit)QAM	Batch_2	1	54	13	7306	13067	6100.05	6062	386.38	5983.06	5271	3392.31	474.35	464	172.94	507.14	495	176.51
YGG(Cit)MGP	Batch_1	1	55	13	7371	13067	36551.3	37021	2037.52	6500.77	4437	5561.86	218.68	200	103.6	488.92	472	173.46
IKA(Cit)TCS	Batch_2	1	56	13	7437	13067	4235.33	4237	268.66	5481.01	4395	4110.62	436.45	411	159.94	480.43	467	165.98
TKW(Cit)RWF	Batch_2	1	57	13	7502	13067	12695.8	13228	1699.96	5521.98	5022	1712.97	672.14	673	251.41	480.11	461	171.79
AMF(Cit)TLG	Batch_2	1	58	13	7568	13067	4963.71	4931	361.96	5296.79	5062	1572.29	470.1	467	165.07	478.75	461	174.83
GSE(Cit)KYP	Batch_1	1	59	13	7633	13067	13328.8	13992	1954.82	4415.5	4067	1369.64	716.56	706	259.26	487.17	467	168.45
MIM(Cit)QVV	Batch_2	1	60	13	7698	13067	4407.35	4361	410.04	4402.64	4122	1243.88	484.18	469.5	178.76	487.42	467	165.86
YSS(Cit)QSP	Batch_1	1	61	13	7764	13066	11622.4	11361	1624.1	4765.12	4558	1261.02	570.57	542	232	489	467	253.22
TNP(Cit)QKH	Batch_2	1	62	13	7829	13066	5670.75	5659	325.58	4966.44	4813	1253.37	486.27	472	181.72	483.84	461	254.23
KLM(Cit)CNV	Batch_2	1	63	13	7894	13066	5403.5	5407	339.63	4832.27	4377	1708.17	473.36	450	167.35	491.88	472	174.21
LKM(Cit)RFK	Batch_2	1	64	13	7960	13066	5320.73	5286	352.36	4601.38	4449	1119.05	473.64	461	170.44	491.38	478	169.42
CTI(Cit)EHQ	Batch_2	1	65	13	8025	13066	4886	4849	361.1	5267.31	4801	1845.96	468.96	442	169.49	485.1	467	173.56
EMPTY	Blank	1	1	14	3841	13136	1439.62	1430	165.86	1709.05	1394	1139.9	436.08	422	139.81	443.45	434	147.32
LKP(Cit)RNK	Batch_2	1	2	14	3907	13136	4896.41	4874	399.67	3756.25	3970	1426.77	419	422	144.71	422.41	417	138.07
HKQ(Cit)NKW	Batch_2	1	3	14	3972	13136	4918.23	4898	281.91	5232.74	4956	1699.82	444.33	445	136.9	407.81	400	135.02
SGG(Cit)GDY	Batch_1	1	4	14	4038	13136	17873.6	18311	1471.65	5842.38	5219	2597.24	305.04	297	114.93	407.04	395	135.85
CHY(Cit)WPV	Batch_2	1	5	14	4103	13136	8024.22	7993	448.13	5057.17	4437	2306.18	400.49	389	140.94	424.08	406	141.3
HRV(Cit)TQD	Batch_2	1	6	14	4168	13136	5057.26	5062	315.63	5716.91	4953	2787.16	436.76	422	145.68	426.23	411	141.06
SYE(Cit)MSA	Batch_1	1	7	14	4234	13136	10124.3	10121	474.74	6706.88	6426	2213.37	398.5	372	144.68	421.41	406	146.76
FCP(Cit)QVW	Batch_2	1	8	14	4299	13136	14723.2	14716	753.21	7687.39	7335	2337.19	358.93	336	136.64	410.76	400	144.44
SYE(Cit)YYE	Batch_1	1	9	14	4364	13135	15685.9	15792	761.26	7231.42	6923	2426.19	356.86	353	132.42	414.58	400	145.07
QLA(Cit)CNR	Batch_2	1	10	14	4430	13135	7436.79	7390	377.32	5332.75	5019	1876.81	386.22	356	145.9	433.01	417	147.75
MKA(Cit)HMI	Batch_2	1	11	14	4495	13135	2473.02	2485	215.15	4662.5	4225	1469.8	474.47	456	141.25	438.32	422	146.98
EAH(Cit)VWF	Batch_2	1	12	14	4560	13135	11424.1	11403	602.13	5667.8	4916	2424.22	384.03	383	132.43	432.9	417	150.6
RWQ(Cit)CFG	Batch_2	1	13	14	4626	13135	17598.2	17653	928.85	6686.47	5935	2989.07	338.96	328	131.8	418.3	406	146.76
YGS(Cit)EDA	Batch_1	1	14	14	4691	13135	7332.53	7341	430.93	6351.72	5741	2524.24	415.66	417	150.83	424.52	411	150.23
GSS(Cit)GSP	Batch_1	1	15	14	4757	13135	18874.5	18830	881.07	7116.8	6529	2608.75	312.21	283	126.58	417.98	406	149.04
FCY(Cit)HVV	Batch_2	1	16	14	4822	13135	6286.78	6226	463.39	6383.46	6104	2260.15	409.59	395	146.56	418.07	406	150.85
SSS(Cit)HYA	Batch_1	1	17	14	4887	13135	7533.06	7465	531.83	5490.55	5286	1733.98	420.78	403	149.79	421.22	400	151.83
SSG(Cit)YYA	Batch_1	1	18	14	4953	13135	14755.6	14792	802.39	6078.98	5619	2067.96	353.95	333	143.42	409.7	389	148.62
ENC(Cit)LAH	Batch_2	1	19	14	5018	13135	5310.34	5259	320.51	6909.33	6138	2666.56	440.26	419.5	151.79	406.86	389	150.25
DYE(Cit)FYY	Batch_1	1	20	14	5083	13135	18930.9	18921	741.95	6189.58	5328	2792.23	301.99	278	125.4	411.5	395	150.26
HKQ(Cit)PQW	Batch_2	1	21	14	5149	13135	4518.29	4510	274.28	5341.74	4655	2246.78	428.22	411	150.11	422.68	406	153.25
KWN(Cit)NTD	Batch_2	1	22	14	5214	13135	11415.9	11415	695.97	5857.74	5438	2257.57	379.85	361	143.48	421.59	406	153.83
FTT(Cit)LHN	Batch_2	1	23	14	5280	13134	6830.06	6783	386.45	5495.89	5274	2654.02	419.99	417	150.74	427.08	411	153.63
VVL(Cit)VRC	Batch_2	1	24	14	5345	13134	6072.54	6068	347.19	5230.63	5256	1340.66	424.02	400	153.08	436.64	422	151.97
KPF(Cit)RHD	Batch_2	1	25	14	5410	13134	4219.61	4213	285.99	5781.56	5462	1675.05	462.69	456	162.82	448.25	434	155.41
DSG(Cit)YSA	Batch_1	1	26	14	5476	13134	9457.96	9445	556.32	6469.35	5835	2393	391.67	383	135.33	443.63	428	155.65
YYS(Cit)CYE	Batch_1	1	27	14	5541	13134	16769.2	16783.5	856.76	7262.5	6317	2880.04	349.69	330.5	147.98	427.53	411	150.53
GES(Cit)IGA	Batch_1	1	28	14	5606	13134	5202.04	5171	360.16	5843.48	5559	1817.63	418.41	400	156.21	433.18	417	153.88
NHP(Cit)NAD	Batch_2	1	29	14	5672	13134	5843.38	5826	298.18	5035.12	4913	1226.75	436.46	417	167	441.1	428	153.25
TTV(Cit)KAD	Batch_2	1	30	14	5737	13134	3520.51	3540	256.74	5470.85	4946	2063.88	428.34	411	146.67	438.38	428	151.67
HLM(Cit)MFM	Batch_2	1	31	14	5803	13134	9481.9	9475	540.16	6139.09	5838	1889.57	372.33	361	137.87	436.12	422	155.24
DYG(Cit)QYY	Batch_1	1	32	14	5868	13134	13988.5	14001	828.68	5877.7	5586	2190.09	375.51	361	143.69	431.5	417	155.37
GEE(Cit)EDE	Batch_1	1	33	14	5933	13134	1414.98	1400	221.32	4834.15	4510	1871.43	497.83	478	156.27	449.24	439	160.01
TRH(Cit)YPR	Batch_2	1	34	14	5999	13134	8044.35	8057	358.82	5744.55	5686	1789.83	422.33	403	158.51	458.3	445	160.24
KCF(Cit)FTC	Batch_2	1	35	14	6064	13134	8378.53	8393	423.28	6480.14	6162	1686.01	406.76	389	145.08	452.85	439	157.56
LMF(Cit)KFS	Batch_2	1	36	14	6129	13134	6576.95	6577	408.39	6918.34	6674	1803.75	470.95	447.5	178.91	445.67	428	158.79
GYE(Cit)IYE	Batch_1	1	37	14	6195	13134	10118	10118	527.34	6583.49	6280	1904.35	435.07	422	149.82	457.25	439	159.66
ADQ(Cit)MHM	Batch_2	1	38	14	6260	13133	4589.54	4540	368.27	5838.14	5444	1568.06	504.1	484	163.1	470.3	456	162.92
CRI(Cit)CNV	Batch_2	1	39	14	6326	13133	6862.02	6880	351.35	5993.25	5619	1805.66	442.4	428	146.95	463.22	450	161.15
NLC(Cit)WCF	Batch_2	1	40	14	6391	13133	15121.4	14956	1074	6555.19	5780	2671.84	615.11	472	380.57	450.54	439	161.47
RPC(Cit)KFD	Batch_2	1	41	14	6456	13133	6145.65	6098	358.11	5854.96	5492	1953.32	440.38	422	147.75	597.1	445	2606.18
PQH(Cit)MNF	Batch_2	1	42	14	6522	13133	7341.98	7347	489.17	5654.34	5298	1751.33	444.05	422	163.85	840.63	456	4408.9
HKM(Cit)YIQ	Batch_2	1	43	14	6587	13133	5155.49	5147	431.97	6694.66	5280	4271.49	467.28	456	154.42	471.27	450	173.58
GGE(Cit)WYY	Batch_1	1	44	14	6652	13133	45064.3	44310	4389.06	11795	7035	9081.1	677.81	651	202.65	576.75	550	229.64
YSE(Cit)FYY	Batch_1	1	45	14	6718	13133	44352.1	44225	5704.21	15875.8	15307	10155.5	661.92	645	211.63	665.38	645	252.01
YYS(Cit)FSE	Batch_1	1	46	14	6783	13133	26188.1	25405.5	2502.15	12950.7	11157.5	8549.77	671.2	670	221.42	624.45	600	245.25
SYD(Cit)TDE	Batch_1	1	47	14	6849	13133	14079.7	13995	1514.68	6845.56	5462	4279.31	543.16	542	169	527.54	511	191.9
TMP(Cit)HNH	Batch_2	1	48	14	6914	13133	4177.46	4152	317.29	4839.31	4274	2375.17	501.89	489	163.11	490.87	478	172.25
KKL(Cit)PVD	Batch_2	1	49	14	6979	13133	1171.1	1163	181.22	3770.5	3316	1839.66	513.8	500	170.77	485.84	472	170.78
KHK(Cit)QTC	Batch_2	1	50	14	7045	13133	4245.27	4267	255.27	4211.53	3892	1670.26	474.56	445	170.86	477.91	456	165.92
DES(Cit)FYP	Batch_1	1	51	14	7110	13133	16499.5	15107	2979.25	5404.9	4577	2110.84	520.66	453	287.9	467.58	450	164.56
VVL(Cit)VRC	Batch_2	1	52	14	7175	13132	4532.94	4498	342.03	4988.15	4565	1544.78	452.31	445	169.63	476.05	461	169.3
IWF(Cit)YHS	Batch_2	1	53	14	7241	13132	8734.71	8702	484.73	5604.21	5256	1563.68	470.1	450	156.42	496.25	472	182.5
YEE(Cit)FDP	Batch_1	1	54	14	7306	13132	6216.36	6201	396.97	5589.84	5089	2255.38	481.35	456	169.71	508.25	484	182.78
PPP(Cit)KQT	Batch_2	1	55	14	7372	13132	4136.25	4080	454.73	5179.06	4334	3303.2	488.11	481	172.11	493.96	478	172.37
ADW(Cit)NHR	Batch_2	1	56	14	7437	13132	4365.94	4255	628.18	4815.83	4589	1174.9	505.32	489	170.25	483.09	467	167.68
TVN(Cit)TTF	Batch_2	1	57	14	7502	13132	10708.5	9851	2368.76	5945.71	5425	1843.04	471.32	450	180.77	490.72	467	183.49
GGE(Cit)RSE	Batch_1	1	58	14	7568	13132	12795.6	13331	1626.61	5488.04	5025	1883.94	729.76	706	224.93	494.79	467	187.6
RHT(Cit)QPK	Batch_2	1	59	14	7633	13132	4138.86	4122	346.89	4526.04	4225	1144.27	492.58	489	177.14	477.63	461	168.31
PAQ(Cit)EIN	Batch_2	1	60	14	7698	13132	4232.66	4219	316.8	4604.21	4219	1433.7	454.84	434	167.1	480.46	467	167.46
THM(Cit)LLG	Batch_2	1	61	14	7764	13132	5323	5331	318.11	5051.17	4886	1229.48	496.11	475	169.22	482.66	467	166.37
MVT(Cit)WFK	Batch_2	1	62	14	7829	13132	7963.18	7929	510.65	5476.35	5256	1391.28	451.59	439	164.6	484.72	456	255.49
DYD(Cit)SGY	Batch_1	1	63	14	7895	13132	17757.2	18405	2298.94	5740.14	5295	1855.17	760.07	767	275.86	478.41	456	173.82
RDH(Cit)LAQ	Batch_2	1	64	14	7960	13132	4762.73	4740	345.82	5497.85	4740	2031.6	474.03	456	170.9	500.23	467	741.55
DGD(Cit)SGY	Batch_1	1	65	14	8025	13132	15794.7	15998	2598.43	5378.47	4740	2183.85	656.75	639	303.88	489.74	456	737.11
EDKFVRYVD	Control_1	1	1	15	3841	13201	262.05	260	63.32	1885.31	1424	1505.88	457.62	461	149.75	441.79	422	144
FDM(Cit)NNS	Batch_2	1	2	15	3907	13201	5123.36	5110	351.58	4339.07	4267	2130.35	412.9	389	139.64	421.92	411	138.27
QNW(Cit)ENW	Batch_2	1	3	15	3972	13201	9149.71	9063	568.63	5138.99	4783	1538.38	429	417	136.48	418.66	406	141.66
VDP(Cit)CHK	Batch_2	1	4	15	4038	13201	4572.54	4580	279.76	5218.87	4728	1883.07	445.13	417	155.27	417.14	400	141.21
EAH(Cit)CRK	Batch_2	1	5	15	4103	13201	5305.31	5286	315.4	5845.29	5001	2763.73	435.02	417	146.69	414.43	400	140.8
VFN(Cit)VMW	Batch_2	1	6	15	4168	13201	22602.4	22715.5	800.02	7277.43	6338	3517.23	288.23	272	114.55	407.42	395	142.75
AHW(Cit)RIF	Batch_2	1	7	15	4234	13201	10766.1	10748	492.69	7771.7	7202	3006.04	355.35	344	133.79	404.28	389	145.16
RNV(Cit)TWC	Batch_2	1	8	15	4299	13201	13961.5	14022	668.49	7794.23	7517	2231.41	353.75	328	139.96	406.22	395	145.33
FCF(Cit)RNI	Batch_2	1	9	15	4364	13201	9813.41	9645	634.95	7781.82	7335	2563.13	377.66	356	139.74	426.88	411	155.96
GED(Cit)MYE	Batch_1	1	10	15	4430	13201	7483.84	7438	803.25	6196.82	5838	2107.36	476.94	472	152.52	459.86	439	164.94
DYD(Cit)ADP	Batch_1	1	11	15	4495	13201	8301.15	8344.5	637.07	5068.91	4959	1404.18	414.33	417	129.37	444.48	428	147.54
DSE(Cit)VSP	Batch_1	1	12	15	4561	13201	6806.88	6826	541.75	5118.4	4940	1714.42	440.51	417	141.56	440.94	428	156.69
EMPTY	EMPTY	1	13	15	4626	13201	2062.06	2055	235.48	5150.15	4698	2425.17	472.96	461	174.91	432.56	417	150.56
FHH(Cit)QNM	Batch_2	1	14	15	4691	13201	8866.47	8863	438.09	5286.56	5065	1806.79	411.9	400	134.82	434.42	422	148.33
YES(Cit)ASY	Batch_1	1	15	15	4757	13200	10067.8	10000	465.24	6568.17	6204	2259.97	376.64	378	127.39	424.63	417	145.51
GSE(Cit)AYP	Batch_1	1	16	15	4822	13200	15664	15683	751.05	6080.17	5783	2268.32	334.38	317	128.65	424.91	411	148.63
KPM(Cit)KTK	Batch_2	1	17	15	4887	13200	2680.25	2691	185.45	4929.01	4486	1765.31	420.89	411	154.42	427.8	411	154.46
NAL(Cit)VAV	Batch_2	1	18	15	4953	13200	5838.76	5801	358.04	5946.85	5383	2438.57	401.21	395	132.68	416.56	395	150.25
NFN(Cit)RIR	Batch_2	1	19	15	5018	13200	19449.9	19545	634.74	6712.36	5704	2788.9	324.89	311	137.33	411.39	395	152.86
GSG(Cit)CDE	Batch_1	1	20	15	5084	13200	4712.83	4740	467.1	6155.7	5259	2759.48	411.16	400	166.79	414.2	400	156.49
PAK(Cit)RNI	Batch_2	1	21	15	5149	13200	4183.4	4170	330.12	5033.65	4552	1611.15	439.14	414	158.14	429.38	411	155.12
DSE(Cit)YDA	Batch_1	1	22	15	5214	13200	5615.32	5619	519.31	4491.99	4516	1851.75	474.44	472	163.82	442.43	428	152.24
EDKFVRYVD	Control_1	1	23	15	5280	13200	326.7	315	74.7	3968.13	4067	2007.49	450.77	445	139.01	462.39	450	157.82
GED(Cit)YGE	Batch_1	1	24	15	5345	13200	5880.91	5938	492.88	5506.15	5783	2137.6	467.19	442	154.89	446.46	434	154.2
DSE(Cit)CYY	Batch_1	1	25	15	5410	13200	15211	15247	700.15	5926.66	5462	2033.9	365.3	361	133.95	444.89	428	157.02
PKL(Cit)KAV	Batch_2	1	26	15	5476	13200	3159.78	3140	253.3	5589.92	5037	1997.2	436.11	419.5	150.25	447.05	434	157.09
DYG(Cit)PYE	Batch_1	1	27	15	5541	13200	5584.8	5571	340.3	5798.57	5498	1917.06	492.34	467	152.33	446.18	434	152.39
NML(Cit)CIN	Batch_2	1	28	15	5607	13200	6288.8	6277	361.62	5580.35	5607	928.21	435.05	431	150.73	448.27	434	153.73
KTF(Cit)QVW	Batch_2	1	29	15	5672	13200	7234.29	7208	359.59	6310.46	5935	1902.47	425.05	414	135.14	433.56	417	151.75
GYE(Cit)GGA	Batch_1	1	30	15	5737	13199	15369.9	15335	685.07	6866.98	6498	2400.37	335.1	314	145.52	431.42	419.5	152.66
GGD(Cit)EYE	Batch_1	1	31	15	5803	13199	10404.2	10451	626.74	6617.78	6244	2018.18	400.11	389	146.56	439.46	422	157.07
RVV(Cit)ERG	Batch_2	1	32	15	5868	13199	5992.44	6007	390.59	5769.69	5474	1729.18	428.17	411	154.86	442.95	428	159.3
PLV(Cit)NVM	Batch_2	1	33	15	5933	13199	5850.92	5874	334.22	5341.43	5237	1602.12	453.1	439	159.59	451.18	439	159.56
YGG(Cit)CSA	Batch_1	1	34	15	5999	13199	12892.6	12913	562.54	5960.12	5474	1776.25	381.89	361	150.64	456.12	445	158.82
MHT(Cit)NMK	Batch_2	1	35	15	6064	13199	5111.64	5086	419.85	5913.33	5462	1585.32	451.14	434	161.32	457.92	450	157.59
PNM(Cit)FQG	Batch_2	1	36	15	6130	13199	9778.41	9687	645.72	6780.11	6492	1780.19	433.44	422	154.59	453.28	439	162.5
YGG(Cit)DYY	Batch_1	1	37	15	6195	13199	14080.4	14164.5	729.91	7053.82	6783	2143.68	421.74	403	151.36	463.75	445	165
GSE(Cit)NSY	Batch_1	1	38	15	6260	13199	8755.06	8760	497.61	5770.94	5292	1808.05	417.28	411	136.43	470.98	456	164.14
QDP(Cit)QAV	Batch_2	1	39	15	6326	13199	5997.3	5989	343.85	5119.68	4928	1471.05	431.92	422	153.45	471.15	461	160.77
QVL(Cit)HES	Batch_2	1	40	15	6391	13199	2777.74	2758	234.99	5031.59	4580	1737.96	512.18	506	171.18	473.14	461	164.63
HWL(Cit)YQT	Batch_2	1	41	15	6456	13199	8750.44	8736	446.84	5679.5	5425	1791.06	422.32	417	153.47	470.02	456	169.63
IFV(Cit)IHW	Batch_2	1	42	15	6522	13199	15002.8	15028	1106.1	6005.51	5480	2013.82	464.36	422	185.2	465.84	445	167.69
KDY(Cit)YNQ	Batch_2	1	43	15	6587	13199	5208.24	5195	359.16	5155.08	4746	1984.58	434.75	422	150.13	464.5	445	164.9
NPA(Cit)IMK	Batch_2	1	44	15	6653	13198	3319.8	3310	280.72	5954.67	4759	4181.68	461.44	461	145.47	488.79	472	179.98
HLT(Cit)CTD	Batch_2	1	45	15	6718	13198	6729.6	6705	432.05	7148.62	5650	4445.28	480.63	467	184.62	496.2	472	184.43
PFV(Cit)WLR	Batch_2	1	46	15	6783	13198	21986	22032	918.28	9072.25	6826	5241.3	447.04	422	153.31	478.95	467	175.35
YSS(Cit)LYA	Batch_1	1	47	15	6849	13198	11137.4	11161	496.97	7458.77	6705	3361.8	466.21	456	178.94	480.41	467	169.57
NAC(Cit)FWV	Batch_2	1	48	15	6914	13198	16691.9	16702	799	6530.62	6032	2591.55	487.11	467	171.43	487.02	478	168.84
GSS(Cit)SYE	Batch_1	1	49	15	6979	13198	13038.1	13022	1686.95	5523.08	5201	2401.06	646.63	623	226.19	488.24	478	169.3
YSG(Cit)TDE	Batch_1	1	50	15	7045	13198	5460	5428	353.33	5180.3	4868	1565.41	484.61	467	171.12	476.83	461	164.72
SYS(Cit)LYA	Batch_1	1	51	15	7110	13198	10932.9	10585	1335.84	5565.81	5098	1873.29	429.77	422	166.24	468.63	456	162.8
AAL(Cit)LLT	Batch_2	1	52	15	7176	13198	3913.9	3922	281.63	5898.01	4583	3931.2	443.71	417	159.89	483.58	467	167.98
TAR(Cit)VWD	Batch_2	1	53	15	7241	13198	7627.53	7008	1393.87	7046.22	6092	3898.97	525.01	495	211.71	571.66	545	209.49
YSG(Cit)TSP	Batch_1	1	54	15	7306	13198	12788.8	12761	632.43	6734.35	6408	2373.75	682.32	656	210.06	633.74	612	221.16
YED(Cit)IYE	Batch_1	1	55	15	7372	13198	6487.58	6471	495.13	5753.01	5171	2022.73	470.37	450	171.6	575.3	550	224.56
HDC(Cit)PFC	Batch_2	1	56	15	7437	13198	4860.08	4849	345.49	4947.62	4886	1006.84	483.43	472	168.92	496.73	478	172.46
LTC(Cit)YVI	Batch_2	1	57	15	7502	13198	7987.24	7917	606.59	5271.95	4971	1411.12	405.93	400.5	151.1	494.21	472	180.42
PQC(Cit)KMF	Batch_2	1	58	15	7568	13198	5361.94	5328	410.53	5438.03	5128	1657.08	504.79	483.5	169.45	494.82	472	185.18
SYG(Cit)PYA	Batch_1	1	59	15	7633	13197	6434.88	6456	420.58	5402.65	5086	1638.38	458.72	428	168.25	481.16	461	170.22
YGD(Cit)ADY	Batch_1	1	60	15	7699	13197	17321.6	17550	1343.4	5621.22	5204	1774.25	838.85	820	258.16	479.62	461	172.18
QPP(Cit)CQC	Batch_2	1	61	15	7764	13197	7770.39	7729	431.97	6110.79	5328	2948.74	460.6	428	171.15	495.69	478	177.46
CWA(Cit)HQD	Batch_2	1	62	15	7829	13197	5482.74	5450	377.05	5453.07	5104	1674.86	511.37	478	179.7	491.35	472	169.59
RCP(Cit)CHR	Batch_2	1	63	15	7895	13197	7932.95	7926	518.48	6624.37	5895	2574.4	447.07	447.5	143.8	517.21	489	202.65
YSS(Cit)ASY	Batch_1	1	64	15	7960	13197	16857	17087	1462.73	6903.31	5683	3339.38	775.15	773	230.73	553.43	506	751.77
RIA(Cit)VMV	Batch_2	1	65	15	8025	13197	4559.94	4552	306.37	4734.35	4316	2044.09	469.77	450	174.46	502.59	467	737.5
EMPTY	Blank	1	1	16	3842	13267	1541.2	1545	168.7	2319.79	1473	2250.6	448.06	434	148.1	444.58	428	146.55
YED(Cit)CGY	Batch_1	1	2	16	3907	13267	10828	10830	650.59	5532.3	4849	3151.88	414.26	406	135.56	421.25	406	145.87
QAP(Cit)HAK	Batch_2	1	3	16	3972	13267	4386.18	4383	282.4	5297.04	4752	1851.39	435.24	425	149.46	424.37	411	142.22
ARA(Cit)WIM	Batch_2	1	4	16	4038	13267	6444.73	6444	326.86	5220.12	4704	1924.75	410.27	408.5	143.88	424.51	411	145.8
CFW(Cit)CHI	Batch_2	1	5	16	4103	13267	16616	16714	1220.64	6586.85	5765	2830.76	341.11	322	145.42	421.83	411	143.84
KCF(Cit)FFH	Batch_2	1	6	16	4168	13267	9930.17	9930	472.32	7500.08	6638	3185.11	404.18	378	155.94	414.53	400	145.53
LFV(Cit)TEV	Batch_2	1	7	16	4234	13266	21554.2	21586.5	1017.66	7495.19	6893	2887.49	301.34	278	121.67	415.12	400	146.86
RWR(Cit)CKG	Batch_2	1	8	16	4299	13266	9003.78	9014	509.56	7046.48	6577	2501.28	377.72	367	132.59	422.44	411	146.17
YSG(Cit)YYE	Batch_1	1	9	16	4365	13266	16107.3	16062	966.79	7239.51	6823	2827.15	369.66	361	139.78	442.9	422	160.58
QHV(Cit)YHG	Batch_2	1	10	16	4430	13266	9627.17	9618	524.11	5647.6	5413	2915.98	460.53	450	158.84	476.67	456	166.07
MIY(Cit)EAG	Batch_2	1	11	16	4495	13266	5422	5416	383.23	4969.8	5080	1829.56	427.01	408.5	151.66	451.41	439	148.96
FRT(Cit)IAT	Batch_2	1	12	16	4561	13266	6925.88	6911	361.63	5249.62	5189	1420.77	415.65	400	145.29	436.95	422	155.84
APL(Cit)LMW	Batch_2	1	13	16	4626	13266	5658.96	5644	301.86	4710.79	4704	1332.72	452.7	434	163.37	438.23	422	147.91
KNT(Cit)PVK	Batch_2	1	14	16	4691	13266	2863.94	2740	578.83	5319.55	4722	2477.23	469.48	456	165.98	439.3	428	149.35
KTV(Cit)WMT	Batch_2	1	15	16	4757	13266	6396.54	6377	356.93	5852.01	5498	2020.15	424.85	417	147.4	435.17	422	150.79
NRQ(Cit)ITC	Batch_2	1	16	16	4822	13266	6978.02	7014	371.99	5625.59	5256	1830.83	404.06	400	140.87	441.06	422	151.57
PRN(Cit)HTD	Batch_2	1	17	16	4888	13266	5551.65	5522	378.01	5203.86	5122	1362.26	459.93	431	178.73	445.19	434	150.09
MTW(Cit)RNV	Batch_2	1	18	16	4953	13266	9022.48	9060	472.97	5762.83	5425	1701.36	391.65	367	138.17	438.82	428	153.65
PPY(Cit)HIM	Batch_2	1	19	16	5018	13266	4035.9	4049	271.48	6446.82	5583	2511.84	451.76	445	159.55	423.83	400	160.64
YSG(Cit)EYY	Batch_1	1	20	16	5084	13266	14663.4	14634	733.87	6801.4	6129	2387.78	353.54	339	123.8	424.28	406	158.83
MIW(Cit)KWW	Batch_2	1	21	16	5149	13266	9416.16	9442	657.43	6203.29	5789	1940.49	431.76	408.5	149.6	440.13	422	159.58
GSS(Cit)KSA	Batch_1	1	22	16	5214	13265	5782.4	5792	348.5	5241.76	5195	1694.72	441.45	425	162.72	447.39	434	154.82
HMC(Cit)KMG	Batch_2	1	23	16	5280	13265	5546.85	5535	324.36	4967.93	5165	1957.65	444.72	422	158.04	458.16	450	154.5
YEG(Cit)QYE	Batch_1	1	24	16	5345	13265	9417.76	9530	690.57	6466.7	6086	2145.7	445.8	436.5	165.36	445.39	434	152.76
KPK(Cit)QLI	Batch_2	1	25	16	5410	13265	4664.64	4671	284.25	6268.13	5680	1981.82	449.26	417	166.31	446.86	428	158.49
SSE(Cit)NGA	Batch_1	1	26	16	5476	13265	9173.06	9184	431.45	6424.26	5880	2113.61	407.05	389	145.04	450.17	434	161.65
MQN(Cit)ETM	Batch_2	1	27	16	5541	13265	7573.18	7544	435.76	6849.08	6286	2423.4	454.9	425	155.11	454.42	439	160.6
YEE(Cit)AYE	Batch_1	1	28	16	5607	13265	8031.62	8020	589.11	6441.68	6307.5	1520.54	500.88	495	161.25	460.64	445	158.48
LPN(Cit)RHC	Batch_2	1	29	16	5672	13265	9673.4	9669	425.61	6659.85	6498	1560.44	434.13	422	141.21	454.24	445	154.79
GEG(Cit)ESY	Batch_1	1	30	16	5737	13265	6227.19	6183	366.48	6926.85	6529	2056.01	458.23	442	159.14	448.14	434	158.49
YYD(Cit)SDE	Batch_1	1	31	16	5803	13265	13385.5	13364	856.83	6712.61	6371	1861.78	427.29	411	156.33	444.18	428	156.89
VTW(Cit)ICC	Batch_2	1	32	16	5868	13265	8801.06	8811	562.34	5894.99	5571	1494.71	403.73	392	175.23	444.75	428	157.95
YEE(Cit)HGA	Batch_1	1	33	16	5933	13265	4521.96	4504	355.58	5680.86	5407	1340.88	466.12	445	152.65	460.01	445	162.14
YYG(Cit)DDE	Batch_1	1	34	16	5999	13265	6269.15	6268	438.07	6074.27	5559	1803.65	461.61	456	158.86	467.54	456	161.24
IWV(Cit)IEN	Batch_2	1	35	16	6064	13265	12763.6	12864	899.46	5741.71	5419	1456.34	421.52	406	177.57	477.86	461	157.8
VVR(Cit)CMW	Batch_2	1	36	16	6130	13264	8612.7	8626	489.18	6268.39	6050	1644.1	446.89	417	155.54	476.29	461	165.81
LLL(Cit)CFS	Batch_2	1	37	16	6195	13264	9114.26	9060	528.94	6089.74	5710	1922.28	440.72	422	167.19	489.19	472	169.92
HTM(Cit)CNK	Batch_2	1	38	16	6260	13264	5078.59	5110	326.84	5213.77	4934	1537.63	492.56	489	168.76	506.25	489	171.01
YYD(Cit)HDA	Batch_1	1	39	16	6326	13264	11560.3	12858	2454.82	4860.79	4655	1875.26	667.6	662	248.68	517.28	500	177.93
CCH(Cit)ERL	Batch_2	1	40	16	6391	13264	6928.07	6941	350.07	4251.74	4219	1857.3	457.7	442	164.28	497.9	484	172.26
PIK(Cit)FFC	Batch_2	1	41	16	6456	13264	12031.3	12688	2021.66	5113.18	5131	2157.87	562.74	517	245.5	478.91	461	171.82
IMQ(Cit)MLW	Batch_2	1	42	16	6522	13264	9011.24	9014	511.94	6069.02	5177	3118.82	482.59	472	155.75	485.37	461	183.09
AKC(Cit)ELQ	Batch_2	1	43	16	6587	13264	4738.07	4716	324.25	5539.21	4977	2186.23	450.08	439	148.41	476.8	461	172.64
LAP(Cit)QHF	Batch_2	1	44	16	6653	13264	8881.06	8866	439.82	6257.32	4928	3900	428.43	417	150.1	505.5	489	182.07
VVF(Cit)LLN	Batch_2	1	45	16	6718	13264	4870.39	4859	325.36	5712.03	4852.5	3166.77	460.07	439	186.99	481.32	467	170.54
SSE(Cit)CGP	Batch_1	1	46	16	6783	13264	28477.4	28328	2323.83	7336.79	5710	4686.76	241.95	228	113.66	467.4	456	168.85
WIP(Cit)EIF	Batch_2	1	47	16	6849	13264	9975.99	9997	498.75	7110.61	6207	3623.24	384.81	367	159.8	468.91	450	171.29
PRY(Cit)QNQ	Batch_2	1	48	16	6914	13264	6259.22	6244	434.74	6272.2	5929	1931.1	460.3	450	176.61	482.51	461	168.23
YSD(Cit)TSE	Batch_1	1	49	16	6979	13264	7807.71	7802	529.74	5946.44	5747	1552.78	516.33	511	160.21	496.42	484	170.32
DGD(Cit)HSY	Batch_1	1	50	16	7045	13264	8595.45	8602	556.96	5940.17	5759	1459.17	578.87	550	217.79	496.64	484	170.02
KWW(Cit)QCS	Batch_2	1	51	16	7110	13263	12156.2	12209	663.48	7097.85	6395	3138.63	477.02	456	169.63	506.17	484	188.21
YSE(Cit)NGP	Batch_1	1	52	16	7176	13263	32991.8	33331	1901.16	8580.59	6959	5048.34	608.36	584	188.5	559.03	534	203.94
QFN(Cit)QAL	Batch_2	1	53	16	7241	13263	29026.9	29322	1598.29	8921.88	7256	4808.66	507.7	489	170.79	638.62	623	206
ELK(Cit)HWD	Batch_2	1	54	16	7306	13263	5126.99	5128	345.62	7220.05	6480	2822.68	657.38	645	205.66	688.24	673	205.6
EVC(Cit)FPW	Batch_2	1	55	16	7372	13263	11126	11148	576.91	6216.6	5856	1805.11	728.85	717	184.06	629.85	606	231.88
MAH(Cit)ILL	Batch_2	1	56	16	7437	13263	5620.3	5595	334.72	5075.88	4740	1397.85	474.11	439	175.03	504.46	489	179.54
LNL(Cit)HVS	Batch_2	1	57	16	7502	13263	3697.13	3685	298.13	4734.45	4571	974.23	528.78	517	169.01	491.77	478	168.9
AFK(Cit)HHI	Batch_2	1	58	16	7568	13263	5170.77	5177	348.68	5179.47	4995	1239.71	501.82	478	177.78	484.02	467	169.33
QWW(Cit)EAC	Batch_2	1	59	16	7633	13263	14370.4	14519	1317.47	5652.02	5298	1607.35	865.12	853.5	256.49	482.1	467	170.05
DEE(Cit)DGY	Batch_1	1	60	16	7699	13263	3812.24	3785.5	317.31	6324.78	5589	2730.37	524.52	484	174.9	491.45	478	175.58
NCP(Cit)WWR	Batch_2	1	61	16	7764	13263	23987.1	24065.5	909.99	6839.9	5589	3594.39	766.26	703.5	365.34	505.49	484	182.44
NKY(Cit)EAC	Batch_2	1	62	16	7829	13263	4865.02	4813	336.54	5691.2	5089	2521.54	497.61	478	173.95	499.64	478	175.58
SEE(Cit)CGY	Batch_1	1	63	16	7895	13263	8102.92	8050	453.8	6558.42	5901	2515.49	487.53	478	187.81	526.52	500	201.96
YGD(Cit)DSY	Batch_1	1	64	16	7960	13263	16610.7	16814	1124.91	6945.35	5577	3303.07	796.72	776	230.42	540.16	517	212.14
HLT(Cit)TIT	Batch_2	1	65	16	8025	13262	6307.44	6304	350.75	5360.42	4874	2023.47	457.24	450	172.7	483.22	467	174.84
EDKFVRYVD	Control_1	1	1	17	3842	13332	285.88	278	65.72	2385.25	1436	2778.59	462.87	445	150.56	447.85	439	144.48
SGD(Cit)VYY	Batch_1	1	2	17	3907	13332	21701.5	21745	832.24	5573.74	4552	3743.65	290.48	272	121.5	429.39	417	146.04
EQF(Cit)HWC	Batch_2	1	3	17	3972	13332	6841.71	6717	488.41	5418.18	4852.5	2371.77	400.61	395	141.96	425.36	417	141.84
QPP(Cit)NPM	Batch_2	1	4	17	4038	13332	4182.83	4167	242.19	5619.85	4843	2786.18	438.42	422	146.92	424.16	411	144.51
NRF(Cit)QQK	Batch_2	1	5	17	4103	13332	5528.72	5622	576.69	5913.94	5140	2545.08	437.72	406	142.88	423.83	411	141.65
NIY(Cit)RQD	Batch_2	1	6	17	4168	13332	5988.54	6020	308.92	6479.56	5971	2152.23	411.76	411	149.16	421.93	411	143.74
PTY(Cit)FVW	Batch_2	1	7	17	4234	13332	11988.8	11940	518.76	6618.83	5941	2696.46	361.48	358.5	118.91	419.44	400	149.24
QDR(Cit)EMM	Batch_2	1	8	17	4299	13332	3410.51	3482	369.17	5727.5	5262	1772.43	461.59	442	138.78	436.76	422	146.56
FPY(Cit)VPF	Batch_2	1	9	17	4365	13332	9086.42	9023.5	536.45	5611.11	5383	2542.45	423.46	417	148.87	443.44	428	150.14
EDKFVRYVD	Control_1	1	10	17	4430	13332	323.02	315	72.65	4374.98	3691.5	3158.85	474.28	467	151.62	453.21	442	155.73
EMPTY	Blank	1	11	17	4495	13332	2052.52	2049	187.22	4356.55	4116	2406.86	452.66	445	149.57	445.34	434	150.63
SSD(Cit)VGA	Batch_1	1	12	17	4561	13332	8397.59	8390	380.24	5522.65	5280	1802.44	405.62	395	135.85	425.02	411	144.15
MHP(Cit)KCV	Batch_2	1	13	17	4626	13331	6007.35	6007	325.63	5505.66	5244	1829.57	414.92	400	134.79	429.91	417	145.7
DSG(Cit)TGP	Batch_1	1	14	17	4691	13331	23391.3	23577.5	1210.32	6138.58	5462	2851.33	287.97	275	115.01	427.65	411	146.6
MAF(Cit)RFC	Batch_2	1	15	17	4757	13331	10394.2	10385	510.39	6054	5328	2481.13	350.4	344	128.42	440.2	428	153.58
TDF(Cit)HAV	Batch_2	1	16	17	4822	13331	3197.76	3176	256.44	5358.26	5001	1416.97	480.18	472	157.11	451.96	439	150.05
GSG(Cit)MSP	Batch_1	1	17	17	4888	13331	10012	10024	506.8	5519.22	5298	1305.3	419.28	411	144.86	451.07	439	147.35
HFL(Cit)PER	Batch_2	1	18	17	4953	13331	7204.86	7256	470.6	5401.36	5147	1305.22	441.86	428	157.72	447.73	439	150.79
LRL(Cit)TTN	Batch_2	1	19	17	5018	13331	6628.55	6595	391.43	6267.76	5729	2144.84	413.06	406	155.58	442.69	428	156.69
YGG(Cit)QYA	Batch_1	1	20	17	5084	13331	16476	16459	714.18	7594.48	6941	2549.07	344.29	328	130.3	429.93	411	157.43
PPY(Cit)TTG	Batch_2	1	21	17	5149	13331	7152.06	7165	420.31	6404.25	6113.5	1728.48	443.1	434	162.07	448.08	434	157.7
YYS(Cit)IDE	Batch_1	1	22	17	5214	13331	10620.1	10615	567.54	5640.5	5538	1225.82	400.88	389	144	454.73	445	151.43
IRK(Cit)TIV	Batch_2	1	23	17	5280	13331	4637.48	4637	308.44	6369.18	5668	2315.07	463.85	445	163.08	449.72	439	158.39
CWW(Cit)RCN	Batch_2	1	24	17	5345	13331	15005.6	14992	627.75	7288.89	6799	2391.6	374.04	367	132.58	442.49	422	160.65
WKM(Cit)NWQ	Batch_2	1	25	17	5411	13331	11018.9	11045	608.2	7321.45	7080	2193.49	395.22	389	145.46	441.31	422	156.99
RIN(Cit)VLW	Batch_2	1	26	17	5476	13331	13965.9	13943	685.54	8462.45	7966	2975.16	400.6	372	160.36	437.82	422	159.39
GSD(Cit)GSP	Batch_1	1	27	17	5541	13331	21165.8	21179	723.64	8158.64	7347	3044.44	329.14	311	140.63	442.49	428	162.24
WAC(Cit)MKG	Batch_2	1	28	17	5607	13330	7358.62	7347	386.78	7009.11	6814	2127.02	417.35	408.5	147.74	453.75	445	157.24
NCH(Cit)LMF	Batch_2	1	29	17	5672	13330	9071.46	9081	461.15	6458.39	6359	1369.59	450.89	428	159.26	456.18	450	156.01
QKH(Cit)MAW	Batch_2	1	30	17	5737	13330	8849.47	8802	523.86	6399.27	6268	1491.19	451.74	422	157.65	453.92	439	161.26
ENW(Cit)RFM	Batch_2	1	31	17	5803	13330	10294.5	10318	639.87	6483.72	6032	1900.28	404.26	389	140.71	442.61	422	162.29
ILA(Cit)VNM	Batch_2	1	32	17	5868	13330	6585.05	6559	423.6	5827.68	5613	1431.97	416.84	403	157.72	440.98	422	157.82
DYD(Cit)SDP	Batch_1	1	33	17	5934	13330	10157.7	10172	610.16	5753.94	5535	1433.75	422.56	417	157.46	453.07	439	158.16
TWY(Cit)RHW	Batch_2	1	34	17	5999	13330	9998.57	10006	636.12	5955.95	5601	1712.87	532.83	472	250.41	463.8	450	157.85
ERR(Cit)QVG	Batch_2	1	35	17	6064	13330	5797.39	5813	323.78	6131.92	5729	1831.7	457.93	456	158.64	477.91	461	159.93
SYS(Cit)TDE	Batch_1	1	36	17	6130	13330	9086.5	9108	494.31	5845.41	5638	1560.6	467.96	450	152.5	490.89	472	165.81
CHP(Cit)MRR	Batch_2	1	37	17	6195	13330	8226.14	8260	486.95	5468.07	5286	1344.75	477.9	478	166.83	499.48	484	170.3
DGE(Cit)MDA	Batch_1	1	38	17	6260	13330	6127.48	6147	358.48	5381.17	4843	2247.36	492.65	489	148.31	515.89	500	173.63
PWT(Cit)PLQ	Batch_2	1	39	17	6326	13330	5668.01	5638	308.79	4235.54	3892	2345.42	495.22	495	146.41	536.5	517	178.65
EDKFVRYVD	Control_1	1	40	17	6391	13330	331.46	309	117.7	2920.74	2819	1580.41	511.97	500	171.88	512.33	495	170.92
EMPTY	Blank	1	41	17	6457	13330	1834.23	1803	248.31	3728.48	3407	2202.31	497.76	489	157.34	481.7	461	167.06
DES(Cit)SGP	Batch_1	1	42	17	6522	13330	20978.5	20609	1904.61	5490.04	4728	3182.4	352.2	322	165.81	480.47	461	181.34
GSG(Cit)DGY	Batch_1	1	43	17	6587	13329	7765.27	7753	472.62	6391.74	5128	3968.21	428.5	422	171.14	498.34	478	188.09
PFN(Cit)YKQ	Batch_2	1	44	17	6653	13329	26075	26242.5	1188.96	6805.99	4965	4770.9	637.76	614.5	196.22	528.43	506	192.21
KMI(Cit)IEK	Batch_2	1	45	17	6718	13329	2828.76	2794	266.69	4856.75	3843	3447.42	458.63	445	165.92	511.9	495	179
KTH(Cit)KMQ	Batch_2	1	46	17	6783	13329	3736.19	3710	266.01	5403.32	4746	2562.5	528.33	508.5	178.75	482.63	472	166.81
HTN(Cit)FRG	Batch_2	1	47	17	6849	13329	11059	11057	606.45	6062.71	5650	1784.68	464.07	456	170.68	474.62	461	165.7
DSG(Cit)GSE	Batch_1	1	48	17	6914	13329	8937.02	8911	556	6127.87	5895	1652.17	477.05	467	159.45	471.17	450	166.32
VKV(Cit)VFF	Batch_2	1	49	17	6980	13329	8884.58	8833	600.33	6865.44	6262	2925.72	437.9	417	154.96	484.68	472	169.4
RCI(Cit)YHR	Batch_2	1	50	17	7045	13329	7303.33	7290	416.3	6469.49	6210.5	2026	507.14	481	167.7	507.54	489	172.76
KCW(Cit)YFI	Batch_2	1	51	17	7110	13329	14379.1	14871	1634.43	6431.19	5677	2480.84	796.3	778.5	282.63	529.79	500	190.28
KCA(Cit)VAV	Batch_2	1	52	17	7176	13329	5278.78	5225	513.36	7297.39	6153	3581.09	516.97	495	175.63	581.87	562	203.07
MRF(Cit)TPN	Batch_2	1	53	17	7241	13329	8018.9	8069	709.43	8288.21	6983	4388.62	652.41	645	182.51	625.35	612	201.72
DSG(Cit)DYE	Batch_1	1	54	17	7306	13329	7773.7	7729	813.17	7202.94	6699	2463.85	664.97	656	194.65	650.14	634	202.81
SSD(Cit)DYE	Batch_1	1	55	17	7372	13329	9502.78	9742	1724.1	6260.06	6104	1738.57	723.08	712	225.87	587.79	567	206.28
GSD(Cit)ISY	Batch_1	1	56	17	7437	13329	8197.7	7990	764.92	5076.29	4813	1276.12	499.4	495	184.98	502.24	489	173.62
LCV(Cit)RQD	Batch_2	1	57	17	7503	13328	6299.33	6135	697.28	4825.33	4686	1017.33	487.34	481	173.73	497.67	484	166.83
CLV(Cit)VMN	Batch_2	1	58	17	7568	13328	6301.12	6292	364.25	5064.6	4998	1066.8	501.55	495	172.6	486.26	472	170.02
KFP(Cit)KQG	Batch_2	1	59	17	7633	13328	6730.02	6714	386.73	5510.38	5244	1477.02	461.73	434	167.63	483.04	472	171.14
YSE(Cit)PYY	Batch_1	1	60	17	7699	13328	9312.15	9239	566.97	7300.96	6420	3369.79	446.86	439	146.27	518.36	506	193.87
IFT(Cit)VTK	Batch_2	1	61	17	7764	13328	14848.4	15077	1111.03	7840.82	6941	3560.65	764.26	756	199.5	542.35	517	212.19
APN(Cit)CPT	Batch_2	1	62	17	7829	13328	6819.27	6765	471.85	6272.86	5583	2766.45	437.84	434	155.09	487	472	173.08
YYG(Cit)HDY	Batch_1	1	63	17	7895	13328	7585.23	7572	434.54	5578.02	5334	1651.4	465.1	439	149.75	493.45	472	174.61
QRI(Cit)EIL	Batch_2	1	64	17	7960	13328	4818.27	4807	312.47	5631.06	5183	1638.59	485.16	472	170.89	478.64	467	167.94
NWY(Cit)YAS	Batch_2	1	65	17	8026	13328	12742.2	12755	601.49	5781.41	5389	1666.03	543.41	489	271.1	472.9	461	167.82
EMPTY	Blank	1	1	18	3842	13398	1434.38	1430	153.56	1884.69	1442	1678.32	425.02	400	133.58	452.29	439	143.93
NVK(Cit)VTI	Batch_2	1	2	18	3907	13398	3859.56	3855	256.05	4241.37	3958	2670.47	409.89	389	138.07	434.37	422	143.15
TNQ(Cit)MPR	Batch_2	1	3	18	3972	13398	6306.42	6323	385.36	5128.96	4740	2057.67	414.7	400	145.33	427.01	417	143.57
GSS(Cit)NGP	Batch_1	1	4	18	4038	13398	22139.9	22273	2163.11	5963.4	4901	3449.87	272.92	278	121.97	416.34	406	145
PPP(Cit)PWS	Batch_2	1	5	18	4103	13397	5424.5	5468	577.62	5844.22	4934	3013.23	420.74	406	141.01	421.25	411	141.04
HWC(Cit)WQH	Batch_2	1	6	18	4169	13397	14500.6	14640	842.98	6288.56	5659	2364.56	377.72	372	130.69	425.84	417	142.67
QPC(Cit)LKW	Batch_2	1	7	18	4234	13397	7366	7378	394.29	6047.69	5522	2111.19	389.24	372	145.4	425.22	411	143.77
KAY(Cit)NLH	Batch_2	1	8	18	4299	13397	5525.12	5531.5	300.23	5577.71	5268	1667.78	439.91	419.5	159.09	435.6	422	144.06
WHM(Cit)RRN	Batch_2	1	9	18	4365	13397	7689.08	7638	398.56	5999.27	5692	2320.66	417.64	400	136.12	439.42	428	144.45
HFY(Cit)FAL	Batch_2	1	10	18	4430	13397	20029.9	20053	661.11	5938.85	5471	3364.53	315.68	306	131.66	433.81	428	146.42
APK(Cit)FMF	Batch_2	1	11	18	4495	13397	7404.95	7411	387.19	6085.7	5789	2606.54	377.64	369.5	142.03	428.17	417	147.01
NMI(Cit)FPW	Batch_2	1	12	18	4561	13397	9315.15	9348	452.19	6216.18	6032	1630	403.74	383	145.37	429.45	417	147.76
ADN(Cit)ILT	Batch_2	1	13	18	4626	13397	5121.98	5134	301.69	6625.15	5698	3243.13	406.51	406	137.94	417.04	400	147.26
VIC(Cit)PNW	Batch_2	1	14	18	4692	13397	6787.81	6796	316.12	6028.71	5474	2491.21	432.27	422	128.33	426.2	411	145.95
EAV(Cit)QAD	Batch_2	1	15	18	4757	13397	4757.28	4768	288.95	5656.09	5325	1480.38	445.75	434	146.23	444.87	434	151.1
SEG(Cit)SDY	Batch_1	1	16	18	4822	13397	6979.63	7011	569.72	5386.05	5147	1231.54	455.64	450	134.5	454.66	439	151.23
LKP(Cit)TAM	Batch_2	1	17	18	4888	13397	6609.9	6620	386.48	5393.85	5189	1279.25	433.03	422	140.33	452.22	439	149.5
NMY(Cit)PKC	Batch_2	1	18	18	4953	13397	3117.13	3122	260.99	5957.43	5219	2864.26	485.85	467	162.93	451.49	439	149.77
NCN(Cit)PRQ	Batch_2	1	19	18	5018	13397	6932.43	6917	379.37	6726.28	6492	2223.99	455.76	428	150.9	453.56	445	151.13
WRR(Cit)FAN	Batch_2	1	20	18	5084	13396	11775.7	11803	725.7	7386.47	6935	2246.61	407.54	389	132.81	446.52	434	157.89
MCI(Cit)CNT	Batch_2	1	21	18	5149	13396	6652.15	6602	402.06	6018.45	5832	1317.69	437.93	434	151.77	454.62	445	155.45
SEG(Cit)CGE	Batch_1	1	22	18	5215	13396	5149.41	5198	510.38	6208.3	5898	1813.36	478.35	445	178.8	452.09	439	152.22
SYE(Cit)AYP	Batch_1	1	23	18	5280	13396	19721.7	19766	841.27	6476.01	5771	2513.4	354.61	322	143.36	453.71	439	161.95
HHR(Cit)IMN	Batch_2	1	24	18	5345	13396	6494.62	6459	324.92	6811.23	6220	2326.03	465.52	447.5	152.17	455.81	439	162.02
HLN(Cit)LLI	Batch_2	1	25	18	5411	13396	12538.5	12579	503.02	7297.7	6880	2240.3	386.28	378	145.42	450.69	434	158.78
SEG(Cit)NGP	Batch_1	1	26	18	5476	13396	24908.7	25060	1245.29	7703.7	6750	3113.27	295.69	289	130.15	445.05	428	162.67
NNF(Cit)VLI	Batch_2	1	27	18	5541	13396	7984.9	7972	473.63	7261.6	6580	2881.39	393.69	378	143.18	450.02	434	165.3
HWP(Cit)CKS	Batch_2	1	28	18	5607	13396	8500.32	8499	434.52	6398.54	6395	1529.62	416.12	400	131.36	457.17	439	160.08
LCW(Cit)KEQ	Batch_2	1	29	18	5672	13396	9717.04	9681	485.21	5913.7	5638	1528.01	394.43	389	142.18	446.72	434	154.69
NVN(Cit)VQS	Batch_2	1	30	18	5737	13396	9623.13	9596	575.22	5653.38	5377	1487.74	393.47	406	144.22	448.13	428	157.72
MVF(Cit)TEG	Batch_2	1	31	18	5803	13396	5825.19	5832	366.45	5489.93	5213	1411.71	432.99	411	147.93	450.24	434	161.73
FRR(Cit)CKI	Batch_2	1	32	18	5868	13396	6990.28	6977	459.78	5801.51	5771	1197.6	425.04	395	157.03	440.4	422	159.33
GED(Cit)KYA	Batch_1	1	33	18	5934	13396	7569.56	7562	415.85	5679.69	5589	1520.09	415.34	411	134.9	457.2	439	164.06
PMM(Cit)HMT	Batch_2	1	34	18	5999	13396	2928.52	2952	223.14	5452.23	4953	1782.42	506.56	486.5	165.16	470.82	456	162.42
GGS(Cit)FSA	Batch_1	1	35	18	6064	13395	14796.3	14134	1833.59	6151.07	5504	2156.85	620.84	503	328.6	469.7	456	159.16
FIW(Cit)TEC	Batch_2	1	36	18	6130	13395	12254	12258	607.23	6732.98	6232	2457.33	459.77	461	169.18	491	467	178.68
ENR(Cit)TLS	Batch_2	1	37	18	6195	13395	6316.92	6307.5	407.37	6342.23	5910	2166.62	461.05	445	160.79	500.36	484	170.47
FLV(Cit)MFW	Batch_2	1	38	18	6260	13395	19550	18917.5	2696.54	5854.56	5013	2823.19	605.44	539	302.02	504.78	489	170.39
EDT(Cit)VIM	Batch_2	1	39	18	6326	13395	2732.59	2722	246.26	4416.1	3946	2351.49	492.06	486.5	160.76	518.06	500	173.24
EWA(Cit)QMN	Batch_2	1	40	18	6391	13395	6539.69	6262	892.59	3546.01	3704	1274.8	513.34	495	189.09	505.04	489	169.42
HIC(Cit)PNK	Batch_2	1	41	18	6457	13395	3464.93	3443	315.28	4282.41	4152	1425.45	473.18	472	165.12	476.21	461	161.48
NTV(Cit)RCL	Batch_2	1	42	18	6522	13395	6399.96	6383	413.33	5334.05	4843	1918.24	455.45	456	157.79	458.95	450	159.71
SEE(Cit)QDP	Batch_1	1	43	18	6587	13395	3440.93	3431	265.49	5202.6	4668	2119.81	493.49	489	153.24	475.2	461	167.88
TPH(Cit)NMS	Batch_2	1	44	18	6653	13395	5761.01	5519	841.55	5297.77	4334	3171.22	503.8	489	163.87	510.83	489	182.75
KDV(Cit)HFS	Batch_2	1	45	18	6718	13395	4144.47	4134	257.07	4333.11	4134	1047.96	502.46	484	172.73	495.87	478	175.16
APN(Cit)YIV	Batch_2	1	46	18	6783	13395	8483.55	8184	1158.68	4871.43	4619	1288.49	440.73	422	175.44	491.41	472	169.18
QDW(Cit)MQI	Batch_2	1	47	18	6849	13395	5609.52	5589	545.92	5163.95	4813	1522.79	498.06	478	175.67	487.36	472	168.88
LLL(Cit)WAK	Batch_2	1	48	18	6914	13395	7991.81	7984	473.28	6001.51	5362	2590.1	442.32	428	146.99	471.71	456	166.45
SYD(Cit)GGY	Batch_1	1	49	18	6980	13394	20653.5	20634	653.39	7507.76	6547	3580.68	341.73	322	133.98	482.23	461	171.2
DYD(Cit)WDA	Batch_1	1	50	18	7045	13394	10047	10051	661.76	6635.85	5995	2853.65	532.93	511	186.65	510.91	489	183.82
NKR(Cit)HFK	Batch_2	1	51	18	7110	13394	4130.71	4098	366.07	5840.5	5353	1715.32	538.13	523	180.88	510.9	495	176.37
CCM(Cit)WAM	Batch_2	1	52	18	7176	13394	11457	11464	499.6	7445	6032	4130.16	549.24	523	197.92	559	534	204.38
DGS(Cit)QGP	Batch_1	1	53	18	7241	13394	32772.2	33059.5	1842.74	8621.4	7329	4429.1	480.75	445	243.05	583.63	567	209.59
GEE(Cit)GDY	Batch_1	1	54	18	7306	13394	12686.3	11718	2530.87	8214.75	7274	3610.08	694.91	573	502.81	558.79	539	201.35
MWY(Cit)PFQ	Batch_2	1	55	18	7372	13394	7210.52	7202	416.56	7180.77	6365	3267.91	471.71	450	157.89	551.79	511	527.76
VCM(Cit)PHT	Batch_2	1	56	18	7437	13394	3511.54	3479	357.04	5196.4	4680	1800.44	518.97	489	182.53	524.53	489	523.06
MLP(Cit)MEN	Batch_2	1	57	18	7503	13394	5232.89	5237	351.51	4926.17	4777	1048.03	466.43	445	173.71	503.77	484	176.13
RAH(Cit)RQC	Batch_2	1	58	18	7568	13394	7747.82	7547	902.27	5362.75	5068	1537.07	493.16	467	212.44	497.28	478	174.88
AAQ(Cit)KRI	Batch_2	1	59	18	7633	13394	3563.54	3534	317.72	5903.3	5195	2292.95	456.68	434	161.04	482.71	467	169.94
TFW(Cit)YFK	Batch_2	1	60	18	7699	13394	19568.9	19526.5	1102.36	7608.7	6680	3676.76	358.15	339	149.66	509.14	489	197.89
GYD(Cit)NGY	Batch_1	1	61	18	7764	13394	17759.8	17708	991.66	8624.04	8029	3651.95	645.52	620	266.96	532.6	511	214.15
SES(Cit)SGP	Batch_1	1	62	18	7829	13394	27721	28077	2460.53	7847.65	6517	3874.4	1095.22	1093	307.46	486.37	467	183.15
QDH(Cit)EWN	Batch_2	1	63	18	7895	13394	7442.29	7399	476.69	5979.1	5456	2591.61	475.72	461	175.06	485.14	467	174.2
QQY(Cit)CVI	Batch_2	1	64	18	7960	13393	6674.89	6656	372.66	5457.05	5395	1124.66	471.1	450	166.52	476.61	461	165.91
CAC(Cit)LRR	Batch_2	1	65	18	8026	13393	6497.68	6517	350.13	5967.97	5735	1494.3	453.69	447.5	169.62	470.7	453	169.47
EDKFVRYVD	Control_1	1	1	19	3842	13463	296.52	284	61.03	1801.28	1442	1215.31	469.73	461	153.8	453.7	439	145.67
GSS(Cit)MDE	Batch_1	1	2	19	3907	13463	4027.91	3970	396.21	3922.53	4007	1732.71	488.52	478	162.67	436.95	422	145.4
MIF(Cit)RIT	Batch_2	1	3	19	3972	13463	5319.09	5301	308.36	4880.37	4777	1363.23	419.21	411	137.74	423.76	411	144.7
TTA(Cit)KMS	Batch_2	1	4	19	4038	13463	3809.92	3801	235.68	5174.83	4377	2621.54	436.31	445	137.81	423.98	411	144.92
DSG(Cit)RDE	Batch_1	1	5	19	4103	13463	3892.98	3858	392.2	4429.67	4207	1262.83	471.91	467	153.4	436.65	422	143.49
YEE(Cit)ISA	Batch_1	1	6	19	4169	13463	4520.92	4510	268.67	5114.57	4504	2031.11	432.56	417	142.82	441.74	428	147.83
DGE(Cit)YDP	Batch_1	1	7	19	4234	13463	9661.29	9772	837.18	5552.58	5101	1782.23	400.69	389	136	440.56	428	146.8
YYD(Cit)MDY	Batch_1	1	8	19	4299	13463	15457.8	15592	1200.13	6064.67	5528	2175.81	369.96	361	139.69	434.9	422	144.73
CIN(Cit)PMR	Batch_2	1	9	19	4365	13463	5389.19	5407	283.48	5805.53	5374	2085.76	411.1	395	150.75	430.31	422	145.36
DES(Cit)QSE	Batch_1	1	10	19	4430	13463	3104.82	3067	329.35	5769.4	5128	2393.19	507.91	478	166.6	434.04	422	147.81
YYG(Cit)VSP	Batch_1	1	11	19	4495	13463	11364.6	11342	516.51	5771.5	5341	1573.57	370.08	367	128.87	438.09	428	149.27
KRW(Cit)LTH	Batch_2	1	12	19	4561	13462	6008.27	6013	353.2	6765.42	5868	3200.31	462.67	461	147.72	429.04	422	150.64
YGG(Cit)GYY	Batch_1	1	13	19	4626	13462	29073.9	29231	1334.66	8023.32	6317	4507.54	217.76	205	100.84	401.74	389	147.2
LVL(Cit)ITT	Batch_2	1	14	19	4692	13462	4761.84	4771	266.48	6499.2	5541	3315.67	411.2	403	152.88	420.36	406	146.87
VAN(Cit)WVV	Batch_2	1	15	19	4757	13462	11652.6	11609	461.92	5758.78	5395	1595.96	374.55	361	135.53	441.45	428	151.21
LQI(Cit)QCG	Batch_2	1	16	19	4822	13462	7615.56	7590	361.39	5741.59	5528	1454.45	421.58	411	157.8	454.07	439	158.76
RIV(Cit)LIK	Batch_2	1	17	19	4888	13462	4645.49	4637	290.95	6183.93	5474	2893.98	444.73	417	154.86	456.17	445	157.47
WFC(Cit)ERG	Batch_2	1	18	19	4953	13462	25632.1	25802	1140.77	7342.81	6062	3940.5	282	261	127.41	444.57	434	152.5
KCW(Cit)PAW	Batch_2	1	19	19	5018	13462	6851.02	6820	355.03	7082.37	6538	2706.76	447.87	439	159.44	458.08	445	154.8
CKW(Cit)FMH	Batch_2	1	20	19	5084	13462	8786.91	8754	492.52	6637.39	6268	1854.49	472.39	461	160.56	470.06	456	159.95
YEE(Cit)MSE	Batch_1	1	21	19	5149	13462	4323.34	4258	526.49	5667.32	5450	1251.09	574.29	550	176.55	460.62	450	158
FQK(Cit)VFM	Batch_2	1	22	19	5215	13462	8043.68	8032	436.04	5723.51	5486	1501.03	432.83	419.5	144.68	453.36	439	154.48
NQL(Cit)HES	Batch_2	1	23	19	5280	13462	3714.15	3719	256.12	5465.16	4868	2013.16	486.56	478	146.85	461.06	445	161.42
DSG(Cit)LSE	Batch_1	1	24	19	5345	13462	4908.26	4892	319.81	5533.5	5365	1165.46	445.18	434	148.67	470.83	456	160.06
DGS(Cit)ISA	Batch_1	1	25	19	5411	13462	9584.87	9572	532.18	6340.61	5904	1754.48	419.24	395	149.07	460.43	445	160.12
AQH(Cit)CPD	Batch_2	1	26	19	5476	13461	4920.73	4898	311.62	7473.32	5932	5026.01	476.65	450	168.13	450.93	434	165.73
EAW(Cit)RCD	Batch_2	1	27	19	5541	13461	6961.39	6929	438.53	6626.33	6141	2746.25	453.56	439	154.98	460.12	445	162.64
RFY(Cit)ENK	Batch_2	1	28	19	5607	13461	15632.7	15683	977.52	6471.19	6232	1853.76	361.68	356	142.36	455.32	439	156.92
GSD(Cit)KDE	Batch_1	1	29	19	5672	13461	4582.73	4613	493.64	6056.26	5274	2327.51	468.82	456	163.49	452.44	439	156.47
SSE(Cit)RDA	Batch_1	1	30	19	5738	13461	6420.75	6580	737.3	5033.46	4716	1505.36	453.08	431	162.33	456.22	439	158.35
VDR(Cit)HTV	Batch_2	1	31	19	5803	13461	3596.19	3588	277.94	4952.3	4728	1164.01	468.05	450	162.11	459.72	445	160.8
AWM(Cit)VWK	Batch_2	1	32	19	5868	13461	9791.56	9857	613.31	6055.65	5868	1485.44	407.14	395	146.52	443.47	428	162.14
RIT(Cit)WRW	Batch_2	1	33	19	5934	13461	10122.5	10024	643.55	5898.52	5759	1507.4	504.17	461	216.73	456.83	439	161.61
RIK(Cit)IFW	Batch_2	1	34	19	5999	13461	7525.99	7493	387.37	5242	4965	1508.34	428.47	417	167.24	481.86	467	164.58
CKI(Cit)VVM	Batch_2	1	35	19	6064	13461	3742.64	3734	257.14	5757.57	5074	2099.74	491.59	467	162.17	481.24	467	165.91
SGD(Cit)QSY	Batch_1	1	36	19	6130	13461	15042.9	15034	771.74	6790.4	6071	2589.51	442.52	434	151.45	501.9	484	179.27
ARW(Cit)WMF	Batch_2	1	37	19	6195	13461	13975	14077	937.7	6037.73	5271	2456.51	691.94	684	206.53	516.94	495	178.75
KDI(Cit)TLL	Batch_2	1	38	19	6261	13461	4470.09	4483	283.56	5092.08	4298	2306.5	504.28	481	160.46	509	495	169.77
GEG(Cit)QSA	Batch_1	1	39	19	6326	13461	5218.31	5204	374.04	4255.87	4213	709.89	505.89	484	182.92	505.33	489	167
SEG(Cit)IGE	Batch_1	1	40	19	6391	13461	3552.62	3540	340.08	4602.91	4498	864.37	539.22	534	166.98	489.91	472	164.62
RDC(Cit)MLC	Batch_2	1	41	19	6457	13460	6250.55	6244	394.06	5394.83	5086	1530.64	464.84	445	180.52	469.85	456	159.97
FRQ(Cit)FRG	Batch_2	1	42	19	6522	13460	10453.7	10445	628.57	6201.56	5959	1784.57	475.12	461	171.45	464.31	450	162.68
RCP(Cit)IFI	Batch_2	1	43	19	6587	13460	13239.2	13282	914.98	6185.68	5674	2140.67	472.17	472	183.43	467.35	450	167.72
DGS(Cit)KSY	Batch_1	1	44	19	6653	13460	12694.5	12937	1253.25	5387.25	4983	1729.61	674.89	667	223.22	477.93	461	170.08
LVK(Cit)CCD	Batch_2	1	45	19	6718	13460	3999.25	3973	306.73	4702.81	4449	1139.05	461.45	445	157.36	487.19	467	170.01
KRF(Cit)FKT	Batch_2	1	46	19	6784	13460	4532.43	4486	314.45	4998.15	4637	1385.08	489.32	467	164.35	491.4	472	168.54
HAL(Cit)EEC	Batch_2	1	47	19	6849	13460	4003.99	3983	292.97	5285.17	4522	2311.36	503.44	492	170.1	494.77	478	171.33
QAA(Cit)VIM	Batch_2	1	48	19	6914	13460	4783.35	4789	309.22	5989.86	4716	3406.52	473.44	456	173.65	492.8	472	175.79
DYD(Cit)PGY	Batch_1	1	49	19	6980	13460	7620.43	7620	501.29	6105.87	5119	3198.37	491.08	458.5	170.93	490.18	467	173.65
GGE(Cit)MGA	Batch_1	1	50	19	7045	13460	11802.6	11867	568.61	5803.69	5389	1877.01	427.57	400	155.98	499.75	484	179.13
FPF(Cit)LPH	Batch_2	1	51	19	7110	13460	5591.16	5568	436.52	6231	5468	2827.15	478.93	461	180.99	519.06	500	191.17
YSD(Cit)WGP	Batch_1	1	52	19	7176	13460	31284.9	31825	2650.53	7944.96	6444	4293.05	787.11	779	285.33	559.11	528	211.77
TPN(Cit)FRC	Batch_2	1	53	19	7241	13460	12468.9	12343	1066.09	8022.27	7026	3954.81	654.28	617	251.42	547	517	208.83
QRF(Cit)CMW	Batch_2	1	54	19	7307	13460	9969.44	9963	561.76	7793.34	6920	3331.39	764.46	728	213.6	526.29	500	195.62
LFN(Cit)FIR	Batch_2	1	55	19	7372	13460	24949	25577	2146.02	8303.62	7032	3985.79	725.72	706	272.34	550.5	500	531.68
WVV(Cit)EMW	Batch_2	1	56	19	7437	13459	8456.42	8281	749.62	6008.29	5565	2506.9	520.3	472	207.1	519.52	478	523.02
GEE(Cit)WDY	Batch_1	1	57	19	7503	13459	7288.22	7256	521.28	5479.57	5083	1899.94	500.59	472	174.81	510.82	492	181.05
YYE(Cit)FDA	Batch_1	1	58	19	7568	13459	17183.6	17175	846.19	6043.8	5553	2182.24	736.49	728	196.27	508.95	489	182.56
KMN(Cit)WLF	Batch_2	1	59	19	7633	13459	14448.3	14583	1550.09	5488.56	4722	2168.55	658.89	612	289.8	497.86	484	174.69
TNK(Cit)HQM	Batch_2	1	60	19	7699	13459	3024.81	3025	253.37	5551.2	4510	2548.11	540.56	511	179.22	499.6	489	174.81
PIQ(Cit)CWH	Batch_2	1	61	19	7764	13459	10514.8	10536	543.82	7282.97	6771	3086.93	435.86	422	169.39	483.55	467	176.2
YGD(Cit)GDY	Batch_1	1	62	19	7830	13459	24157.4	24245	914.72	7941.56	6911	3553.51	312.73	289	136.29	472.41	450	175.13
WMC(Cit)RIT	Batch_2	1	63	19	7895	13459	7548.51	7517	430.84	5960.03	5504	2472.48	408.68	389	158.04	470.27	456	169.1
RNM(Cit)NCT	Batch_2	1	64	19	7960	13459	6297.09	6241	466.91	5338.93	5298	1102.86	477.79	464	162.66	467.02	450	163.71
VAN(Cit)WVV	Batch_2	1	65	19	8026	13459	11349.8	11142	1052.6	5338.42	5134	1399.62	547.12	511	222.82	468.43	450	167.44
EMPTY	Blank	1	1	20	3842	13529	1555.36	1533	181.42	2113.62	1467	1783.92	434.27	434	140.28	447.08	434	143.48
SYG(Cit)QSP	Batch_1	1	2	20	3907	13529	11422.5	11355	754.57	4762.94	4589	2221.58	398.85	369.5	149.8	422.84	406	142.09
MNY(Cit)KQC	Batch_2	1	3	20	3973	13529	5140.95	5128	275.89	5126.11	4825	1443.34	423.1	416.5	134.71	418.31	406	142.55
RRY(Cit)FEQ	Batch_2	1	4	20	4038	13528	10496.3	10554	623.09	4897.76	4474	1530.43	408.4	400	146.25	424.51	411	142.97
MPY(Cit)IRN	Batch_2	1	5	20	4103	13528	4537.42	4510	259.94	4542.21	4334	1238.08	413.53	411	134.94	437.42	422	146.61
EDT(Cit)NVG	Batch_2	1	6	20	4169	13528	3599.28	3576	224.43	4634.25	4413	1117.38	418.24	417	128.19	443.42	428	151.67
DGD(Cit)LGE	Batch_1	1	7	20	4234	13528	6655.48	6668	384.86	4973.66	4565	1457.75	421.12	417	129.94	444.58	428	150.69
RLR(Cit)VEK	Batch_2	1	8	20	4299	13528	8110.75	8135	539.14	5846.71	5419	2048.49	399.25	395	136.52	432.24	417	144.15
WFF(Cit)KKS	Batch_2	1	9	20	4365	13528	11879.9	11785	710.71	5668.39	5359	1719.26	392.26	383	121.74	434.72	422	146.03
DGD(Cit)HDY	Batch_1	1	10	20	4430	13528	6382.16	6438	669.55	5098.45	4783	1435.97	454.96	439	153.56	443.26	434	148.22
KVL(Cit)LQG	Batch_2	1	11	20	4496	13528	4474.96	4437	296.65	4953.15	4589	1370.2	453.5	445	145.49	441.23	434	147.84
EQR(Cit)ILN	Batch_2	1	12	20	4561	13528	5452.4	5468	297.89	5714.98	5207	2376.4	447.14	422	150.68	431.63	422	154.83
GGG(Cit)QYE	Batch_1	1	13	20	4626	13528	11461.5	11482	523.3	7252.67	6113.5	3698.95	405.04	395	134.72	418.9	406	157.25
VRC(Cit)CAT	Batch_2	1	14	20	4692	13528	9181.51	9184	391.39	5739.19	5316	1642.86	401.99	389	141.9	434.34	422	149.13
KNH(Cit)NED	Batch_2	1	15	20	4757	13528	3937.53	4007	387.37	5302.15	4819	1511.06	502.09	500	152.68	450.12	439	153.44
YGD(Cit)DDP	Batch_1	1	16	20	4822	13528	7858.34	7805	483.97	5474	5359	1179.19	481.88	467	156.02	455.63	445	155.62
CKY(Cit)EFM	Batch_2	1	17	20	4888	13528	7443.46	7423	396.84	6096.93	5777	1963.65	456.07	453	158.79	460.04	450	155.1
NTA(Cit)MVS	Batch_2	1	18	20	4953	13527	6594.86	6583	388.36	6748.63	6020	3108.88	448.04	436.5	150.06	450.15	439	155.35
SYS(Cit)PYE	Batch_1	1	19	20	5019	13527	8305.72	8293	423.22	5756.27	5632	1245.4	475.35	475	132.89	468.82	456	160.3
MFP(Cit)HEQ	Batch_2	1	20	20	5084	13527	6454.04	6408	343.7	5825.16	5547	1552.18	478.24	450	159.27	468.68	450	158.84
NAA(Cit)KPL	Batch_2	1	21	20	5149	13527	4741.31	4740	300.85	5628.63	5262	1473.88	441.74	431	154.52	458.84	445	159.18
FAP(Cit)IQD	Batch_2	1	22	20	5215	13527	6382.65	6383	399.3	5631.56	5122	1626.35	446.69	422	175.1	463.13	450	162.26
DED(Cit)PYP	Batch_1	1	23	20	5280	13527	4574.72	4565	312.64	4770.94	4552	1018.4	481.77	450	154.81	473.83	467	155.35
DGG(Cit)IGE	Batch_1	1	24	20	5345	13527	6139.39	6098	317.66	5120.86	5037	967.03	447.46	434	161.65	466.93	450	158.18
KHF(Cit)CKC	Batch_2	1	25	20	5411	13527	5809.3	5801	335.76	6774.29	5698	4311.67	454.33	434	155.4	452.46	439	156.29
SGD(Cit)YGP	Batch_1	1	26	20	5476	13527	46499.3	46082	4005.09	8790.68	6544	6260.05	138.06	127	79.4	430.47	417	161.05
QHA(Cit)YKW	Batch_2	1	27	20	5542	13527	9455.96	9454	524.19	7518.22	6638	4496.18	375.06	361	155.25	443.01	428	159.57
YEG(Cit)LGY	Batch_1	1	28	20	5607	13527	9727.68	9712	510.11	6837.69	6426	2276.81	412.41	400	141.74	452.85	439	153.96
GYE(Cit)WGY	Batch_1	1	29	20	5672	13527	17135.2	17268.5	1377.26	6777.19	5904	2794.58	531.13	372	509.94	445.07	428	159.78
MCP(Cit)VPL	Batch_2	1	30	20	5738	13527	5998.85	6007	325.07	6267.21	5219	3574	411.72	389	149.2	439.12	428	160.94
DEG(Cit)VSY	Batch_1	1	31	20	5803	13527	5688.16	5698	361.09	5205.46	4898	1966.92	450.33	417	166.25	453.67	439	163.4
RMN(Cit)CAQ	Batch_2	1	32	20	5868	13527	10799.8	10769.5	683	5380.76	5213	1679.75	571.18	481	296.27	448.19	434	162.95
FPQ(Cit)KQL	Batch_2	1	33	20	5934	13526	5817.27	5832	365.94	5327.04	5189	1500.72	434.99	395	166.69	458.81	445	159.73
KVV(Cit)MWQ	Batch_2	1	34	20	5999	13526	7284.8	7262	467.43	5240.4	5159	1203.95	493.7	467	179.9	477.95	461	163.01
FRL(Cit)TPL	Batch_2	1	35	20	6065	13526	5865.76	5868	310.93	5594.1	5347	1536.87	454.39	428	158.25	486.45	472	168.59
FHW(Cit)MHR	Batch_2	1	36	20	6130	13526	8767.58	8663	548.02	5874.82	5401	2100.46	504.18	495	160.73	505.79	489	174.06
QKF(Cit)LRS	Batch_2	1	37	20	6195	13526	3316.25	3291	266.11	4600.9	4037	1647.24	525.43	517	158.57	529.53	511	175.16
LAM(Cit)PTC	Batch_2	1	38	20	6261	13526	3538.02	3522	294.15	3886.98	3843	609.13	528.04	511	182.21	538.83	523	174.69
DGE(Cit)EDY	Batch_1	1	39	20	6326	13526	5550.09	5504	393.39	4597.81	4383	1077.88	543.48	523	173.18	521.21	500	174.55
HQF(Cit)FKG	Batch_2	1	40	20	6391	13526	5620.54	5601	317.98	5617.25	5292	1661.28	465.84	450	161.7	483.52	467	165.51
YGE(Cit)NGE	Batch_1	1	41	20	6457	13526	9957.29	9948	549.5	6422.56	5844	2446.4	501.12	478	175.92	476.07	461	165.08
QWQ(Cit)HIT	Batch_2	1	42	20	6522	13526	5613.43	5613	376.22	6023.29	5456	1973.46	482.9	467	167.06	479.98	461	164.62
FKQ(Cit)WCF	Batch_2	1	43	20	6587	13526	12662	12616	834.34	6096.56	5619	1968.61	577.58	578	177.11	481.93	467	173.17
NFM(Cit)HPV	Batch_2	1	44	20	6653	13526	7549.52	7572	435.36	5628.25	5316	1674.03	469.64	467	166.97	487.26	467	175.21
RWH(Cit)KVL	Batch_2	1	45	20	6718	13526	6732.48	6692	389.84	5052.13	4904	1057.99	474.65	467	164.07	487.28	467	168.1
LIP(Cit)RHW	Batch_2	1	46	20	6784	13526	9503.73	9445	520.33	5827.7	5377	1842.94	512.51	505.5	172.42	487.49	467	167.52
YGG(Cit)VGY	Batch_1	1	47	20	6849	13525	19181.1	19429	1007.29	7159.1	5904	3559.21	499.05	478	180.73	504.17	484	177.2
CMN(Cit)VWW	Batch_2	1	48	20	6914	13525	23715.1	23722	850.85	8084.71	5613	5407.39	698.96	684	211.13	543.55	523	197.82
IDF(Cit)EKK	Batch_2	1	49	20	6980	13525	2218.96	2158	418.52	5645.43	4625	3494.6	519.74	511	210.51	518.08	500	184.16
CRH(Cit)MKH	Batch_2	1	50	20	7045	13525	5326.8	5277	456.54	5299.83	5007	1734.16	503.05	500	178.45	502.65	489	176.65
GGE(Cit)KDA	Batch_1	1	51	20	7110	13525	7281.09	7274	805.29	5672.03	5256	2040.98	550.28	523	209.3	521.34	506	185.94
FIQ(Cit)HEG	Batch_2	1	52	20	7176	13525	4958.15	4971	362.52	5895.04	5177	2946.61	501.06	484	181.79	536.95	511	191.29
NPH(Cit)TWH	Batch_2	1	53	20	7241	13525	11465.9	11445	846.97	5738.47	5310	1895.95	602.27	573	185.41	515.14	500	179.62
LWV(Cit)IKL	Batch_2	1	54	20	7307	13525	6757.9	6759	407.86	6404.64	5753	2488.09	479	472	160.52	504.31	484	180.42
SYD(Cit)NSP	Batch_1	1	55	20	7372	13525	15282.6	15192	1004.59	7452.85	6304	3587.45	616.57	567	273.37	503.24	478	187.98
NHH(Cit)WRM	Batch_2	1	56	20	7437	13525	10069.7	10169	639.79	5253.28	4771	2014.96	692.99	675.5	262.93	501.51	478	175.23
DSS(Cit)EDA	Batch_1	1	57	20	7503	13525	3406.89	3376	239.07	4422.85	3964	1502.76	501.23	481	183.09	516.68	500	174.08
TPV(Cit)VMQ	Batch_2	1	58	20	7568	13525	4472.92	4461	324.04	4750.34	4231	1906.4	518.3	500	174.72	520.01	506	176.39
TQH(Cit)HMM	Batch_2	1	59	20	7633	13525	3756.01	3710	283.95	4449.73	4183	1208.18	537.81	528	181.17	516.07	506	172.73
SES(Cit)CDE	Batch_1	1	60	20	7699	13525	3100.55	3073	283.74	4629.05	4243	1339.05	516.03	489	166.81	507.63	495	173.39
NAN(Cit)RCT	Batch_2	1	61	20	7764	13525	8321.44	8329	419.72	6114.44	5874	2004.61	465.88	456	177.47	479.04	461	169.78
FTC(Cit)HMN	Batch_2	1	62	20	7830	13524	6185.21	6147	526.56	6354.22	5716	2473.28	470.14	450	161.84	480.28	461	172.36
FDL(Cit)IMT	Batch_2	1	63	20	7895	13524	4233.51	4198	407.81	5477.73	5207	1213.75	529.37	495	189.6	475.26	456	166.68
GSG(Cit)ADA	Batch_1	1	64	20	7960	13524	5795.1	5741	451.69	4717.1	4613	1005.77	459.78	428	167.12	473.43	456	165.96
VVL(Cit)RKS	Batch_2	1	65	20	8026	13524	3555.51	3540	290.02	4426.24	4146	1072.3	501.42	495	170.22	474.9	456	168.62
EDKFVRYVD	Control_1	1	1	21	3842	13594	302.46	290	73.49	2140.9	1448	1954.83	443.58	428	131.44	454.31	439	147.25
WDH(Cit)RAW	Batch_2	1	2	21	3907	13594	10939.2	10924	600.26	4741.46	4443	2420.6	446.08	434	152.85	422.06	406	142.1
FIL(Cit)NPD	Batch_2	1	3	21	3973	13594	3447.7	3455	265.1	5395.4	4707	1936.02	390.62	386	140.42	414.14	400	138.46
KTF(Cit)VAR	Batch_2	1	4	21	4038	13594	4972.66	4962	291.68	5379.5	4871	1833.83	388.4	375	133.6	419.87	411	139.25
YED(Cit)IYE	Batch_1	1	5	21	4103	13594	6860.4	6899	491	5463.72	5092	1774.32	407.31	383	161.19	421.36	406	145.36
RPN(Cit)YII	Batch_2	1	6	21	4169	13594	9829.87	9881.5	610.51	5239.68	4959	1621.53	383.03	372	141.03	430.51	417	151
MVT(Cit)PVR	Batch_2	1	7	21	4234	13594	2773.3	2746	220.72	4833.97	4577	1329.29	444.35	436.5	143.62	445.12	428	147
QQQ(Cit)YCN	Batch_2	1	8	21	4299	13594	8982.45	8948	414.01	5213.73	4901	1443.4	403.74	389	139.31	442.25	428	143.09
VHC(Cit)CKK	Batch_2	1	9	21	4365	13594	5728.27	5735	400.76	5472.23	5128	1559.52	403.55	389	138.27	433.76	417	146.51
GEG(Cit)WGE	Batch_1	1	10	21	4430	13593	7228.55	7214	443.2	5347.16	5165	1241.38	443.01	434	149.33	439.28	428	148.24
WPK(Cit)IPR	Batch_2	1	11	21	4496	13593	3648.89	3625	265.65	5313.18	4722	1733.13	415.75	397.5	139.35	434.42	422	146.56
TAL(Cit)CIH	Batch_2	1	12	21	4561	13593	7247.42	7153	517.27	5543.21	5250	1502.42	394.84	389	138.36	430.67	417	154.92
CFP(Cit)MED	Batch_2	1	13	21	4626	13593	8956.08	8996	653.06	6471.13	6165	1705.14	410.1	383	149.69	432.64	411	158.37
LCM(Cit)HHQ	Batch_2	1	14	21	4692	13593	4936.49	4928	316.27	5875.54	5407	1794.86	441.2	428	149.64	438.57	422	153.57
HHF(Cit)PIG	Batch_2	1	15	21	4757	13593	4248.05	4237	262.15	4946.9	4837	1163.66	441.33	434	143.86	445.7	428	151.48
IDL(Cit)FAS	Batch_2	1	16	21	4822	13593	7952.66	7981	441.88	5244.18	5201	1466.59	398.14	383	141.46	454.18	439	153.37
PQV(Cit)YFD	Batch_2	1	17	21	4888	13593	9450.61	9463	409.44	5829.55	5686	1565.96	377.79	367	134.14	457.03	445	154.44
SYE(Cit)ESY	Batch_1	1	18	21	4953	13593	10249.8	10263	716.4	5935.43	5665	1515.25	395.5	367	161.21	450.8	439	154.79
EML(Cit)FKV	Batch_2	1	19	21	5019	13593	5581.81	5571	320.36	6517.06	5638	3238.05	444.79	425	161.2	452.4	434	157.67
GSS(Cit)ESP	Batch_1	1	20	21	5084	13593	7717.94	7699	393.42	6738.42	6113.5	2552.61	450.27	422	167.06	454.13	439	154.33
IWP(Cit)NCF	Batch_2	1	21	21	5149	13593	12933	12931	624.41	6715.39	6383	1960.62	369.03	339	148.35	450.25	434	157.63
CNI(Cit)NFH	Batch_2	1	22	21	5215	13593	10155.4	10184	554.16	6385.83	6244	2003.38	408.75	400	146.22	454.92	439	160.63
QVK(Cit)EPN	Batch_2	1	23	21	5280	13593	3599.44	3595	264.65	5089.1	4461	1653.53	459.84	445	156.43	466.45	456	159.36
QVL(Cit)HHG	Batch_2	1	24	21	5345	13593	3904.52	3916	286.43	4671.73	4558	888.29	469.11	461	125.1	472	461	157.67
EQM(Cit)LCV	Batch_2	1	25	21	5411	13592	5065.37	5053	320.9	5641.41	5074	2624.11	433.95	428	140.91	461.63	450	154.89
SGG(Cit)ISY	Batch_1	1	26	21	5476	13592	10568	10524	596.2	7705.13	6441	4547.36	400.72	383	149.95	434.96	422	152.99
LVF(Cit)CNL	Batch_2	1	27	21	5542	13592	7503.35	7502	409.16	6577.57	6341	1725.38	406.67	383	156.96	448.78	434	153.08
VDI(Cit)MLH	Batch_2	1	28	21	5607	13592	5131.07	5128	321.7	5926.28	5483	1746.42	455.95	439	166.7	457.7	442	161.1
SGG(Cit)PGA	Batch_1	1	29	21	5672	13592	5554.97	5535	314.37	6819.11	5807	3508.67	436.53	406	154.51	444.38	422	162.96
GGD(Cit)RGP	Batch_1	1	30	21	5738	13592	28161.4	27220	3046.47	7125.62	5859	4353.76	232.9	211	122.53	433.93	417	161.56
GSD(Cit)QGE	Batch_1	1	31	21	5803	13592	5993.98	5995	446.49	5191.48	4486	3291.15	426.47	411	159.65	455.72	445	167.96
RDK(Cit)VEH	Batch_2	1	32	21	5868	13592	2819.32	2819	239.58	3988.21	3607	1393.9	482.43	472	163.65	468.11	456	163.49
DES(Cit)DGP	Batch_1	1	33	21	5934	13592	8965.09	8978	700.44	4735.25	4516	1514.11	453.88	442	180.82	467.1	450	163.81
SYD(Cit)SDA	Batch_1	1	34	21	5999	13592	11052.5	11094	794.35	5534.79	5337.5	1500.81	450.67	447.5	151.21	480.76	467	163.87
GYG(Cit)CSA	Batch_1	1	35	21	6065	13592	10099.1	10057	859.35	5469.46	5268	1524.42	552.39	528	204.98	497.7	484	173.27
SSD(Cit)LGE	Batch_1	1	36	21	6130	13592	5338.38	5277	382.56	5083.6	4777	1500.51	486.72	484	152.42	519.39	506	179.16
EHW(Cit)KPI	Batch_2	1	37	21	6195	13592	3739.14	3716	306.38	4128.84	3898	900.61	527.3	489	194.35	540.16	523	179.72
SES(Cit)ADE	Batch_1	1	38	21	6261	13592	2658.55	2655	247.57	4276.16	3928	1182.83	555.64	550	176.95	539.87	523	176.68
QPH(Cit)WNC	Batch_2	1	39	21	6326	13591	9163.62	9163	581.94	5340.69	5134	1623.58	507.86	497.5	171.87	524.3	506	173.35
NWN(Cit)IAG	Batch_2	1	40	21	6391	13591	12799.2	12816	672.03	6632.47	6135	2388.32	481.59	467	171.26	492.84	472	169.31
YSG(Cit)GYA	Batch_1	1	41	21	6457	13591	20596.7	20108	1976.93	7090.09	5989	3186.41	725.65	628	470.3	496.34	472	176.38
CDR(Cit)LLC	Batch_2	1	42	21	6522	13591	5814.6	5795	372.07	6358.22	5268	3248.45	427.93	400	162.58	508.29	484	183.54
YSD(Cit)KDA	Batch_1	1	43	21	6588	13591	6445.05	6395	478.06	5583.37	5237	1890.8	485.14	467	165.48	494.13	478	175.52
IHN(Cit)WKG	Batch_2	1	44	21	6653	13591	8207.3	8087	724.53	5356.54	5092	1524.51	555.79	528	203.8	507.69	489	179.08
CRT(Cit)CKN	Batch_2	1	45	21	6718	13591	4863.16	4843	314.51	4876.33	4734	1198.08	480.15	467	149.6	497.92	478	178.59
HIA(Cit)VVF	Batch_2	1	46	21	6784	13591	6681.77	6644	376.62	5285.26	5007	1421.41	445.11	428	149.85	485.36	472	167.93
PVV(Cit)NQN	Batch_2	1	47	21	6849	13591	4895.77	4728	710.08	7042.78	5583	4158.73	450.73	445	165.3	521.77	500	187.56
YYD(Cit)CYP	Batch_1	1	48	21	6914	13591	29600	29633	2335.3	9179.53	6574	5826.98	656.38	617	220.79	578.81	556	210.83
HQQ(Cit)LFK	Batch_2	1	49	21	6980	13591	7191.14	7153	506.33	6706.47	5695	3749.44	450.19	439	171.65	523.48	506	191.53
QIH(Cit)MWR	Batch_2	1	50	21	7045	13591	12730.5	12876	811.01	5611.22	5231	1648	787.59	790	224.66	498.51	484	180.91
KTV(Cit)FWS	Batch_2	1	51	21	7111	13591	12121.1	12267	826.57	5369.52	4819	1928.01	705.4	701	197.11	512.59	500	184.32
HQK(Cit)HIR	Batch_2	1	52	21	7176	13591	3063.66	3037	267.81	4521.37	4049	1468.19	503.23	472	176.71	521.83	506	178.91
MRL(Cit)LER	Batch_2	1	53	21	7241	13591	4269.58	4310	295.94	4942.97	4431	1687.28	489.05	484	194.15	500.7	484	173.55
PTH(Cit)VQF	Batch_2	1	54	21	7307	13590	7886.1	7929	454.23	5541.5	4883	2136.92	457.67	434	163.99	488.25	478	173.3
YGG(Cit)AYP	Batch_1	1	55	21	7372	13590	18489.8	18478	1067.73	5837.9	4662	2932.1	579.04	478	322.45	484.78	467	178.32
GEE(Cit)LDA	Batch_1	1	56	21	7437	13590	2307.28	2285	236.03	4471.16	3886	1945.29	501.15	484	174.82	491.41	472	178.39
IAK(Cit)WPN	Batch_2	1	57	21	7503	13590	4654.93	4662	307.07	4185.34	3904	1085.38	460.75	445	165.41	502.11	489	177.19
ICH(Cit)EPT	Batch_2	1	58	21	7568	13590	4686.59	4683	294.59	4853.48	4389	1796.24	485.14	450	180.74	502.42	489	168.91
TLT(Cit)QHN	Batch_2	1	59	21	7634	13590	6121.31	6104	346.87	4823.18	4595	1231.48	462.9	450	174.45	503.99	489	169.89
SSG(Cit)KYA	Batch_1	1	60	21	7699	13590	7803.95	7756	563.47	5029.2	4825	1170.26	451.33	434	174.92	486.67	467	172.07
SYG(Cit)RSA	Batch_1	1	61	21	7764	13590	8437.67	8432	490.03	5248.6	4965	1339.01	414.54	389	156.49	490.29	472	176.78
WNR(Cit)HHK	Batch_2	1	62	21	7830	13590	3861.57	3831	328.61	5237.52	5025	1181.33	511.99	505.5	186.09	500.38	484	176.27
MLC(Cit)TLH	Batch_2	1	63	21	7895	13590	8787.86	8751	501.21	5491.4	5189	1243.92	444.73	431	159.8	479.59	467	166.75
IRV(Cit)IML	Batch_2	1	64	21	7960	13590	5027.11	5034	335.95	5132.23	4849	1549.39	473.5	467	148.29	476.05	456	167.89
IKA(Cit)IVS	Batch_2	1	65	21	8026	13590	3316.91	3316	263.3	5437.09	4601	2237.29	459.63	461	161.01	474.22	450	170.2
EMPTY	Blank	1	1	22	3842	13660	1730.1	1691	258.37	2015.37	1533	1483.29	433.37	411	145.16	460.21	450	148.47
VLK(Cit)RKC	Batch_2	1	2	22	3907	13659	3722.14	3734	249.44	5032.03	4486	2678.61	432.28	422	127.52	429	417	144.97
YYS(Cit)TSA	Batch_1	1	3	22	3973	13659	14476.3	14465	855.3	6245.52	5586	2317.87	362.05	350	130.06	414.43	403	142.54
FQI(Cit)WLQ	Batch_2	1	4	22	4038	13659	11654.3	11706	682.28	6625.72	6183	2234.78	378.58	367	131.65	416.07	406	142.36
HLN(Cit)NCQ	Batch_2	1	5	22	4103	13659	13973.3	14007	679.92	6769.83	6426	2011.44	358.75	356	133.96	419.35	411	142.53
CNW(Cit)LID	Batch_2	1	6	22	4169	13659	5668.28	5644	331.34	5999.88	5759	1814.71	442.81	417	158.47	425.64	411	143.28
RPY(Cit)NHR	Batch_2	1	7	22	4234	13659	5489.29	5486	282.63	4939.73	4856	1082.83	447.31	439	147.31	448.38	434	146.3
LVI(Cit)RRN	Batch_2	1	8	22	4300	13659	5467.87	5453	325.72	5410.52	5013	1708.92	409.43	397.5	125.74	452.39	434	148.49
ILR(Cit)LKL	Batch_2	1	9	22	4365	13659	5146.85	5128	288.75	4902.21	4783	1132.73	404.06	400	139.72	445.72	428	149.05
KHV(Cit)CAQ	Batch_2	1	10	22	4430	13659	7098.66	7083.5	364.1	5853.75	5586	1587.13	393.01	375	136.48	433.49	422	146.34
MVN(Cit)RFH	Batch_2	1	11	22	4496	13659	11659.3	11639	496.17	6583.21	6056	2153.74	364.03	339	130.25	429.33	417	146.4
DEE(Cit)MSP	Batch_1	1	12	22	4561	13659	5344.12	5341	479.75	6375.96	5850	1919.36	448.18	439	156.4	431.41	417	144.57
RQT(Cit)CCF	Batch_2	1	13	22	4626	13659	10556.5	10512	504.54	6892.35	6471	2094.58	386.77	372	139.53	427.87	417	148.37
GGE(Cit)FDY	Batch_1	1	14	22	4692	13659	16824	16793	635.26	6558.13	5919.5	2375.55	333.5	306	139.72	435.25	417	158.62
VMV(Cit)EWD	Batch_2	1	15	22	4757	13659	5985.4	6010.5	415.54	5548.63	5086	2158.46	426.45	411.5	148.62	440.6	422	153.84
EMPTY	EMPTY	1	16	22	4823	13659	2227.81	2200	211.3	4655.66	4468	1580.43	460.67	439	157.51	454.13	439	151.49
KQR(Cit)KKW	Batch_2	1	17	22	4888	13658	3421.41	3401	331.84	5100.28	4725	1672.79	508.1	484	161.08	453.54	439	150.07
PRV(Cit)IRM	Batch_2	1	18	22	4953	13658	4637.25	4558	443.73	6049.69	5134	2945.17	438.05	422	143.19	441.24	428	149.69
SSS(Cit)WGP	Batch_1	1	19	22	5019	13658	31153.6	31400	1585.7	8088.66	6714	4223.92	235.86	222	108.99	434.66	422	153.92
DYD(Cit)WGY	Batch_1	1	20	22	5084	13658	15207.8	15180	675.04	8405.14	7396	3704.35	376.32	367	145.95	444.64	428	157.11
NMT(Cit)WHD	Batch_2	1	21	22	5149	13658	5804.45	5783	462.01	6877.73	6274	2093.76	473.66	461	160.58	459.36	445	158.93
RKN(Cit)FMT	Batch_2	1	22	22	5215	13658	8820.33	8793	511.41	6771.81	6450	1940.9	425.49	406	159.03	456.05	442	158.83
CNP(Cit)QTH	Batch_2	1	23	22	5280	13658	10201.7	10200	543.32	5668.26	5050	1789.12	416.6	395	149.94	464.49	450	155.07
IDI(Cit)LTH	Batch_2	1	24	22	5346	13658	4481.39	4480	277.51	5502	4801	2163.09	472.02	450	154.78	469	450	160.02
LIT(Cit)INT	Batch_2	1	25	22	5411	13658	5422.58	5425	295.89	5331.08	4977	1496.87	466.52	439	163.81	464.38	450	161.56
AKI(Cit)WWI	Batch_2	1	26	22	5476	13658	9532.68	9560	542.28	6633.64	6356	1732.54	424.83	406	148.54	452.51	439	155.15
MRW(Cit)YHW	Batch_2	1	27	22	5542	13658	10649.5	10669.5	544.09	6693.41	6577	1839	433.75	425	156.54	458.62	445	159.23
SSE(Cit)IYA	Batch_1	1	28	22	5607	13658	9277.69	9318	515.98	5577.3	5274	1623.94	432.93	428	164.86	466.31	450	166.83
NQN(Cit)EVK	Batch_2	1	29	22	5672	13658	7071.65	7099	361.65	6072.97	5807	2178.14	439.33	411	152.52	458.55	439	167.98
FQR(Cit)QTN	Batch_2	1	30	22	5738	13658	7468.34	7493	383.89	6371.45	5716	3503.44	436.93	422	155.22	457.44	445	166.82
PRK(Cit)EQV	Batch_2	1	31	22	5803	13657	3519.49	3504	277.16	4020.14	3722	1351.83	469.26	458.5	159.05	473.51	461	165.01
EMPTY	Blank	1	32	22	5869	13657	1773.28	1761	176.31	3682.32	3479	1275.12	461.36	439	148.76	475.59	461	164.61
YGE(Cit)IGE	Batch_1	1	33	22	5934	13657	8540.09	8378	785.05	4810.83	4746	1546.77	446.13	434	162.9	474.73	456	163.9
KVT(Cit)NFC	Batch_2	1	34	22	5999	13657	7373.06	7390	383.67	5460.03	5062	1897.94	432.73	417	155.37	488.91	472	164.95
RVK(Cit)PCV	Batch_2	1	35	22	6065	13657	2627.37	2631	229.61	4847.68	4437	1489.91	542.7	534	164.51	513.9	500	169.57
GGD(Cit)IDP	Batch_1	1	36	22	6130	13657	6940.75	6923	415.23	5055.13	4801	1374.28	515.87	517	157.7	525.44	511	174.3
QQP(Cit)VAR	Batch_2	1	37	22	6195	13657	7644.65	7617	431.26	5161.88	4937	1332.56	478.82	472	154.25	533.27	517	175.74
GGE(Cit)HSA	Batch_1	1	38	22	6261	13657	7206.81	7196	393.16	5663.71	5353	1940.49	534.06	517	180.42	541.96	528	178.8
MTI(Cit)YHC	Batch_2	1	39	22	6326	13657	6390.1	6401	386.31	6086	5680	2157.59	522.89	506	163.47	541.39	523	185.59
TWK(Cit)RTF	Batch_2	1	40	22	6392	13657	7739.71	7720	410.07	5918.26	5541	1903.01	494.28	484	159.41	523.93	508.5	174.63
RNQ(Cit)KAC	Batch_2	1	41	22	6457	13657	5900.5	5868	327.43	6675.48	5589	3312.18	465.91	450	163.32	542.83	523	193.4
YYD(Cit)HYY	Batch_1	1	42	22	6522	13657	18268.5	18993	2070.64	6558.47	5462	3414.22	650.77	625.5	196.36	542.91	517	195.62
NAI(Cit)FRQ	Batch_2	1	43	22	6588	13657	7487.98	7408	495.12	5946.25	5504	2428.22	474.88	453	162.9	514.56	495	178.61
GGD(Cit)ASA	Batch_1	1	44	22	6653	13657	11199.5	11142	687.7	5272.58	4934	1777.6	579.08	562	194.86	523.57	506	180.89
HNL(Cit)PET	Batch_2	1	45	22	6718	13657	2531.49	2534	231.17	4610.18	4177	1519	524.62	514	170.32	529.14	511	182.79
RWM(Cit)EVQ	Batch_2	1	46	22	6784	13656	10527.3	10521	677.89	5270.81	5071	1376.46	511.48	500	176.94	504.91	489	170.67
NCR(Cit)WIL	Batch_2	1	47	22	6849	13656	10267.3	10172	1566.68	6552.89	5819	2908.56	528.33	495	188.26	511.54	495	178.54
SYG(Cit)WYE	Batch_1	1	48	22	6914	13656	14867.7	13789	2510.88	8002.38	6495	4415.24	558.5	517	202.65	539.98	523	199.28
GSG(Cit)IYY	Batch_1	1	49	22	6980	13656	12268.2	12306	744.19	6128.79	5504	2561.61	481.61	467	165.49	523.21	506	184.02
KHM(Cit)ERS	Batch_2	1	50	22	7045	13656	4309.88	4286	323.75	4873.65	4395	1569.03	544.28	545	166.92	514.23	495	177.5
TRM(Cit)ECM	Batch_2	1	51	22	7111	13656	4951.13	4922	323.45	4786.45	4452	1341.22	502.2	489	163.53	514.23	500	180.07
SES(Cit)NDA	Batch_1	1	52	22	7176	13656	3581.27	3570	308.9	5198.31	4552	2010.15	534.24	500	169.78	525.52	511	183.92
LFT(Cit)PQG	Batch_2	1	53	22	7241	13656	16122.5	16229	1134.22	5918.46	5059	2295.32	817.3	801	193.97	500.98	489	173.53
NQK(Cit)EHL	Batch_2	1	54	22	7307	13656	4175.85	4152	272	5443.13	4598	2417.06	542.41	528	171.73	492.84	484	176.68
MKL(Cit)HNQ	Batch_2	1	55	22	7372	13656	2682.08	2673	216.99	4758.57	4037	2208.44	530.2	506	169.28	495.02	478	177.31
IPK(Cit)YVN	Batch_2	1	56	22	7437	13656	4921.64	4916	301.74	4246.8	4061	969.36	500.33	478	164.13	502.1	489	176.54
SYS(Cit)NDA	Batch_1	1	57	22	7503	13656	9732.33	9706	611.63	5164.92	4655	1801.79	489.94	467	209.99	512.43	484	618.37
SYE(Cit)SSY	Batch_1	1	58	22	7568	13656	16999	17023	1374.78	6179.6	5456	2330.16	983.89	951	386.62	508.99	472	619.19
TTF(Cit)HRW	Batch_2	1	59	22	7634	13656	5342.24	5362	327.17	5466.8	5134	1767.51	509.53	495	180.78	493.34	478	173.02
EWK(Cit)HFD	Batch_2	1	60	22	7699	13655	4104.41	4086	314.72	4633.42	4431	1018.98	517.31	508.5	183.43	503.81	489	175.58
SEE(Cit)FDE	Batch_1	1	61	22	7764	13655	3487.16	3467	258.84	4425.86	4225	972.8	510.31	503	177.04	517.27	489	492.61
VVQ(Cit)PMC	Batch_2	1	62	22	7830	13655	3674.89	3685	257.92	4695.75	4595	925.16	502.55	484	177.68	510.54	484	492.05
NHF(Cit)NRQ	Batch_2	1	63	22	7895	13655	6333.24	6323	386.98	5419.49	5159	1225.87	496.31	489	177.77	486.08	472	165.36
RPW(Cit)QNR	Batch_2	1	64	22	7960	13655	10328.9	10330	549.99	6186.7	5965	1693.71	443.67	422	184.39	476.73	461	167.97
QQF(Cit)QWG	Batch_2	1	65	22	8026	13655	10556.9	10527	563.06	6961.35	6408	2559.84	453.44	439	161.31	466.6	445	171.06
EDKFVRYVD	Control_1	1	1	23	3842	13725	279.71	272	61.13	2235.09	1494	2234.43	491.33	484	148.99	455.7	445	145.33
YGS(Cit)IGY	Batch_1	1	2	23	3907	13725	15570	15601	801.37	5144.03	4765	2935.68	358.21	344	128.74	436.28	422	143.83
YEG(Cit)IYE	Batch_1	1	3	23	3973	13725	6282.67	6298	337.7	6275.71	5813	2137.46	401.61	395	150.02	421.64	417	143.32
RNW(Cit)MPI	Batch_2	1	4	23	4038	13725	6704.63	6683	408.33	6443.77	6171	1832.33	420.22	400	155.36	423.52	417	144.54
DGD(Cit)DGY	Batch_1	1	5	23	4103	13725	9722.68	9760	809.2	6871.76	6638	1841.76	383.48	367	143.45	425.81	417	143.1
FPR(Cit)FIT	Batch_2	1	6	23	4169	13725	9573.19	9560	428.91	6306.38	6044	1952.22	387.41	383	131.08	428.01	417	143.4
HIT(Cit)VKQ	Batch_2	1	7	23	4234	13725	4215.19	4225	254.11	5621.23	5104	1829.17	452.11	445	146.84	443.83	434	150.9
FIV(Cit)EWW	Batch_2	1	8	23	4300	13724	13018.2	12991	531.57	6404.11	5353	2747.59	382.37	372	132.4	448.14	434	151.64
RQV(Cit)IVS	Batch_2	1	9	23	4365	13724	4606.24	4631	265.61	5614.79	4989	2057.76	428.84	417	136.45	445.05	434	147.55
YGD(Cit)MDE	Batch_1	1	10	23	4430	13724	8010.13	7984	528.32	5967.85	5710	1667.56	467.27	450	141.23	436.17	422	148.79
FRC(Cit)VFK	Batch_2	1	11	23	4496	13724	10716.9	10712	554.48	6668.42	6226	2147.57	413.06	400	130.65	427.27	411	147.63
QLR(Cit)LTW	Batch_2	1	12	23	4561	13724	9819.86	9824	464.44	6306.04	5907	1789.16	389.93	375	141.76	436.62	422	145.45
NVH(Cit)RLV	Batch_2	1	13	23	4626	13724	8642.3	8605	408.78	6623.32	6301	2164.97	413.48	406	144.27	436.69	422	147.11
TPV(Cit)HKL	Batch_2	1	14	23	4692	13724	3204.93	3170	280.97	6710.45	6019.5	2693.79	473.94	478	157.34	435.22	417	156.59
QMN(Cit)YCC	Batch_2	1	15	23	4757	13724	13037.3	13016	919.55	6374.67	5759	2254.88	388.07	372	137.35	434.29	417	159.73
KLP(Cit)VPG	Batch_2	1	16	23	4823	13724	5011.63	4992	277.28	5803.43	5510	2022.77	427.38	422	154.56	444.86	428	154.39
HHN(Cit)LWD	Batch_2	1	17	23	4888	13724	10916.2	10912	485.01	6290.95	5480	2432.51	396.6	392	135.96	429.59	417	150.45
PDW(Cit)PVV	Batch_2	1	18	23	4953	13724	3773.62	3758	281.85	5962.43	5219	2194.33	443.98	434	151.38	429.5	417	144.89
RLT(Cit)TMQ	Batch_2	1	19	23	5019	13724	8446.93	8457	437.42	8666.17	7293	4527.87	443.67	439	138.43	441.41	422	153.38
YYD(Cit)MYY	Batch_1	1	20	23	5084	13724	23153	23236	763.51	8933.02	7535	4021.63	311.71	300	120.1	448.52	428	159.01
EMA(Cit)PWW	Batch_2	1	21	23	5149	13724	6317.43	6298	378.53	7002.76	6232	2708.81	455.07	439	163.01	453.98	434	159.05
VWP(Cit)VFG	Batch_2	1	22	23	5215	13724	13703.1	13701	772.74	6343.48	5692	2279.39	387.24	367	135.09	462.03	450	160.54
GED(Cit)IDE	Batch_1	1	23	23	5280	13723	2551.84	2534	277.51	6115.08	5322	2357.91	509.6	495	150.24	473.74	461	158.25
CWW(Cit)LWN	Batch_2	1	24	23	5346	13723	16164.5	16171	558.65	6684.04	5507	2842.06	384.75	383	131.14	464.75	445	162.92
CVL(Cit)PMG	Batch_2	1	25	23	5411	13723	3707.16	3692	290.6	6148.85	5401	2199.29	476.62	467	163.46	470.37	456	164.29
CHQ(Cit)MIL	Batch_2	1	26	23	5476	13723	9860.86	9887	553.21	6965.45	6668	2133.55	454.7	436.5	151.19	460.67	450	159.13
GED(Cit)NYE	Batch_1	1	27	23	5542	13723	7005.46	7111	629.25	6573.57	6353	2203.86	468.21	461	149.14	466.01	450	163.15
QDI(Cit)IET	Batch_2	1	28	23	5607	13723	2819.54	2806	251.79	5517.98	5037	1799.97	492.17	472	175.58	477.14	461	168.08
WDC(Cit)WAN	Batch_2	1	29	23	5672	13723	8652.52	8651	383.8	5763.99	5547	1511.27	458.94	434	157.43	472.88	456	166.29
LTI(Cit)WQF	Batch_2	1	30	23	5738	13723	11690.6	11439	1329.71	5638.83	5459	1694.68	614.2	578	287.74	466.75	450	160.3
RNI(Cit)TKM	Batch_2	1	31	23	5803	13723	3474.53	3470	280.57	4572.5	4134	1551.4	475.99	447.5	165.03	475.16	461	161.09
CHA(Cit)QAI	Batch_2	1	32	23	5869	13723	7069.78	7065	471.58	4445.77	4383	1319.91	418.52	417	149.67	468.06	450	157.49
PCA(Cit)IIS	Batch_2	1	33	23	5934	13723	4374.53	4377	298.46	5737.96	5113	2216.8	453.99	439	169.98	470.76	456	158.41
YGE(Cit)MYE	Batch_1	1	34	23	5999	13723	14729.1	14792	858.59	5730.5	5007	2261.31	456.3	422	171.84	495.13	478	165.58
QCV(Cit)QHK	Batch_2	1	35	23	6065	13723	4868.8	4862	311.47	5122.88	4607	1863.2	532.06	511	164.54	521.26	506	169.18
FWI(Cit)MIG	Batch_2	1	36	23	6130	13723	10875.3	10821	745.91	5523.17	5256	1685.68	526.9	511	175.03	528.33	517	171.66
LRN(Cit)KNS	Batch_2	1	37	23	6195	13723	7195.58	7184	422.2	5625.01	5328	1996.24	526.3	523	185.45	538.28	523	177.13
FNN(Cit)FEM	Batch_2	1	38	23	6261	13722	14046.2	13955	809.41	6829.23	6304	2693.84	616.63	603	188.44	557.44	539	184.12
YGE(Cit)WSE	Batch_1	1	39	23	6326	13722	20155.2	20053	2029.62	6376.11	5625	2976.04	850.13	779	346.72	569.48	545	205.63
HCY(Cit)FPS	Batch_2	1	40	23	6392	13722	7355.73	7393	481.85	5571.32	5165	2188.18	547.47	536.5	175.07	557.17	539	200.02
YYS(Cit)TDP	Batch_1	1	41	23	6457	13722	15349.5	15616	1246.78	5417.25	4886	2039.58	707.54	684	213.86	546.41	534	178.79
WDM(Cit)PLG	Batch_2	1	42	23	6522	13722	3454.77	3346	604.4	5540.26	4728	2657.3	531.86	517	214.49	542.48	523	186.12
RHN(Cit)MTV	Batch_2	1	43	23	6588	13722	9799.93	9545	1377.6	5342.37	5092	1244.55	579.78	584	174.55	524.14	506	183.46
ILW(Cit)QKM	Batch_2	1	44	23	6653	13722	6765.3	6753	429.84	5447.5	5092	1707.4	542.48	534	180.15	526.62	506	183.84
AVI(Cit)HQV	Batch_2	1	45	23	6718	13722	3444.64	3425	237.44	5215.23	4625	2056.12	557.37	567	181.52	523.12	506	179.66
KVV(Cit)QWN	Batch_2	1	46	23	6784	13722	7515.1	7493	400.77	5700.81	5541	1447.73	498.98	481	163.7	509.95	495	174.74
FNF(Cit)KIQ	Batch_2	1	47	23	6849	13722	5039.76	5013	391.27	5789.26	5656	1249.96	506.1	478	165.93	504.53	489	171.6
RDN(Cit)ERQ	Batch_2	1	48	23	6915	13722	6091.54	6074	469.97	5607.69	5304	1584.14	564.78	539	169.91	516.3	500	175.21
MKN(Cit)RVN	Batch_2	1	49	23	6980	13722	5764.73	5698	501.09	5078.88	4831	1418.87	538.22	523	174.2	523.23	506	177.08
MAL(Cit)IVT	Batch_2	1	50	23	7045	13722	3563.39	3558	253.38	4777.63	4437	1215.6	502.74	506	155.79	516.05	495	175.29
GSD(Cit)SGA	Batch_1	1	51	23	7111	13722	9502.81	9899.5	1114.99	5347.49	5050	1453.86	662.35	645	243.14	521.61	506	179.47
DYS(Cit)TYE	Batch_1	1	52	23	7176	13721	11828.9	11888	938.48	6039.16	5413	2004.86	672.3	651	205.17	548.56	534	190.84
FMY(Cit)RFQ	Batch_2	1	53	23	7241	13721	11306	11273	518.32	6882.2	6341	2438.67	734.6	717	208.78	518.14	495	219.81
SGS(Cit)AYA	Batch_1	1	54	23	7307	13721	16777	16835	820.76	6306.77	5680	2444.37	805.51	812	257.84	481.14	461	203.49
CVQ(Cit)TQG	Batch_2	1	55	23	7372	13721	8100.5	8063	516.43	5644.16	5086	2210.23	462.22	428	167.78	490.74	472	174.97
IDH(Cit)HRT	Batch_2	1	56	23	7438	13721	3731.39	3679	437.47	4891.45	4431	1424.01	519.95	511	155.08	506.64	489	176.94
SES(Cit)SDE	Batch_1	1	57	23	7503	13721	3350.56	3316	295.17	5540	4625	2349.65	537.13	506	175.15	510.01	478	616.84
HHM(Cit)WNF	Batch_2	1	58	23	7568	13721	12225.8	12228	639.84	5950.04	5289	2370.5	819.54	806	269.91	512.22	472	620.15
SYD(Cit)ISA	Batch_1	1	59	23	7634	13721	9718.58	9715	510.51	5412.39	5074	1629.96	438.23	439	161.88	495.68	472	181.1
DGD(Cit)KDA	Batch_1	1	60	23	7699	13721	6427.43	6420	418.84	4708.9	4534	1077.26	481.73	456	168.6	503.55	484	183.65
NQT(Cit)PRF	Batch_2	1	61	23	7764	13721	4510.16	4498	281.04	5054.05	4783	1507.36	466.21	456	162.88	504.76	467	493.19
SSS(Cit)PYA	Batch_1	1	62	23	7830	13721	6015.72	6001	422.65	5085.4	4977	1097.11	453.69	445	159.88	494.74	467	488.93
KNH(Cit)TKQ	Batch_2	1	63	23	7895	13721	4537.04	4513	304.05	5358.25	5080	1251.2	513.3	481	181.83	483.77	472	166.28
FRT(Cit)PNC	Batch_2	1	64	23	7961	13721	5673.08	5638	436.63	6365.37	5729	2349.77	437.2	417	158.2	473.2	461	171.86
MFY(Cit)FTQ	Batch_2	1	65	23	8026	13721	15828.4	15650	1228.1	7407.77	6414	2881.25	781.22	776	397.46	471.42	456	174.35
EMPTY	Blank	1	1	24	3842	13790	1518.97	1509	174.19	1899.8	1488	1582.88	451.18	434	157.95	454.71	439	145.86
TVK(Cit)MNT	Batch_2	1	2	24	3907	13790	3995.28	3995	268.43	4461.33	4346	2341.13	442.42	434	151.3	444.97	434	147.11
WKF(Cit)RTH	Batch_2	1	3	24	3973	13790	6224.51	6226	394.67	5569.08	5474	1246.13	453.63	450	137.45	433.33	428	143.11
QQA(Cit)YNW	Batch_2	1	4	24	4038	13790	11599.4	11579	536.7	6200.34	6044	1660.52	395.31	378	133.08	431.75	422	145.44
HRR(Cit)EHW	Batch_2	1	5	24	4104	13790	8770.19	8784	464.04	6927.65	6574	2027.32	449.16	411	157.33	435.05	422	148.4
KIN(Cit)YAH	Batch_2	1	6	24	4169	13790	9404.33	9663	1051.68	6309.88	5729	2039.61	513.52	478	213.57	434.75	417	146.6
DGG(Cit)MDP	Batch_1	1	7	24	4234	13790	7222	7329	695.05	5782.15	5237	2125.64	490.03	478	152.55	447.56	434	146.8
SYD(Cit)SSY	Batch_1	1	8	24	4300	13790	18286.7	18302	803.03	7009.59	6098	2864.93	357.87	328	139.93	450.69	439	148.15
YYG(Cit)QSE	Batch_1	1	9	24	4365	13790	9650	9633	437.65	6233.85	5704	2209.39	412.93	395	144.53	452.88	439	145.44
TIN(Cit)IMG	Batch_2	1	10	24	4430	13790	6832.88	6832	375.29	5549.08	5310	1485.75	416.28	400	137.43	452.77	439	151.61
KDC(Cit)IPC	Batch_2	1	11	24	4496	13790	3320.42	3322	236.22	5209.14	4662	1670.05	422.07	400	138.06	445.61	428	150.19
ERF(Cit)HHC	Batch_2	1	12	24	4561	13790	4174.3	4128	378.29	5597.37	5104	1798.12	489.9	484	143.81	449.43	434	147.85
SYD(Cit)CYE	Batch_1	1	13	24	4627	13790	17120.2	17205	880.92	6668.3	5938	2608.78	354.73	339	130.66	446.44	434	150.35
LFV(Cit)EVR	Batch_2	1	14	24	4692	13790	20485.2	20528	1077.39	7162.65	6553	2749.27	283.24	272	116.43	429.82	417	149.52
RLA(Cit)CPW	Batch_2	1	15	24	4757	13789	8959.88	9014	511.82	6739.43	6298	2171.66	409	395	143.73	427.95	411	152.14
MAN(Cit)VNK	Batch_2	1	16	24	4823	13789	7333.68	7359	460.47	6598.24	5950	2322.3	400.99	383	141.31	433.76	417	152.35
SYD(Cit)CGY	Batch_1	1	17	24	4888	13789	18024	18066	734.11	7827.32	6735	3332.54	300.45	283	123.66	408.89	395	148.71
MVP(Cit)LMC	Batch_2	1	18	24	4953	13789	6810.68	6814	379.35	7006.7	5904	3479.35	392.75	383	147.24	430.1	422	149.87
YSG(Cit)QGP	Batch_1	1	19	24	5019	13789	33303.8	33511	1903.44	9211.13	7823	4421.02	216.56	205	101.58	435.84	422	153.83
GSS(Cit)YYY	Batch_1	1	20	24	5084	13789	18932.7	18975	823.76	9578.07	8572	4252.07	315.92	300	136.97	429.62	417	154.76
GGS(Cit)GDA	Batch_1	1	21	24	5150	13789	15460.3	15356	1096.16	6747.01	5819	2990.15	542.22	378	396.13	450.58	434	159.09
DEE(Cit)DYP	Batch_1	1	22	24	5215	13789	4582.84	4577	409.1	5489.87	4868	2065.03	489.01	469.5	176.7	471.63	450	161.99
DSG(Cit)SGE	Batch_1	1	23	24	5280	13789	6573.25	6586	423.26	6195.88	5662	2060.31	462.89	461	151.55	482.15	467	160.78
CPP(Cit)YWD	Batch_2	1	24	24	5346	13789	13727.1	13628	1263.39	7664.06	6774	2878.96	592.81	528	292.92	490.99	467	190.67
RHF(Cit)HNR	Batch_2	1	25	24	5411	13789	5882.98	5868	334.27	6648.09	5844	2432.35	494.93	484	146.95	481.97	467	162.63
YGD(Cit)AGA	Batch_1	1	26	24	5476	13789	16035.2	15950	786.61	7717.57	7211	2521.91	380.21	372	140.79	462.47	445	161.88
YEE(Cit)CYY	Batch_1	1	27	24	5542	13789	13915.7	13937	779.96	7422.36	7135	2356.17	404.06	383	147.86	472.99	453	165.15
ERT(Cit)FLW	Batch_2	1	28	24	5607	13789	11837.8	11809	748.02	5968.74	5328	2043.59	625.38	553	319.61	486.32	472	163.23
EVH(Cit)MVH	Batch_2	1	29	24	5673	13789	5587.47	5580	316.24	5653.96	5322	1500.53	491.57	484	162.88	486.74	472	162.18
FTK(Cit)FMG	Batch_2	1	30	24	5738	13788	6792.64	6808	396.3	5711.88	5528	1399.14	441.61	450	156.68	476.23	461	162.48
KQP(Cit)FNF	Batch_2	1	31	24	5803	13788	10622.8	10627	576.13	5495.41	5050	1828.48	476.18	461	164.46	487.44	467	170.71
EIH(Cit)VHS	Batch_2	1	32	24	5869	13788	4389.4	4389	333.94	5630.3	5056	2079.82	516.05	500	170.35	481.87	467	165
IFV(Cit)FAH	Batch_2	1	33	24	5934	13788	16324.6	16271	903.37	6399.15	5656	2570.62	482.16	445	181.63	494.24	472	182.72
NRP(Cit)TAR	Batch_2	1	34	24	5999	13788	7523	7529	384.59	5917.38	5371	2322.3	425.81	428	144.19	505.92	489	176.67
RVF(Cit)EPT	Batch_2	1	35	24	6065	13788	4057.59	4034	233.69	4633.24	4355	1175.1	520.13	495	159.3	530.87	517	169.46
IRY(Cit)VRQ	Batch_2	1	36	24	6130	13788	5453.39	5450	325.38	4585.45	4192	1584.6	508.39	472	162.62	549.66	534	175.67
AKF(Cit)RKK	Batch_2	1	37	24	6196	13788	2185.08	2164	221.07	4799.45	4358	1710.77	643.27	628	197.69	555.45	545	175.02
RAL(Cit)QLF	Batch_2	1	38	24	6261	13788	10842.6	10857	701.32	5737.79	5034	2374.49	518.43	511	167.86	564.49	550	179.07
LMQ(Cit)HKT	Batch_2	1	39	24	6326	13788	2954.03	2891	444	4965.33	4237	2288.87	558.13	545	163.79	582.61	567	192.09
KKK(Cit)WMR	Batch_2	1	40	24	6392	13788	3832.47	3831	283.01	4323.75	4043	1065.74	586.04	553	176.12	567.03	550	185.12
ETV(Cit)HFH	Batch_2	1	41	24	6457	13788	4835.91	4837	298.45	4818.33	4577	1280.8	546.11	534	182.53	552.5	539	181.83
VPW(Cit)KRN	Batch_2	1	42	24	6522	13788	4724.47	4683	385.37	5098.5	4813	1544.85	505.27	489	164.5	533.24	517	181.09
GSD(Cit)WDE	Batch_1	1	43	24	6588	13788	6200.85	6229	396.92	5488	5286	1360.07	565.06	550	180.48	527.63	511	182.25
ELW(Cit)FQC	Batch_2	1	44	24	6653	13787	10455.6	10457	511.47	6310.3	5856	1954.08	485.9	472	168.08	516.64	500	178.49
VNQ(Cit)YWN	Batch_2	1	45	24	6719	13787	16950.1	18281	2709.64	7006.14	6304	2768.7	610.08	578.5	213.88	527.55	506	186.25
KHA(Cit)CRF	Batch_2	1	46	24	6784	13787	10758.5	10967	949.64	6143.52	5677	2176.55	674.54	662	193.61	521.47	500	186.83
TWP(Cit)PWV	Batch_2	1	47	24	6849	13787	7240.83	7238	432.82	5330.88	5244	1239.66	499.56	484	183.1	511.02	489	175.28
AWF(Cit)FEK	Batch_2	1	48	24	6915	13787	11690.5	11300	1564.17	5283.08	5153	1307.55	624.13	578	230.84	518.03	500	174.39
AVV(Cit)LQW	Batch_2	1	49	24	6980	13787	6493.82	6492	384.46	5256.27	5153	1277.76	464.37	439	159.34	513.08	500	172.24
FQR(Cit)NLT	Batch_2	1	50	24	7045	13787	7057.11	7041	371.67	5733.64	5347	1911.78	454.97	442	148.04	505.98	489	179.67
QMF(Cit)VCC	Batch_2	1	51	24	7111	13787	5481.02	5441	322.1	5395.39	5147	1294.12	512.82	506	156	511.21	495	171.95
HCA(Cit)NEL	Batch_2	1	52	24	7176	13787	5641.18	5632	318.28	5429.69	5213	1260.18	516.36	506	181.19	521.99	506	176.9
EIC(Cit)KLF	Batch_2	1	53	24	7242	13787	6118.81	6074	460.4	5723.45	5271	1830.17	497.76	489	186.28	513.68	495	210.91
TNT(Cit)TVS	Batch_2	1	54	24	7307	13787	5748.71	5689	354.2	5683.34	5177	2050.26	463.21	450	163.69	493.9	478	205.74
VWN(Cit)PWV	Batch_2	1	55	24	7372	13787	11611.5	11585	600.89	5828.15	5498	1836.82	718.3	673	302.34	494.72	478	173.79
HQQ(Cit)NLH	Batch_2	1	56	24	7438	13787	7606.54	7590	423.09	5719.01	5147	2195.95	475.89	436.5	166.25	500.79	484	174.01
GGE(Cit)TGY	Batch_1	1	57	24	7503	13787	15454.2	15289	1395.98	6070.97	5298	2718.16	697.59	550	538.25	482.61	461	173.54
DEE(Cit)LDA	Batch_1	1	58	24	7568	13787	2058.12	2024	211.48	5404.86	5001	2194.21	527.54	514	175.23	487.93	461	176.98
YGS(Cit)SDE	Batch_1	1	59	24	7634	13786	8538.28	8508	493.77	5651.91	5341	1848.45	555.6	523	228.3	494.65	472	182.16
RTM(Cit)MIQ	Batch_2	1	60	24	7699	13786	5712.57	5671	430.32	5946.39	5516	1956.05	487.26	484	147.39	491.26	467	185.16
WCW(Cit)VLL	Batch_2	1	61	24	7764	13786	11783.5	11821	819.62	6228.77	5625	1956.58	456.29	436.5	181.8	479.64	461	175.51
PVY(Cit)RVT	Batch_2	1	62	24	7830	13786	5637.2	5644	302.82	5904.11	5583	1467.1	456.98	434	165.52	476.2	456	169.47
FHN(Cit)LPQ	Batch_2	1	63	24	7895	13786	10099.3	10160	598.89	5863.14	5589	1579.36	441.01	428	170.82	477.09	461	165.93
VLM(Cit)KKN	Batch_2	1	64	24	7961	13786	3723.5	3716	249.35	6398.62	5850	2236.83	501.32	484	166.31	473.27	461	171.17
CCW(Cit)CNS	Batch_2	1	65	24	8026	13786	11184.9	11167	944.94	7502.69	6589	2891.15	541.1	511	213.79	481.44	467	189.1
EDKFVRYVD	Control_1	1	1	25	3842	13856	279.58	278	63.37	1814.26	1479	1218.93	450.53	422	148.98	443.15	434	144.57
HVT(Cit)WKS	Batch_2	1	2	25	3908	13856	6087.34	6095	328.51	4169.27	4374	1758.92	419.72	400	140.11	435.67	428	146.57
NRM(Cit)NFK	Batch_2	1	3	25	3973	13856	7562.88	7499	506.2	5530.47	5374	1344.44	409.6	378	146.6	423.52	411	141.99
LMP(Cit)VTQ	Batch_2	1	4	25	4038	13856	5625.92	5619	338.72	5654.17	5371	1724.08	420.48	395	137.57	429.11	411	146.12
SGD(Cit)WSE	Batch_1	1	5	25	4104	13856	16134.8	16162	879.48	5944.59	5389	2115.4	348.71	325	135.6	444.44	428	152.29
YSE(Cit)DGE	Batch_1	1	6	25	4169	13856	3919.98	3867	358.12	5548.61	5043	1874.73	518.99	517	166.04	452.11	439	150.39
LNC(Cit)HMI	Batch_2	1	7	25	4234	13855	4612.22	4595	285.3	5084.8	4892	1350.27	458.78	434	155.47	466.07	450	149.19
SYS(Cit)QDE	Batch_1	1	8	25	4300	13855	9706.55	9675	600.71	6090.44	5625	2069.86	458.92	445	161.21	462.51	450	147.39
IPF(Cit)RCC	Batch_2	1	9	25	4365	13855	8552.76	8348	786.99	5906.22	5625	1462.34	432.67	422	142.89	459.45	445	146.66
IIM(Cit)WKG	Batch_2	1	10	25	4431	13855	6194.34	6183	335.07	5219.8	5119	1108.14	432	417	158.97	457.43	439	148.99
NDR(Cit)TKC	Batch_2	1	11	25	4496	13855	4347.03	4340	267.54	4782.2	4674	901.27	438.58	428	142.12	455.54	439	153.01
GEE(Cit)IYA	Batch_1	1	12	25	4561	13855	6458.69	6477	434.29	4911.21	4686	1198.11	424.56	425	143.59	452.79	439	154.11
QDW(Cit)KTD	Batch_2	1	13	25	4627	13855	3705.73	3664	379.36	5800.88	5171	2064.03	453.11	428	161.53	444.71	434	152.91
MFP(Cit)YRK	Batch_2	1	14	25	4692	13855	10468.4	10488	449.32	6581.67	6165	2082.14	396.45	395	156.21	428.81	417	149.58
QQC(Cit)MHN	Batch_2	1	15	25	4757	13855	6874.48	6889.5	496.77	6047.67	5953	1396.21	426.17	395	152.13	436.21	422	151.43
TMP(Cit)CPD	Batch_2	1	16	25	4823	13855	4901.17	4910	310.11	6482.29	5625	2725.7	418.13	408.5	150.03	428.1	411	153
FFQ(Cit)ERN	Batch_2	1	17	25	4888	13855	21603.6	21620.5	748.94	8060.84	6159	3869.21	304.35	311	118.3	406.49	389	148.73
DES(Cit)FDA	Batch_1	1	18	25	4953	13855	5212.64	5274	430.65	6813.16	5856	2863.05	460.73	445	154.26	440.92	428	154.52
FFW(Cit)PPV	Batch_2	1	19	25	5019	13855	13335.4	13319	568.17	7858.37	6692.5	3617.27	397.27	383	152.17	449.37	434	157.68
CWL(Cit)QFI	Batch_2	1	20	25	5084	13855	14042.5	13998	652.78	7595.86	6980.5	2831.67	372.9	367	135.94	453.43	434	159.85
KNT(Cit)IMN	Batch_2	1	21	25	5150	13854	4319.14	4298	304.02	6231.47	5225	2693.09	459.13	434	161.64	450.04	439	157.43
EPQ(Cit)LPR	Batch_2	1	22	25	5215	13854	4471.98	4461	276.22	5381.45	4904	1770.96	458	439	164.54	457.94	439	158.86
SEG(Cit)FDY	Batch_1	1	23	25	5280	13854	9801.58	9784	481.89	6998.46	6447	2726.69	431.59	417	152.22	465.34	450	156.75
GGG(Cit)GSP	Batch_1	1	24	25	5346	13854	20351.3	20119	1280.77	7919.47	6880	3449.56	777.79	528	629.57	484.65	461	189.16
TLK(Cit)NQI	Batch_2	1	25	25	5411	13854	4863.6	4852.5	278.98	6283.78	5498	2465.76	440.91	422	167.35	485.17	467	165.49
TMP(Cit)RRN	Batch_2	1	26	25	5476	13854	7317.99	7311	476.78	6462.32	5813	2160.03	487.38	461	167.23	479.57	461	165.98
KCQ(Cit)YEW	Batch_2	1	27	25	5542	13854	10439.5	10409	545.21	6502.19	6129	1865.52	447.02	422	154.77	481.91	461	166.05
CTC(Cit)VKN	Batch_2	1	28	25	5607	13854	5059.98	5050	289.62	5604.33	5292	1414.49	463.55	456	158.47	488.15	472	163.37
QRV(Cit)YNH	Batch_2	1	29	25	5673	13854	6414.65	6426	358.87	5095.74	5086	1114.27	475.65	464	157.13	495.95	478	164.31
CNQ(Cit)TQR	Batch_2	1	30	25	5738	13854	8220.21	8214	437.18	5273.28	5304	1813.61	477.22	456	160.18	481.81	461	162.79
SYG(Cit)HGP	Batch_1	1	31	25	5803	13854	12686.4	12531	966.67	6387.86	5674	3046.84	553.31	523	227.96	510.17	478	219.88
HFH(Cit)KAQ	Batch_2	1	32	25	5869	13854	10502.2	10524	911.26	6058.11	5522	2275.63	578.44	539	192.84	505.69	484	195.44
MWP(Cit)CRG	Batch_2	1	33	25	5934	13854	8230.09	8229	416	6558.9	6165	2189.99	507.07	489	168.63	508.64	489	183.94
FWV(Cit)MTD	Batch_2	1	34	25	5999	13854	11268.4	11276	592.07	6153.64	5625	2527.33	629.23	625.5	182.16	529.41	517	182.85
AIL(Cit)THS	Batch_2	1	35	25	6065	13854	4141.37	4128	267.34	4873.94	4377	1845	554.02	545	178.33	549.14	539	182.9
DED(Cit)NDA	Batch_1	1	36	25	6130	13853	2476.76	2479	256.74	4927.53	4334	1934.56	634.08	628	173.09	548.12	539	176
MNF(Cit)CWK	Batch_2	1	37	25	6196	13853	8168.81	8147	507.07	5171.09	4880	1666.55	527.8	523	171.64	556.03	545	176.65
AVP(Cit)YHM	Batch_2	1	38	25	6261	13853	6801.71	6808	398.57	5240.89	5001	1278.06	571.65	562	175.36	572.58	562	179.56
SED(Cit)EYA	Batch_1	1	39	25	6326	13853	6343.95	6050	874.28	5203.25	4704	1970.32	596.58	578	204.93	599.31	584	193.31
FHM(Cit)LKD	Batch_2	1	40	25	6392	13853	3637	3619	275.4	4952.9	4546	1595.64	556.79	539	167.87	572.08	556	185.67
CVL(Cit)HTF	Batch_2	1	41	25	6457	13853	5227.43	5213	354.65	5231.45	4983	1466.46	519.23	506	165.26	545.68	528	179.58
IWM(Cit)VLW	Batch_2	1	42	25	6522	13853	17140.6	17538	1616.55	5464.24	5056	1784.8	737.81	728	215.59	532.87	511	181.36
LKV(Cit)YRR	Batch_2	1	43	25	6588	13853	5596.98	5553	419.1	5419.71	5092	1669.77	504.92	484	177	518.02	500	175.33
DGE(Cit)QSP	Batch_1	1	44	25	6653	13853	12869.4	12928	760.53	6091.12	5553	1974.77	515.67	503	155.39	506.23	489	170.55
SGD(Cit)TSY	Batch_1	1	45	25	6719	13853	14773.7	14771	668.36	6310.21	5431	2626.69	498.29	472	188.67	514.01	495	173.47
DGD(Cit)ISE	Batch_1	1	46	25	6784	13853	5533.75	5535	320.06	5336.15	4837	1948.17	501.15	489	179.35	522.37	500	175.56
THF(Cit)HPS	Batch_2	1	47	25	6849	13853	3211	3194	264.54	4648.99	4395	1142.78	554.13	539	188.32	524.69	506	175.03
IIP(Cit)VCS	Batch_2	1	48	25	6915	13853	7080.11	7056	426.43	4719.04	4401	1187.43	474.92	456	166.93	523.61	506	175.25
DED(Cit)HYP	Batch_1	1	49	25	6980	13853	4522.36	4443	515.96	5928.08	5216	2499.32	596.68	567	211.55	527.76	500	203.12
GYG(Cit)SYP	Batch_1	1	50	25	7045	13853	18209.4	18648	1658.53	6824.21	5856	2776.88	1264.65	1263	384.63	530.74	500	205.91
PIF(Cit)PFM	Batch_2	1	51	25	7111	13852	3962.98	3967	300.11	5660.35	5177	1799.03	493.82	484	170.59	508.35	489	182.18
EMI(Cit)FLC	Batch_2	1	52	25	7176	13852	9136.1	9111	554.19	5577.2	5407	1240.29	527.9	495	200.91	488.36	478	166.69
YYG(Cit)ADY	Batch_1	1	53	25	7242	13852	9836.12	9818	511.88	5600.38	5304	1624.33	497.55	478	185.13	500.7	484	173.1
SED(Cit)VDP	Batch_1	1	54	25	7307	13852	3979.5	3952	277.51	5049.69	4655	1454.3	483.98	461	174.37	503.65	484	176.33
RLM(Cit)MMC	Batch_2	1	55	25	7372	13852	7182.55	7153	490.59	4984.17	4607	1557.17	483.08	472	168.8	496.52	484	173.1
KMA(Cit)NID	Batch_2	1	56	25	7438	13852	2642.54	2618	248.45	4949.04	4495	1685.77	496.95	478	160.19	492.48	478	171.2
FLV(Cit)PFN	Batch_2	1	57	25	7503	13852	9987.15	10033	511.45	5763.12	5183	2182.32	478.96	467	193.78	475.85	456	166.03
ANA(Cit)WKT	Batch_2	1	58	25	7568	13852	6286.82	6268	386.38	6000.56	5619	2114.26	469.96	450	165.64	481.43	461	170.25
DSE(Cit)RGY	Batch_1	1	59	25	7634	13852	11967.4	12015	595.49	6547.06	6177	1882.54	675.98	562	395.2	485.04	461	180.21
SEG(Cit)YYA	Batch_1	1	60	25	7699	13852	12632.2	12585	722.17	6707.24	6286	1971.51	713.79	595	407.07	487.8	467	180.09
LRN(Cit)VES	Batch_2	1	61	25	7765	13852	10808.3	10918	837.27	6276.18	5716	1889.64	440.03	422	172.29	481.15	467	169.35
KIY(Cit)VCS	Batch_2	1	62	25	7830	13852	5191.93	5183	320.76	5846.44	5547	1339.64	457.28	445	157.98	481.12	461	168.69
EDW(Cit)WPW	Batch_2	1	63	25	7895	13852	7615.46	7626	491.21	6379.47	6232	1475.43	492.99	467	174.24	472.81	456	168.92
ACV(Cit)FTL	Batch_2	1	64	25	7961	13852	10274	10281	522.23	7124.2	6850	2356.52	441.36	425	173.04	474.13	456	172.82
YYD(Cit)TYE	Batch_1	1	65	25	8026	13851	16365	16019.5	2531.81	7217.86	6404.5	2732.03	575.53	528	287.9	482.54	461	190.58
EMPTY	Blank	1	1	26	3842	13921	1477.52	1479	172.99	1939.96	1479	1418.38	424.71	417	146.59	433.17	417	145.79
MIY(Cit)EWN	Batch_2	1	2	26	3908	13921	7686.58	7620	444.83	4552.22	4874	1830.35	386.11	378	134	413.68	406	139.47
MRA(Cit)FQR	Batch_2	1	3	26	3973	13921	9683.89	9663	683.47	5566.71	5341	1386.88	400.99	389	144.41	409.55	400	138.4
AIC(Cit)QKC	Batch_2	1	4	26	4038	13921	5375.12	5374	305.72	4976.35	4843	1376.76	391.45	383	131.84	424.48	411	144.27
DGS(Cit)EDE	Batch_1	1	5	26	4104	13921	3565.65	3525	411.15	4764.1	4198	1847.86	496.29	478	157.96	452.38	445	149.79
[truncated: 197,270 more rows]
