# Supplementary material for: Development of motif-specific monoclonal antibodies for global protein citrullination detection with minimal cross-reactivity to homocitrullination
Source: Cell Rep Methods. 2026 Mar 27;6(4):101345. doi: 10.1016/j.crmeth.2026.101345 (PMC13106979; doi:10.1016/j.crmeth.2026.101345)
Supplement: Table S2. List of modified peptides detected in in vitro citrullinated, homocitrullinated, or control HeLa sample, related to Figure 3 [file mmc3.xlsx]

## Sheet: Info
Supplemental Table S2. List of modified peptides detected in in vitro citrullinated, homocitrullinated or control HeLa sample, related to Figure 3.
Tab	Comment
modified_peptides_control	Modified Sequence: M[15.9949] - oxidation; n[42.0106] - protein N-terminal acetylation; R[0.9840] - citrullination; N[0.9840] - deamidation; Q[0.9840] - deamidation; K[43.0058] - homocitrullination; C[57.0215] - carbamylation; Intensity: normalized intensity in control sample
modified_peptides_cit	Modified Sequence: M[15.9949] - oxidation; n[42.0106] - protein N-terminal acetylation; R[0.9840] - citrullination; N[0.9840] - deamidation; Q[0.9840] - deamidation; K[43.0058] - homocitrullination; C[57.0215] - carbamylation; Intensity: normalized intensity in citrullinated sample
modified_peptides_homocit	Modified Sequence: M[15.9949] - oxidation; n[42.0106] - protein N-terminal acetylation; R[0.9840] - citrullination; N[0.9840] - deamidation; Q[0.9840] - deamidation; K[43.0058] - homocitrullination; C[57.0215] - carbamylation; Intensity: normalized intensity in homocitrullinated sample
Sample annotation
Sample	Raw file
Control	YIG_300_L002_22_SoL_07
Citrullinated	YIG_300_L002_22_SoL_08
Homocitrullinated	YIG_300_L002_22_SoL_09

## Sheet: modified_peptides_control
Peptide Sequence	Modified Sequence	Charges	Protein ID	Gene	Intensity
AAAAAAAAAPAAAATAPTTAATTAATAAQ	AAAAAAAAAPAAAATAPTTAATTAATAAQ	2	P37108	SRP14	390149952
AAAASAAEAGIATTGTEDSDDALLK	AAAASAAEAGIATTGTEDSDDALLK	2	P55036	PSMD4	255989584
AAAEDVNVTFEDQQK	AAAEDVNVTFEDQQK	2	Q9NQP4	PFDN4	777334720
AAAEVNQDYGLDPK	AAAEVNQDYGLDPK	2	P07954	FH	266748576
AAAFEEQENETVVVK	AAAFEEQENETVVVK	2	Q9Y490	TLN1	430440832
AAAGEFADDPCSSVK	AAAGEFADDPC[57.0215]SSVK	2	P35221	CTNNA1	20448392
AAAGELQEDSGLCVLAR	AAAGELQEDSGLC[57.0215]VLAR	2	Q96C19	EFHD2	82664824
AAAIGIDLGTTYSCVGVFQHGK	AAAIGIDLGTTYSC[57.0215]VGVFQHGK	2,3	P0DMV8	HSPA1A	64426400
AAAPAPEEEMDECEQALAAEPK	AAAPAPEEEMDEC[57.0215]EQALAAEPK	2	P26641	EEF1G	804704130
AAAPQAWAGPMEEPPQAQAPPR	AAAPQAWAGPMEEPPQAQAPPR	2	Q16643	DBN1	111423136
AAAQLLQSQAQQSGAQQTK	AAAQLLQSQAQQSGAQQTK	2	Q9NVA2	SEPTIN11	148827616
AAASLAAVSGTAAASLGSAQPTDLGAHK	AAASLAAVSGTAAASLGSAQPTDLGAHK	3	Q7Z5L9	IRF2BP2	76554096
AAAVPVEFQEHHLSEVQNMASEEK	AAAVPVEFQEHHLSEVQNMASEEK	3	O43837	IDH3B	48020292
AAAVVGINSETIMKPASISEEELLNLINK	AAAVVGINSETIMKPASISEEELLNLINK	3	P13995	MTHFD2	20451240
AADAEAEVASLNR	AADAEAEVASLNR	2	P06753	TPM3	2610380800
AADCEVEQWDSDEPIPAK	AADC[57.0215]EVEQWDSDEPIPAK	2	Q9UBQ7	GRHPR	270405056
AADEEAFEDNSEEYIR	AADEEAFEDNSEEYIR	2	P55060	CSE1L	303193952
AADLQLEMTQKPHK	AADLQLEMTQKPHK	3	O15382	BCAT2	106925904
AADPPAENSSAPEAEQGGAE	AADPPAENSSAPEAEQGGAE	2	P67809	YBX1	212404320
AADSQNSGEGNTGAAESSFSQEVSR	AADSQNSGEGNTGAAESSFSQEVSR	2	P12270	TPR	91717496
AADTIGYPVMIR	AADTIGYPVMIR	2	P31327	CPS1	97356536
AAEAAAAPAESAAPAAGEEPSK	AAEAAAAPAESAAPAAGEEPSK	2	P80723	BASP1	378114848
AAEAAAAPAESAAPAAGEEPSKEEGEPK	AAEAAAAPAESAAPAAGEEPSKEEGEPK	3	P80723	BASP1	5323222000
AAEAHVDAHYYEQNEQPTGTCAACITGDNR	AAEAHVDAHYYEQNEQPTGTC[57.0215]AAC[57.0215]ITGDNR	3,4	P55263	ADK	320300288
AAEDDEDDDVDTK	AAEDDEDDDVDTK	2	P06454	PTMA	10106524700
AAEDDEDDDVDTKK	AAEDDEDDDVDTKK	2,3	P06454	PTMA	1517157890
AAEEEDEADPKR	AAEEEDEADPKR	3	P20962	PTMS	128805416
AAEGGLSSPEFSELCIWLGSQIK	AAEGGLSSPEFSELC[57.0215]IWLGSQIK	2	Q52LJ0	FAM98B	33350398
AAELAVQNEVGLVDNPLK	AAELAVQNEVGLVDNPLK	2	Q9NVM6	DNAJC17	61299204
AAELEMELNEHSLVIDTLK	AAELEMELNEHSLVIDTLK	2,3	Q9UHV9	PFDN2	653072510
AAELFHQLSQALEVLTDAAAR	AAELFHQLSQALEVLTDAAAR	2,3	Q9NVM6	DNAJC17	48361668
AAELIANSLATAGDGLIELR	AAELIANSLATAGDGLIELR	2	P35232	PHB1	30178694
AAEPAAAVPQKTGTEGSEDGPSHPETK	AAEPAAAVPQKTGTEGSEDGPSHPETK	3	Q32MQ0	ZNF750	498544576
AAESLADPTEYENLFPGLK	AAESLADPTEYENLFPGLK	2	P35606	COPB2	142197232
AAESVSKPDVSEEAPGPSK	AAESVSKPDVSEEAPGPSK	2,3	Q9BY42	RTF2	33123418
AAETTVVEVEEIVDIGAFAPEDIHIPQIYVHR	AAETTVVEVEEIVDIGAFAPEDIHIPQIYVHR	3,4	P55809	OXCT1	1223827200
AAFDDAIAELDTLSEESYK	AAFDDAIAELDTLSEESYK	2	P62258	YWHAE	8118102000
AAFGEEVDAVDTGISR	AAFGEEVDAVDTGISR	2	O00273	DFFA	126648296
AAFGLSEAGFNTACVTK	AAFGLSEAGFNTAC[57.0215]VTK	2	P31040	SDHA	129985536
AAFQSLLDAQADEAVLDHPDLK	AAFQSLLDAQADEAVLDHPDLK	3	Q9UBI1	COMMD3	34944380
AAGEVLEPANLLAEEKDEDLLFE	AAGEVLEPANLLAEEKDEDLLFE	2	Q9Y5K8	ATP6V1D	109148200
AAGGIELFVGGIGPDGHIAFNEPGSSLVSR	AAGGIELFVGGIGPDGHIAFNEPGSSLVSR	3	P46926	GNPDA1	206203136
AAGIDEQENWHEGK	AAGIDEQENWHEGK	3	P28838	LAP3	124038320
AAGYDLYSAYDYTIPPMEK	AAGYDLYSAYDYTIPPMEK	2	P33316	DUT	516375136
AAHDNMDIDKVDELMQDIADQQELAEEISTAISK	AAHDNMDIDKVDELMQDIADQQELAEEISTAISK	3,4	Q9H444	CHMP4B	142868304
AAHSEGNTTAGLDMR	AAHSEGNTTAGLDMR	2,3	P78371	CCT2	50812724
AALAGGTTMIIDHVVPEPESSLTEAYEK	AALAGGTTMIIDHVVPEPESSLTEAYEK	3	Q14195	DPYSL3	323997280
AALAHSEEVTASQVAATK	AALAHSEEVTASQVAATK	2,3	Q15149	PLEC	114699544
AALANLCIGDVITAIDGENTSNMTHLEAQNR	AALANLC[57.0215]IGDVITAIDGENTSNMTHLEAQNR	3	O00151	PDLIM1	258306512
AALDSGAFQSVWVSTDHDEIENVAK	AALDSGAFQ[0.9840]SVWVSTDHDEIENVAK	3	Q8NFW8	CMAS	29317964
AALEEVYPDLTPEETR	AALEEVYPDLTPEETR	2	Q9H0D6	XRN2	227414128
AALETDENLLLCAPTGAGK	AALETDENLLLC[57.0215]APTGAGK	2	O75643	SNRNP200	51481548
AALMESQGQQQEER	AALMESQGQQQEER	2	Q14980	NUMA1	27370730
AAMFPETLDEGMQIPSTQFDAAHPTNVQR	AAMFPETLDEGMQIPSTQFDAAHPTNVQR	3	P35222	CTNNB1	59176860
AANDAGYFNDEMAPIEVK	AANDAGYFNDEMAPIEVK	2	P42765	ACAA2	917366910
AAPEASSPPASPLQHLLPGK	AAPEASSPPASPLQHLLPGK	3	Q96TA1	NIBAN2	291349664
AAPEINNLIEEATEFIK	AAPEINNLIEEATEFIK	2	Q8IVP5	FUNDC1	44119248
AAPSTAPAEATPPKPGEAEAPPK	AAPSTAPAEATPPKPGEAEAPPK	3	O95817	BAG3	89921480
AAPTAASDQPDSAATTEK	AAPTAASDQPDSAATTEK	2	Q9BRP8	PYM1	72758296
AAQAGVAVGDWVLSIDGENAGSLTHIEAQNK	AAQAGVAVGDWVLSIDGENAGSLTHIEAQNK	3	Q9NR12	PDLIM7	160028528
AAQEEYVK	AAQEEYVK	2	P04075	ALDOA	154081056
AAQQQEEQEEKEEEDDEQTLHR	AAQQQEEQEEKEEEDDEQTLHR	4	P78318	IGBP1	93039224
AAQTAEDAMQIMEQMTK	AAQTAEDAMQIMEQMTK	2	P30622	CLIP1	19419244
AASAAGAAGSAGGSSGAAGAAGGGAGAGTRPGDGGTASAGAAGPGAATK	AASAAGAAGSAGGSSGAAGAAGGGAGAGTRPGDGGTASAGAAGPGAATK	3	Q9UKY7	CDV3	56782004
AASAATAAPTATPAAQESGTIPK	AASAATAAPTATPAAQESGTIPK	2	O00116	AGPS	95478144
AASDIAMTELPPTHPIR	AASDIAMTELPPTHPIR	2,3	P62258	YWHAE	9289325600
AASQSTQVPTITEGVAAALLLLK	AASQSTQVPTITEGVAAALLLLK	2	Q92616	GCN1	30750882
AATAPLLEAVDNLSAFASNPEFSSIPAQISPEGR	AATAPLLEAVDNLSAFASNPEFSSIPAQISPEGR	3	Q9Y490	TLN1	27574068
AATGEEVSAEDLGGADLHCR	AATGEEVSAEDLGGADLHC[57.0215]R	3	Q9HCC0	MCCC2	68202240
AATTGHVIDIYACALDQTGLLEMK	AATTGHVIDIYAC[57.0215]ALDQTGLLEMK	3	Q15436	SEC23A	72249304
AAVATFLQSVQVPEFTPK	AAVATFLQSVQVPEFTPK	2	P22314	UBA1	383136096
AAVAWEAGKPLSIEEIEVAPPK	AAVAWEAGKPLSIEEIEVAPPK	2,3	P11766	ADH5	572395710
AAVDAGFVPNDMQVGQTGK	AAVDAGFVPNDMQVGQTGK	2	P13804	ETFA	173174160
AAVEEGIVLGGGCALLR	AAVEEGIVLGGGC[57.0215]ALLR	2	P10809	HSPD1	698821500
AAVENLPTFLVELSR	AAVENLPTFLVELSR	2	Q14974	KPNB1	53126168
AAVPSGASTGIYEALELR	AAVPSGASTGIYEALELR	2	P06733	ENO1	4685768200
AAVPTVSDQAAAMQLSQCAK	AAVPTVSDQAAAM[15.9949]QLSQC[57.0215]AK	2	Q9Y4G6	TLN2	146463360
AAYLQETGKPLDETLK	AAYLQETGKPLDETLK	2,3	P04083	ANXA1	2200979710
AAYLQETGKPLDETLKK	AAYLQETGKPLDETLKK	3,4	P04083	ANXA1	899618300
ACADATLSQITNNIDPVGR	AC[57.0215]ADATLSQITNNIDPVGR	2	P62873	GNB1	89190744
ACANPAAGSVILLENLR	AC[57.0215]ANPAAGSVILLENLR	2	P00558	PGK1	798686020
ACDEGHCTAK	AC[57.0215]DEGHC[57.0215]TAK	2	P26440	IVD	9920125
ACDELVEEMEHYGK	AC[57.0215]DELVEEMEHYGK	2,3	O00469	PLOD2	258666896
ACEFAGFQCQIQFGPHNEQK	AC[57.0215]EFAGFQC[57.0215]QIQFGPHNEQK	2,3	Q9Y490	TLN1	398747616
ACEFAGFQCQIQFGPHNEQK	AC[57.0215]EFAGFQ[0.9840]C[57.0215]QIQFGPHNEQK	3	Q9Y490	TLN1	338472256
ACELWEQILQDHPTDMLALK	AC[57.0215]ELWEQILQDHPTDMLALK	3	Q5R3I4	TTC38	53161280
ACGDSTLTQITAGLDPVGR	AC[57.0215]GDSTLTQITAGLDPVGR	2	P62879	GNB2	125899216
ACHILECPEGLAQDVISTIGQAFELR	AC[57.0215]HILEC[57.0215]PEGLAQDVISTIGQAFELR	3	P29353	SHC1	93923312
ACLISLGYDIGNDPQGEAEFAR	AC[57.0215]LISLGYDIGNDPQGEAEFAR	2	P12814	ACTN1	379187200
ACPLDQAIGLLVAIFHK	AC[57.0215]PLDQAIGLLVAIFHK	3	P06703	S100A6	21141910
ACSTPPGPQTVLIFDELSDSLCR	AC[57.0215]STPPGPQTVLIFDELSDSLC[57.0215]R	2	Q99797	MIPEP	17974012
ADAASSLTVDVTPPTAK	ADAASSLTVDVTPPTAK	2	Q9H8Y8	GORASP2	320574016
ADAEGESDLENSR	ADAEGESDLENSR	2	Q9Y490	TLN1	415789856
ADALQAGASQFETSAAK	ADALQAGASQFETSAAK	2	Q15836	VAMP3	375583456
ADAPEEEDHVLVLR	ADAPEEEDHVLVLR	2	P07237	P4HB	391654720
ADCTITMADSDFLALMTGK	ADC[57.0215]TITMADSDFLALMTGK	2	P22307	SCP2	704798980
ADDADEFGYSR	ADDADEFGYSR	2	Q7KZF4	SND1	93798944
ADDGRPFPQVIK	ADDGRPFPQVIK	2,3	P04075	ALDOA	17859850200
ADDPTMGEGPDK	ADDPTMGEGPDK	2	P61764	STXBP1	58179700
ADEASELACPTPK	ADEASELAC[57.0215]PTPK	2	P49327	FASN	711572030
ADEDPALFQSVK	ADEDPALFQSVK	2	P48739	PITPNB	291564128
ADEDPIMGFHQMFLLK	ADEDPIMGFHQMFLLK	2,3	P61970	NUTF2	189993696
ADEEEMLDNLPEAGDSR	ADEEEMLDNLPEAGDSR	2	Q9NPD8	UBE2T	288063776
ADEGISFR	ADEGISFR	2	Q06830	PRDX1	3164267260
ADEHVIDQGDDGDNFYVIER	ADEHVIDQGDDGDNFYVIER	3	P13861	PRKAR2A	110159280
ADELLCWEDSAGHWLYE	ADELLC[57.0215]WEDSAGHWLYE	2	Q13232	NME3	107064800
ADEPSSEESDLEIDK	ADEPSSEESDLEIDK	2	P50502	ST13	108961632
ADFCIIHYAGK	ADFC[57.0215]IIHYAGK	2,3	P35579	MYH9	156732128
ADFDNTVAIHPTSSEELVTLR	ADFDNTVAIHPTSSEELVTLR	2,3	P00390	GSR	194855296
ADFPAGIPECGTDALR	ADFPAGIPEC[57.0215]GTDALR	2	P26640	VARS1	96857912
ADGAPSAAPPDGLLASPDLGLLK	ADGAPSAAPPDGLLASPDLGLLK	2	P17535	JUND	42515912
ADGETILK	ADGETILK	2	P52788	SMS	267929392
ADGGTQVIDTK	ADGGTQVIDTK	2	P09622	DLD	320844992
ADGYVDNLAEAVDLLLQHADK	ADGYVDNLAEAVDLLLQHADK	3	Q9H008	LHPP	64086300
ADHDFVVQEDFMK	ADHDFVVQEDFMK	3	P62333	PSMC6	118488376
ADHGEPIGR	ADHGEPIGR	2	P08238	HSP90AB1	265554096
ADHQPLTEASYVNLPTIALCNTDSPLR	ADHQPLTEASYVNLPTIALC[57.0215]NTDSPLR	3	P08865	RPSA	168948608
ADIEMPFDPSK	ADIEMPFDPSK	2	O75369	FLNB	225909056
ADIEVACYGYEGIDAVK	ADIEVAC[57.0215]YGYEGIDAVK	2	P05198	EIF2S1	267860384
ADIFMFDEPSSYLDVK	ADIFMFDEPSSYLDVK	2	P61221	ABCE1	65824292
ADIGVAMGIAGSDVSK	ADIGVAMGIAGSDVSK	2	P05023	ATP1A1	78519216
ADIIVSELLGSFADNELSPECLDGAQHFLK	ADIIVSELLGSFADNELSPEC[57.0215]LDGAQHFLK	3	O14744	PRMT5	136166096
ADIIYPGHGPVIHNAEAK	ADIIYPGHGPVIHNAEAK	3,4	Q53H82	LACTB2	206473152
ADLAEEYSK	ADLAEEYSK	2	P68036	UBE2L3	344878496
ADLESESFRPNLSDPSELLLPDQIEK	ADLESESFRPNLSDPSELLLPDQIEK	3	Q8N573	OXR1	39795464
ADLHDEEDEQDILLAQDLEDMWEQK	ADLHDEEDEQDILLAQDLEDMWEQK	3	Q9H2W6	MRPL46	20675116
ADLIAYLK	ADLIAYLK	2	P99999	CYCS	87508504
ADLINNLGTIAK	ADLINNLGTIAK	2	P08238	HSP90AB1	2776323070
ADLINNLGTIAK	ADLIN[0.9840]NLGTIAK	2	P08238	HSP90AB1	178703744
ADLLLSTQPGR	ADLLLSTQPGR	2	P08195	SLC3A2	385079168
ADLLLSTQPGREEGSPLELER	ADLLLSTQPGREEGSPLELER	3	P08195	SLC3A2	347526912
ADLNQGIGEPQSPSR	ADLNQGIGEPQSPSR	2	Q96C19	EFHD2	341762176
ADLVISHAGAGSCLETLEK	ADLVISHAGAGSC[57.0215]LETLEK	3	Q9NP73	ALG13	77039128
ADLVIVGAEGVVENGGIINK	ADLVIVGAEGVVENGGIINK	2	Q14232	EIF2B1	98197264
ADMETLQR	ADMETLQR	2	P26639	TARS1	227830176
ADMVIEAVFEDLSLK	ADMVIEAVFEDLSLK	2	P40939	HADHA	195503344
ADNFEYSDPVDGSISR	ADNFEYSDPVDGSISR	2	P36871	PGM1	781662080
ADPEAAWEPTEAEAR	ADPEAAWEPTEAEAR	2	Q9UBT2	UBA2	734263230
ADPECCSILHGLVAAVETLCK	ADPEC[57.0215]C[57.0215]SILHGLVAAVETLC[57.0215]K	2,3	Q9NVM9	INTS13	25191784
ADPFSFEGPEIVDCDGCTIDWK	ADPFSFEGPEIVDC[57.0215]DGC[57.0215]TIDWK	2	Q99733	NAP1L4	242969440
ADPNHLVDDLLTPCSPGDPGAIEMTWMDVPGDK	ADPNHLVDDLLTPC[57.0215]SPGDPGAIEMTWMDVPGDK	3	O75351	VPS4B	19594386
ADPPATEK	ADPPATEK	2	Q9HAV7	GRPEL1	50006956
ADPSLNPEQLK	ADPSLNPEQLK	2	Q9UNF0	PACSIN2	156849904
ADPTVESEEAFK	ADPTVESEEAFK	2	Q15014	MORF4L2	51446008
ADQELMTYSHDNIICGITSVSFSK	ADQELMTYSHDNIIC[57.0215]GITSVSFSK	3	P62873	GNB1	70661360
ADSQDAGQETEK	ADSQDAGQETEK	2	Q02952	AKAP12	29285052
ADTLDPALLRPGR	ADTLDPALLRPGR	2,3	P43686	PSMC4	44433668
ADTLGELDLER	ADTLGELDLER	2	P49753	ACOT2	158482624
ADTLTLK	ADTLTLK	2	Q15019	SEPTIN2	72781056
ADTLTPEECQQFK	ADTLTPEEC[57.0215]QQFK	2	Q16181	SEPTIN7	232264176
ADTNLGNILLNVLIPPNMPCTR	ADTNLGNILLNVLIPPNMPC[57.0215]TR	2	Q9UKX7	NUP50	42524736
ADVEEEIK	ADVEEEIK	2	Q15276	RABEP1	257452832
ADVIITSGGVSMGEK	ADVIITSGGVSMGEK	2	Q9NQX3	GPHN	47993992
ADVLSEEAILK	ADVLSEEAILK	2	Q9Y6E2	BZW2	77302808
ADVVISAFGSVLSDPK	ADVVISAFGSVLSDPK	2	Q12882	DPYD	53464824
AEAAASALADADADLEER	AEAAASALADADADLEER	2	O43633	CHMP2A	186970880
AEAEAQAEELSFPR	AEAEAQAEELSFPR	2	P11498	PC	190742320
AEAELLQQQK	AEAELLQQQK	2	Q15149	PLEC	65685444
AEAERPEEQAEASGLK	AEAERPEEQAEASGLK	2,3	Q02952	AKAP12	140487680
AEAGPEGVAPAPEGEK	AEAGPEGVAPAPEGEK	2	Q9Y4L1	HYOU1	262591040
AEDEGIICVEGMAGGAVHIDYNCVPSVIYTHPEVAWVGK	AEDEGIIC[57.0215]VEGMAGGAVHIDYNC[57.0215]VPSVIYTHPEVAWVGK	4	P09622	DLD	65592088
AEDFQIEGYNPHPTIK	AEDFQIEGYNPHPTIK	3	P04818	TYMS	140241056
AEDGATPSPSNETPK	AEDGATPSPSNETPK	2	P29966	MARCKS	598242750
AEDGENYDIK	AEDGENYDIK	2	O75347	TBCA	66873992
AEDGSVIDYELIDQDAR	AEDGSVIDYELIDQDAR	2	P07355	ANXA2	2976730620
AEDLNIAPR	AEDLNIAPR	2	Q96SZ5	ADO	68012400
AEDLPLR	AEDLPLR	2	Q9BSJ8	ESYT1	102491512
AEDNADTLALVFEAPNQEK	AEDNADTLALVFEAPNQEK	2	P12004	PCNA	1557841020
AEDQHLVEMEDTLNK	AEDQHLVEMEDTLNK	2,3	P30622	CLIP1	82967464
AEEDEILNR	AEEDEILNR	2	P27824	CANX	1079951360
AEEDKLEQIK	AEEDKLEQIK	2	P13674	P4HA1	35768492
AEEDMDEAIEK	AEEDMDEAIEK	2	P46821	MAP1B	93444096
AEEDVEPECIMEK	AEEDVEPEC[57.0215]IMEK	2	Q9UJU6	DBNL	255933200
AEEEFNIEK	AEEEFNIEK	2	P36543	ATP6V1E1	69032456
AEEESER	AEEESER	2	P08243	ASNS	6.86378e+06
AEEIANEMIEAAK	AEEIANEMIEAAK	2	P49588	AARS1	92320704
AEELGQELK	AEELGQELK	2	Q14980	NUMA1	125692072
AEESIEDIYANIPDLPK	AEESIEDIYANIPDLPK	2	Q9NP74	PALMD	80549832
AEEVDVTK	AEEVDVTK	2	P46821	MAP1B	96852856
AEEYEFLTPVEEAPK	AEEYEFLTPVEEAPK	2	P52565	ARHGDIA	6026260000
AEFEVHEVYAVDVLVSSGEGK	AEFEVHEVYAVDVLVSSGEGK	2,3	Q9UQ80	PA2G4	311390720
AEFFADVVPAVR	AEFFADVVPAVR	2	Q9UHY7	ENOPH1	120929800
AEFGPPGPGAGSR	AEFGPPGPGAGSR	2	Q9H4A4	RNPEP	287703712
AEGAATEEEGTPKESEPQAAAEPAEAK	AEGAATEEEGTPKESEPQAAAEPAEAK	3	P80723	BASP1	33203866
AEGDISNVANGFK	AEGDISNVANGFK	2	Q9UBB4	ATXN10	103801248
AEGDISNVANGFK	AEGDISNVAN[0.9840]GFK	2	Q9UBB4	ATXN10	348657120
AEGDLGPSWVCGFSNLESQVLEK	AEGDLGPSWVC[57.0215]GFSNLESQVLEK	2	Q15814	TBCC	6.4583e+06
AEGDVAALNR	AEGDVAALNR	2	P67936	TPM4	1108015620
AEGLGDGYR	AEGLGDGYR	2	Q9BX68	HINT2	139795648
AEGPDVAVDLPK	AEGPDVAVDLPK	2	Q09666	AHNAK	50534140
AEGPGLSR	AEGPGLSR	2	P21333	FLNA	199995488
AEGSDVANAVLDGADCIMLSGETAK	AEGSDVANAVLDGADC[57.0215]IMLSGETAK	2,3	P14618	PKM	6857436200
AEGSDVANAVLDGADCIMLSGETAK	AEGSDVANAVLDGADC[57.0215]IM[15.9949]LSGETAK	2	P14618	PKM	75233688
AEGSDVANAVLDGADCIMLSGETAK	AEGSDVAN[0.9840]AVLDGADC[57.0215]IMLSGETAK	2	P14618	PKM	140556448
AEHDSILAEK	AEHDSILAEK	2,3	P26639	TARS1	1120791170
AEIDYSDAPDEFRDPLMDTLMTDPVR	AEIDYSDAPDEFRDPLMDTLMTDPVR	3	O95155	UBE4B	56544124
AEIGIAMGSGTAVAK	AEIGIAMGSGTAVAK	2	P16615	ATP2A2	38937780
AEISFEDR	AEISFEDR	2	P21333	FLNA	72790472
AEISNAIDQYVTGTIGEDEDLIK	AEISNAIDQYVTGTIGEDEDLIK	2	P31939	ATIC	421971776
AEKDEPGAWEETFK	AEKDEPGAWEETFK	2,3	Q14697	GANAB	2928935420
AELDQLLSGFGLEDPGSSLK	AELDQLLSGFGLEDPGSSLK	2	Q68CZ2	TNS3	12298156
AELGALPDDFIDSLEK	AELGALPDDFIDSLEK	2	Q9BYT8	NLN	231873664
AELGIPLEEVPPEEINYLTR	AELGIPLEEVPPEEINYLTR	2	Q13907	IDI1	292342240
AELGTDLLSQLSLEDQK	AELGTDLLSQLSLEDQK	2	Q9UQE7	SMC3	88564600
AELLDNEKPAAVVAPITTGYTVK	AELLDNEKPAAVVAPITTGYTVK	2,3	Q9HB71	CACYBP	568586240
AELLEQSR	AELLEQSR	2	O75113	N4BP1	136635744
AELMEISEDK	AELMEISEDK	2	P05455	SSB	606816770
AELNPWPEYIYTR	AELNPWPEYIYTR	2	P26639	TARS1	48641356
AELVCLSGPHPVPDPPGPEGAR	AELVC[57.0215]LSGPHPVPDPPGPEGAR	3	Q8WZ82	OVCA2	192402336
AELVQLEDEITTLR	AELVQLEDEITTLR	2	Q16890	TPD52L1	192029024
AEMIIEQNTDGVNFYNILTK	AEMIIEQNTDGVNFYNILTK	2	Q9HB40	SCPEP1	88734528
AENIPAVVIEIK	AENIPAVVIEIK	2	Q9Y6M5	SLC30A1	47019492
AENLQLLTENELHR	AENLQLLTENELHR	2,3	O94992	HEXIM1	254728576
AENNSEVGASGYGVPGPTWDR	AENNSEVGASGYGVPGPTWDR	2	Q08211	DHX9	113756752
AENPQCLLGDFVTEFFK	AENPQC[57.0215]LLGDFVTEFFK	2	Q15042	RAB3GAP1	16181104
AENTQFVK	AENTQFVK	2	P30519	HMOX2	43490080
AENYDIPSADR	AENYDIPSADR	2	P22314	UBA1	361802688
AEPAKIEAFR	AEPAKIEAFR	2,3	P00558	PGK1	86931024
AEPDESNAR	AEPDESNAR	2	P61088	UBE2N	156695408
AEPEDHYFLLTEPPLNTPENR	AEPEDHYFLLTEPPLNTPENR	2,3	P61158	ACTR3	1259201660
AEPEKTEGAAEAK	AEPEKTEGAAEAK	2,3	P80723	BASP1	233496672
AEPGQQQPAAEPPPAEGLLR	AEPGQQQPAAEPPPAEGLLR	2	P55884	EIF3B	202016112
AEPMQWASLELPAAK	AEPMQWASLELPAAK	2	Q9UHD1	CHORDC1	268100480
AEPPKAPEQEQAAPGPAAGGEAPK	AEPPKAPEQEQAAPGPAAGGEAPK	2,3	P80723	BASP1	2350695680
AEQEEEFISNTLFK	AEQEEEFISNTLFK	2	Q16204	CCDC6	94585288
AEQEEYVQEGIR	AEQEEYVQEGIR	2	Q12965	MYO1E	42619480
AEQEGGMQFWVSSESK	AEQEGGMQ[0.9840]FWVSSESK	2	Q6YHK3	CD109	28824096
AEQINQAAGEASAVLAK	AEQINQAAGEASAVLAK	2	Q9UJZ1	STOML2	256458352
AEQPDGLILGMGGQTALNCGVELFK	AEQPDGLILGMGGQTALNC[57.0215]GVELFK	3	P31327	CPS1	36309400
AESEEMETSQAGSK	AESEEMETSQAGSK	2	P34932	HSPA4	674857340
AESEQEAYLR	AESEQEAYLR	2	Q9NR28	DIABLO	95708936
AESEQEAYLRED	AESEQEAYLRED	2	Q9NR28	DIABLO	48509872
AESGWFHVEEDR	AESGWFHVEEDR	3	O43719	HTATSF1	83791512
AESLIGVYPEQGDCVISK	AESLIGVYPEQGDC[57.0215]VISK	2	Q14683	SMC1A	2905240060
AESLQQEVEALK	AESLQQEVEALK	2	Q14203	DCTN1	75490352
AESMLQQADK	AESMLQQADK	2	P13797	PLS3	293467840
AESQNTFEETELELK	AESQNTFEETELELK	2	Q5JSH3	WDR44	126520656
AESSQTCHSEQGDK	AESSQTC[57.0215]HSEQGDK	2,3	P46063	RECQL	195784816
AESTFLFLVGQDDHNWK	AESTFLFLVGQDDHNWK	3	P49753	ACOT2	147308480
AESTPEIAEQR	AESTPEIAEQR	2	Q13098	GPS1	103283936
AETEEAEEPEEDGEEHVCVSASK	AETEEAEEPEEDGEEHVC[57.0215]VSASK	3	P46821	MAP1B	181627632
AETEEGPDVLR	AETEEGPDVLR	2	Q15436	SEC23A	85013192
AETLMTVTDPVHDIAFAPNLGR	AETLMTVTDPVHDIAFAPNLGR	3	Q96EE3	SEH1L	122073496
AETPTESVSEPEVATK	AETPTESVSEPEVATK	2	P18858	LIG1	39171492
AEVDEEHRK	AEVDEEHRK	2	Q8TDH9	BLOC1S5	6555661
AEVDMDTDAPQVSHKPGGEPK	AEVDMDTDAPQVSHKPGGEPK	4	Q14204	DYNC1H1	69094096
AEVEVADELLENLAK	AEVEVADELLENLAK	2	Q7L5D6	GET4	59453916
AEVIMNYHVGETVLSLQK	AEVIMNYHVGETVLSLQK	2,3	Q15393	SF3B3	242280128
AEVLSEEPILK	AEVLSEEPILK	2	Q7L1Q6	BZW1	269700864
AEVNGLAAQGK	AEVNGLAAQGK	2	P09972	ALDOC	81641560
AEVQNLGGELVVSGVDSAMSLIQAAK	AEVQNLGGELVVSGVDSAMSLIQAAK	2	P35221	CTNNA1	110879608
AEVTEEVEDGKEEDEEEETENSLPIPASK	AEVTEEVEDGKEEDEEEETENSLPIPASK	3	Q9H2G2	SLK	111210416
AEYEGDGIPTVFVAVAGR	AEYEGDGIPTVFVAVAGR	2	P22234	PAICS	803804480
AFAAQEDLEK	AFAAQEDLEK	2	P35241	RDX	121385520
AFADAMEVIPSTLAENAGLNPISTVTELR	AFADAMEVIPSTLAENAGLNPISTVTELR	3	P50991	CCT4	25112188
AFDFLSEETEASLASR	AFDFLSEETEASLASR	2	O60271	SPAG9	96976528
AFDLVPPEAVPEQK	AFDLVPPEAVPEQK	2	Q96G03	PGM2	277442624
AFDSGIIPMEFVNK	AFDSGIIPMEFVNK	2	P53396	ACLY	452583104
AFEDDDITHVEGSVDPIR	AFEDDDITHVEGSVDPIR	2,3	Q9NTK5	OLA1	851644350
AFEDWLNDDLGSYQGAQGNR	AFEDWLNDDLGSYQGAQGNR	2	Q8N6T3	ARFGAP1	67509720
AFEEAEK	AFEEAEK	2	P55072	VCP	765735940
AFELELSWVGELTNGR	AFELELSWVGELTNGR	2	P25788	PSMA3	114368688
AFELELSWVGELTNGR	AFELELSWVGELTN[0.9840]GR	2	P25788	PSMA3	43639104
AFEVSENGNLVVSGK	AFEVSENGNLVVSGK	2	P49327	FASN	284165920
AFEYNMQIFNELDQAGSTLAR	AFEYNMQIFNELDQAGSTLAR	2	P30519	HMOX2	64321860
AFGAGADFVMLGGMLAGHSESGGELIER	AFGAGADFVMLGGMLAGHSESGGELIER	3	Q9P2T1	GMPR2	94105416
AFGFSHLEALLDDSK	AFGFSHLEALLDDSK	2	Q96FW1	OTUB1	159329520
AFGQAKHQPTAIIAKTFK	AFGQAKHQPTAIIAKTFK	4	P29401	TKT	112916216
AFLASPEYVNLPINGNGK	AFLASPEYVNLPINGNGK	2	P09211	GSTP1	485483328
AFLASPEYVNLPINGNGK	AFLASPEYVNLPINGN[0.9840]GK	2	P09211	GSTP1	289085280
AFLASPEYVNLPINGNGK	AFLASPEYVNLPIN[0.9840]GNGK	2	P09211	GSTP1	743964350
AFLASPEYVNLPINGNGK	AFLASPEYVNLPIN[0.9840]GN[0.9840]GK	2	P09211	GSTP1	861528900
AFLDALQNQAEASSK	AFLDALQNQAEASSK	2	Q12931	TRAP1	193007088
AFMTADLPNELIELLEK	AFMTADLPNELIELLEK	2	Q00610	CLTC	150649648
AFPSDHYAIESQLQLHGLNIEESMR	AFPSDHYAIESQLQLHGLNIEESMR	3,4	Q16719	KYNU	577245570
AFPSDHYAIESQLQLHGLNIEESMR	AFPSDHYAIESQ[0.9840]LQLHGLNIEESMR	3	Q16719	KYNU	163931056
AFQYVETHGEVCPANWTPDSPTIK	AFQYVETHGEVC[57.0215]PANWTPDSPTIK	3	P30048	PRDX3	422140352
AFQYVETHGEVCPANWTPDSPTIKPSPAASK	AFQYVETHGEVC[57.0215]PANWTPDSPTIKPSPAASK	3,4	P30048	PRDX3	2536157440
AFSDPFVEAEK	AFSDPFVEAEK	2	P34932	HSPA4	291583136
AFSEADMERPLQELGLVPSAVLIVAK	AFSEADMERPLQELGLVPSAVLIVAK	3	Q04323	UBXN1	179917296
AFSGYLGTDQSK	AFSGYLGTDQSK	2	P10768	ESD	85849120
AFTEANDGSLCLAMEYGGEK	AFTEANDGSLC[57.0215]LAMEYGGEK	2	Q96KB5	PBK	90271056
AFTKPEEACSFILSADFPALVVK	AFTKPEEAC[57.0215]SFILSADFPALVVK	3	P22102	GART	92342624
AFVDFLSDEIK	AFVDFLSDEIK	2	Q07021	C1QBP	132398080
AFVDFLSDEIKEER	AFVDFLSDEIKEER	2,3	Q07021	C1QBP	191564224
AFVHWYVGEGMEEGEFSEAR	AFVHWYVGEGMEEGEFSEAR	2,3	P68366	TUBA4A	1407099010
AFVSGFDGSAGTAIITEEHAAMWTDGR	AFVSGFDGSAGTAIITEEHAAMWTDGR	3	Q9NQW7	XPNPEP1	93300784
AFYPEEISSMVLTK	AFYPEEISSMVLTK	2	P0DMV8	HSPA1A	284138720
AGAAPYVQAFDSLLAGPVAEYLK	AGAAPYVQAFDSLLAGPVAEYLK	2	Q01518	CAP1	168259456
AGAGSATLSMAYAGAR	AGAGSATLSMAYAGAR	2	P40926	MDH2	175467168
AGALQCSPSDAYTK	AGALQC[57.0215]SPSDAYTK	2	Q9Y490	TLN1	113528784
AGCECLNESDEHGFDNCLR	AGC[57.0215]EC[57.0215]LNESDEHGFDNC[57.0215]LR	3	O43396	TXNL1	139585056
AGCEVTILFADLHAYLDNMK	AGC[57.0215]EVTILFADLHAYLDNMK	3	P54577	YARS1	30752710
AGDKDDITEPAVCALR	AGDKDDITEPAVC[57.0215]ALR	3	P14923	JUP	38988368
AGDKPHMQTYEVDLNK	AGDKPHMQTYEVDLNK	3	P21912	SDHB	74458848
AGDTVIPLYIPQCGECK	AGDTVIPLYIPQC[57.0215]GEC[57.0215]K	2	P11766	ADH5	261355184
AGDVEEDASQLIFPK	AGDVEEDASQLIFPK	2	O15514	POLR2D	187707408
AGEAAELQDAEVESSAK	AGEAAELQDAEVESSAK	2	Q9NZT2	OGFR	84871960
AGESVLVHGASGGVGLAACQIAR	AGESVLVHGASGGVGLAAC[57.0215]QIAR	3	Q08257	CRYZ	85077136
AGFAGDDAPR	AGFAGDDAPR	2	P60709	ACTB	153750000
AGFGGDDAPR	AGFGGDDAPR	2	Q562R1	ACTBL2	188786928
AGGAAVVITEPEHTK	AGGAAVVITEPEHTK	2	Q9P258	RCC2	68135032
AGGAGVPAFYTPTGYGTLVQEGGSPIK	AGGAGVPAFYTPTGYGTLVQEGGSPIK	2	P55809	OXCT1	127852144
AGGAGVPAFYTPTGYGTLVQEGGSPIKYNK	AGGAGVPAFYTPTGYGTLVQEGGSPIKYNK	3	P55809	OXCT1	81712160
AGGEELDEGVAK	AGGEELDEGVAK	2	Q32MZ4	LRRFIP1	103537448
AGGIETIANEYSDR	AGGIETIANEYSDR	2	P34932	HSPA4	179906608
AGGSASAMLQPLLDNQVGFK	AGGSASAMLQPLLDNQVGFK	2	P20618	PSMB1	566178750
AGGSPAPGPETPAISPSK	AGGSPAPGPETPAISPSK	2	P33316	DUT	207215792
AGGVLAYELLPALDEVLASDSR	AGGVLAYELLPALDEVLASDSR	2	P54802	NAGLU	42572492
AGKPVICATQMLESMIK	AGKPVIC[57.0215]ATQMLESMIK	2,3	P14618	PKM	509002176
AGLPCQDLEFVQFHPTGIYGAGCLITEGCR	AGLPC[57.0215]QDLEFVQFHPTGIYGAGC[57.0215]LITEGC[57.0215]R	3	P31040	SDHA	41025240
AGLQEGDQVLAVNDVDFQDIEHSK	AGLQEGDQVLAVNDVDFQDIEHSK	3	Q5EBL8	PDZD11	163438336
AGNNMLLVGVHGPR	AGNNMLLVGVHGPR	2,3	P21333	FLNA	111172488
AGPESDAQYQFTGIK	AGPESDAQYQFTGIK	2	Q96IX5	ATP5MK	148900064
AGQAVDDFIEK	AGQAVDDFIEK	2	P52209	PGD	125009448
AGQGTSAPPEASPTAAPESSTSFPPAPTSGMSHPPPAAR	AGQGTSAPPEASPTAAPESSTSFPPAPTSGMSHPPPAAR[0.9840]	3	P54725	RAD23A	127043160
AGSDGESIGNCPFSQR	AGSDGESIGNC[57.0215]PFSQR	2	Q9Y696	CLIC4	76158400
AGSNMLLIGVHGPTTPCEEVSMK	AGSNMLLIGVHGPTTPC[57.0215]EEVSMK	3	O75369	FLNB	198629856
AGTEEAIVYSDIDLK	AGTEEAIVYSDIDLK	2	Q9NQR4	NIT2	153668480
AGTGVDNVDLEAATR	AGTGVDNVDLEAATR	2	O43175	PHGDH	234363360
AGTQIENIDEDFR	AGTQIENIDEDFR	2	O43707	ACTN4	1039592380
AGTQIENIDEDFRDGLK	AGTQIENIDEDFRDGLK	3	O43707	ACTN4	186283520
AGTQIENIEEDFR	AGTQIENIEEDFR	2	P12814	ACTN1	252062320
AGVAAPATQVAQVTLQSVQR	AGVAAPATQVAQVTLQSVQR	2	Q15149	PLEC	91030264
AGVSISVVHGNLSEEAAK	AGVSISVVHGNLSEEAAK	3	P36551	CPOX	71029216
AGYTDKVVIGMDVAASEFFR	AGYTDKVVIGMDVAASEFFR	3	P06733	ENO1	187477712
AHDGGIYAISWSPDSTHLLSASGDK	AHDGGIYAISWSPDSTHLLSASGDK	3,4	O75083	WDR1	1810338050
AHDWVEEDQTVVSVDVAK	AHDWVEEDQTVVSVDVAK	2,3	Q8IWE2	FAM114A1	105477808
AHEGEIEDLALGPDGK	AHEGEIEDLALGPDGK	2	Q9HCU5	PREB	110122784
AHEPTYFTVDCAEAGQGDVSIGIK	AHEPTYFTVDC[57.0215]AEAGQGDVSIGIK	2,3	P21333	FLNA	872180350
AHFPLDVQWNDLDYMDSR	AHFPLDVQWNDLDYMDSR	3	P10253	GAA	19293976
AHGPGLEGGLVGKPAEFTIDTK	AHGPGLEGGLVGKPAEFTIDTK	3,4	O75369	FLNB	284507904
AHIANPSGASTECFVTDNADGTYQVEYTPFEK	AHIANPSGASTEC[57.0215]FVTDNADGTYQVEYTPFEK	3	O75369	FLNB	270845248
AHITLGCAADVEAVQTGLDLLEILR	AHITLGC[57.0215]AADVEAVQTGLDLLEILR	3	P09543	CNP	120489680
AHIVFDFHQAADGIQEQQR	AHIVFDFHQAADGIQEQQR	3,4	P30520	ADSS2	78933824
AHLLAEVIENLECDPR	AHLLAEVIENLEC[57.0215]DPR	2,3	Q96C86	DCPS	203617008
AHQVVEDGYEFFAK	AHQVVEDGYEFFAK	2	P62140	PPP1CB	88479544
AHSSMVGVNLPQK	AHSSMVGVNLPQK	2,3	P00558	PGK1	2036020350
AHSTLQDEAESFMHVQLEVMVK	AHSTLQDEAESFMHVQLEVMVK	3,4	Q8NBJ5	COLGALT1	89062328
AHVLAASVEQATENFLEK	AHVLAASVEQATENFLEK	3	P35221	CTNNA1	180539312
AIADTGANVVVTGGK	AIADTGANVVVTGGK	2	P50990	CCT8	571764740
AIAELGIYPAVDPLDSTSR	AIAELGIYPAVDPLDSTSR	2	P06576	ATP5F1B	1606793470
AIAIASDMQDDFISPCGACR	AIAIASDMQDDFISPC[57.0215]GAC[57.0215]R	2	P32320	CDA	36798328
AIDDNMSLDEIEK	AIDDNMSLDEIEK	2	P31327	CPS1	1740088830
AIDLFTDAIK	AIDLFTDAIK	2	P50502	ST13	46227892
AIEAAPQEPEQK	AIEAAPQEPEQK	2	Q96CP2	FLYWCH2	83995528
AIEDEGGNPDEIEITSEGNK	AIEDEGGNPDEIEITSEGNK	2	Q15424	SAFB	119047096
AIEEGIPAFTCEEYVK	AIEEGIPAFTC[57.0215]EEYVK	2	Q9Y2L1	DIS3	32107250
AIEEGTLEEIEEEVR	AIEEGTLEEIEEEVR	2	P51532	SMARCA4	55959688
AIEEGVNHMWTVSAFQQHPR	AIEEGVNHMWTVSAFQQHPR	3,4	P46926	GNPDA1	489648448
AIEENNNFSK	AIEENNNFSK	2	P16949	STMN1	363747744
AIEENNNFSK	AIEENN[0.9840]NFSK	2	P16949	STMN1	62351656
AIEHADGGVAAGVAVLDNPYPV	AIEHADGGVAAGVAVLDNPYPV	2	P48637	GSS	86671064
AIEINPDSAQPYK	AIEINPDSAQPYK	2	P50502	ST13	801764100
AIELATTLDESLTNR	AIELATTLDESLTNR	2	Q9BXJ9	NAA15	104777536
AIEMLGGELGSK	AIEMLGGELGSK	2	P07954	FH	420964960
AIENIDTLTNLESLFLGK	AIENIDTLTNLESLFLGK	2	Q15435	PPP1R7	137846832
AIFTGHSAVVEDVAWHLLHESLFGSVADDQK	AIFTGHSAVVEDVAWHLLHESLFGSVADDQK	4,5	Q16576	RBBP7	139083888
AIGAVPLIQGEYMIPCEK	AIGAVPLIQGEYMIPC[57.0215]EK	2	P07339	CTSD	136381824
AIGGIILTASHNPGGPNGDFGIK	AIGGIILTASHNPGGPNGDFGIK	3	P36871	PGM1	136658784
AIGGIILTASHNPGGPNGDFGIK	AIGGIILTASHNPGGPN[0.9840]GDFGIK	3	P36871	PGM1	214867696
AIGISNFNHLQVEMILNKPGLK	AIGISNFNHLQVEMILNKPGLK	3,4	P15121	AKR1B1	319617632
AIGSASEGAQSSLQEVYHK	AIGSASEGAQSSLQEVYHK	2,3	P28066	PSMA5	1169028990
AIGTEPDSDVLSEIMHSFAK	AIGTEPDSDVLSEIMHSFAK	2,3	O00410	IPO5	519173536
AIGTEPDTDVLSEIMNSFAK	AIGTEPDTDVLSEIMNSFAK	2	O60518	RANBP6	28496478
AIGVLTSGGDAQGMNAAVR	AIGVLTSGGDAQGMNAAVR	2	Q01813	PFKP	114996600
AIIEEMLDLLEQSEGK	AIIEEMLDLLEQSEGK	2	Q9NXJ5	PGPEP1	10083053
AILPCQDTPSVK	AILPC[57.0215]QDTPSVK	2	P09960	LTA4H	90455216
AILQQLGLNSTCDDSILVK	AILQQLGLNSTC[57.0215]DDSILVK	2	P19367	HK1	21140588
AINILLEGNSDTTSWETVGCK	AINILLEGNSDTTSWETVGC[57.0215]K	2	Q5T6F2	UBAP2	68645672
AINVLLEGNPDTHSWEMVGK	AINVLLEGNPDTHSWEMVGK	2	Q14157	UBAP2L	58706908
AIPDLTAPVAAVQAAVSNLVR	AIPDLTAPVAAVQAAVSNLVR	2	P18206	VCL	807008320
AIPLVLVSGNHDIGNTPTAETVEEFCR	AIPLVLVSGNHDIGNTPTAETVEEFC[57.0215]R	3	Q9BRF8	CPPED1	179274144
AIPVSPSAVEEDEDEDGHTVVATAR	AIPVSPSAVEEDEDEDGHTVVATAR	3	Q07157	TJP1	113273680
AIQDGTIVLMGTYDDGATK	AIQDGTIVLMGTYDDGATK	2	Q92520	FAM3C	83978344
AIQDHLLEVEQSK	AIQDHLLEVEQSK	2,3	P12270	TPR	89069808
AISEELDHALNDMTSI	AISEELDHALNDMTSI	2	P09493	TPM1	94689912
AISHEHSPSDLEAHFVPLVK	AISHEHSPSDLEAHFVPLVK	4	P30153	PPP2R1A	1024571260
AITIAGIPQSIIECVK	AITIAGIPQSIIEC[57.0215]VK	2	Q15366	PCBP2	202561408
AITIAGVPQSVTECVK	AITIAGVPQSVTEC[57.0215]VK	2	Q15365	PCBP1	551048830
AITIANQTNCPLYITK	AITIANQTNC[57.0215]PLYITK	2	Q16555	DPYSL2	99500992
AITIASQTNCPLYVTK	AITIASQTNC[57.0215]PLYVTK	2	Q14195	DPYSL3	108614272
AITTGLQEYVEAVSFQHFIK	AITTGLQEYVEAVSFQHFIK	2,3	Q99598	TSNAX	60193456
AITVFSPDGHLFQVEYAQEAVK	AITVFSPDGHLFQVEYAQEAVK	2,3	O14818	PSMA7	857847040
AIVDALPPPCESACTVPTDVDK	AIVDALPPPC[57.0215]ESAC[57.0215]TVPTDVDK	2	Q15181	PPA1	287490400
AIVDCGFEHPSEVQHECIPQAILGMDVLCQAK	AIVDC[57.0215]GFEHPSEVQHEC[57.0215]IPQAILGMDVLC[57.0215]QAK	3,4	Q13838	DDX39B	391791616
AIVDCIISIIEENSESK	AIVDC[57.0215]IISIIEENSESK	2	Q9Y678	COPG1	74478992
AIVDGNLKLILGLIWTLILHYSISMPMWDEEEDEEAK	AIVDGNLKLILGLIWTLILHYSISMPMWDEEEDEEAK	4	P21333	FLNA	48135100
AIVDGNLKLILGLIWTLILHYSISMPMWDEEEDEEAKK	AIVDGNLKLILGLIWTLILHYSISMPMWDEEEDEEAKK	5	P21333	FLNA	95575400
AIVESAENLEEVVSVLHVFGYTDTLGEK	AIVESAENLEEVVSVLHVFGYTDTLGEK	3	Q9BPX7	C7orf25	38417380
AIYDFEAAEDNELTFK	AIYDFEAAEDNELTFK	2	Q92783	STAM	53530628
AIYDTPCIQAESEK	AIYDTPC[57.0215]IQAESEK	2	O00232	PSMD12	68305216
AKDPFAHLPK	AKDPFAHLPK	3	P26641	EEF1G	50248248
AKDQDILDLVGVLHDPETLLR	AKDQDILDLVGVLHDPETLLR	3,4	P08397	HMBS	150166944
AKIDDPTDSKPEDWDKPEHIPDPDAK	AKIDDPTDSKPEDWDKPEHIPDPDAK	5	P27797	CALR	268853888
AKPPPGGGEQEPPPPPAPQDVEMK	AKPPPGGGEQEPPPPPAPQDVEMK	3	O43242	PSMD3	196602320
AKPSPAPPSTTTAPDASGPQK	AKPSPAPPSTTTAPDASGPQK	3	P40855	PEX19	96449864
AKPYEGSILEADCDILIPAASEK	AKPYEGSILEADC[57.0215]DILIPAASEK	2,3	P00367	GLUD1	2104440580
AKQEPEVNGGSGDAVPSGNEVSENMEEEAENQAESR	AKQEPEVNGGSGDAVPSGNEVSENMEEEAENQAESR	3	P49321	NASP	103774880
AKQEPEVNGGSGDAVPSGNEVSENMEEEAENQAESR	AKQEPEVN[0.9840]GGSGDAVPSGNEVSENMEEEAENQAESR	3	P49321	NASP	95056728
ALAAPAAEEK	ALAAPAAEEK	2	Q01650	SLC7A5	120165832
ALADDVVGSVLDCFSFQETDK	ALADDVVGSVLDC[57.0215]FSFQETDK	2	Q9BTW9	TBCD	10833205
ALAFHPIEPVLITASEDHTLK	ALAFHPIEPVLITASEDHTLK	4	O43815	STRN	66260112
ALANSLACQGK	ALANSLAC[57.0215]QGK	2	P04075	ALDOA	88727312
ALAPTWEQLALGLEHSETVK	ALAPTWEQLALGLEHSETVK	2,3	Q8NBS9	TXNDC5	1730596350
ALASGTEASSTDPGAPGGPGGAEGPMAK	ALASGTEASSTDPGAPGGPGGAEGPMAK	2	Q16763	UBE2S	40705136
ALDDMISTLK	ALDDMISTLK	2	P49368	CCT3	265894384
ALDELFEAIEQK	ALDELFEAIEQK	2	Q27J81	INF2	18083602
ALDFIASK	ALDFIASK	2	O43707	ACTN4	436231776
ALDGAFTEENR	ALDGAFTEENR	2	Q9Y490	TLN1	261664112
ALDIAENEMPGLMR	ALDIAENEMPGLMR	2	P23526	AHCY	766989700
ALDIDLDKPLADSEK	ALDIDLDKPLADSEK	3	O14617	AP3D1	38864768
ALDLDSSCK	ALDLDSSC[57.0215]K	2	P31948	STIP1	343114656
ALDLLEYIDEEEDININDLK	ALDLLEYIDEEEDININDLK	2	Q8WUM0	NUP133	21727758
ALDMSYDHKPEDEVELAR	ALDMSYDHKPEDEVELAR	3,4	O15355	PPM1G	485340032
ALDQASEEIWNDFR	ALDQASEEIWNDFR	2	P50579	METAP2	47204052
ALDSNSLENDDLSAPGR	ALDSNSLENDDLSAPGR	2	Q32MZ4	LRRFIP1	138504848
ALDVGSGSGILTACFAR	ALDVGSGSGILTAC[57.0215]FAR	2	P22061	PCMT1	101882624
ALDVMVSTFHK	ALDVMVSTFHK	2,3	P26447	S100A4	74714272
ALDVSASDDEIAR	ALDVSASDDEIAR	2	P13798	APEH	484155360
ALEDAFLAIDAK	ALEDAFLAIDAK	2	O15355	PPM1G	144334144
ALEDMFDALEGK	ALEDMFDALEGK	2	P23786	CPT2	55656128
ALEEANTELEVK	ALEEANTELEVK	2	Q04695	KRT17	960406530
ALEEEEMEQVGQAEHLEEEHDPSPEEQDR	ALEEEEMEQVGQAEHLEEEHDPSPEEQDR	4	O00461	GOLIM4	80317280
ALEESESSQLISPPLAQAIR	ALEESESSQLISPPLAQAIR	2	P42166	TMPO	61322204
ALEGTLSELAAETDLPVVFVK	ALEGTLSELAAETDLPVVFVK	2	Q16881	TXNRD1	268385536
ALEIIPR	ALEIIPR	2	Q99832	CCT7	99517152
ALELDPDNETYK	ALELDPDNETYK	2	O43765	SGTA	444942304
ALELEQER	ALELEQER	2	P26038	MSN	1052390340
ALENDPDCR	ALENDPDC[57.0215]R	2	P13797	PLS3	298565408
ALEQFATVVEAK	ALEQFATVVEAK	2	P49748	ACADVL	138435872
ALEQKPDDAQYYCQR	ALEQKPDDAQYYC[57.0215]QR	3	Q9Y2Z0	SUGT1	83639912
ALEQQVEEMK	ALEQQVEEMK	2	P35579	MYH9	693653180
ALESDMAPVLIMATNR	ALESDMAPVLIMATNR	2	Q9Y230	RUVBL2	48617164
ALESPERPFLAILGGAK	ALESPERPFLAILGGAK	2,3	P00558	PGK1	6359871500
ALFAGDIEEMEER	ALFAGDIEEMEER	2	Q9BQ52	ELAC2	91944080
ALFDFNGNDEEDLPFK	ALFDFNGNDEEDLPFK	2	P46108	CRK	100941768
ALFDFNGNDEEDLPFK	ALFDFN[0.9840]GNDEEDLPFK	2	P46108	CRK	62197324
ALFSSNLDPSLVEQVFLDK	ALFSSNLDPSLVEQVFLDK	2	Q8WXI7	MUC16	32930978
ALGALVDSCAPGLCPDWDSWDASKPVTNAR	ALGALVDSC[57.0215]APGLC[57.0215]PDWDSWDASKPVTNAR	3	P21333	FLNA	347348032
ALGDLISATK	ALGDLISATK	2	Q9Y490	TLN1	88058832
ALGLGVEQLPVVFEDVVLHQATILPK	ALGLGVEQLPVVFEDVVLHQATILPK	3	P49327	FASN	74991144
ALGQNPTNAEVLK	ALGQNPTNAEVLK	2	P60660	MYL6	689235840
ALGTEVIQLFPEK	ALGTEVIQLFPEK	2	O95831	AIFM1	73763056
ALGTPNNEVWPEVESLQDYK	ALGTPNNEVWPEVESLQDYK	2	P06493	CDK1	152989136
ALIEVLQPLIAEHQAR	ALIEVLQPLIAEHQAR	3	P23381	WARS1	187139328
ALINADELASDVAGAEALLDR	ALINADELASDVAGAEALLDR	2	Q13813	SPTAN1	859629120
ALLDSLQLGPDSLTVHLIHEVTK	ALLDSLQLGPDSLTVHLIHEVTK	3,4	Q14697	GANAB	2094055940
ALLEAGALPNAPNSYGR	ALLEAGALPNAPNSYGR	2	P42771	CDKN2A	52809952
ALLELQLEPEELYQTFQR	ALLELQLEPEELYQTFQR	2	P13639	EEF2	612634180
ALLEVVQSGGK	ALLEVVQSGGK	2	O14818	PSMA7	109676136
ALLVTASQCQQPAENK	ALLVTASQC[57.0215]QQPAENK	2	Q01518	CAP1	881545980
ALMDEVVK	ALMDEVVK	2	P00558	PGK1	273351200
ALMLQGVDLLADAVAVTMGPK	ALMLQGVDLLADAVAVTMGPK	2	P10809	HSPD1	934257340
ALMLQGVDLLADAVAVTMGPK	ALMLQGVDLLADAVAVTM[15.9949]GPK	2	P10809	HSPD1	100509360
ALMLQGVDLLADAVAVTMGPK	ALM[15.9949]LQGVDLLADAVAVTMGPK	2	P10809	HSPD1	79305536
ALNALCDGLIDELNQALK	ALNALC[57.0215]DGLIDELNQALK	2	P30084	ECHS1	604986050
ALNFGGIGVVVGHELTHAFDDQGR	ALNFGGIGVVVGHELTHAFDDQGR	4	P42892	ECE1	132529504
ALNLFQGSVEDTTGSQSLAALLNK	ALNLFQGSVEDTTGSQSLAALLNK	2	P43246	MSH2	12910735
ALNQEQVIAVHIDNGFMR	ALNQEQVIAVHIDNGFMR	3	P49915	GMPS	76200408
ALNVEPDGTGLTCSLAPNIISQL	ALNVEPDGTGLTC[57.0215]SLAPNIISQL	2	P30044	PRDX5	830596930
ALPAVQQNNLDEDLIR	ALPAVQQNNLDEDLIR	2	P22314	UBA1	85752832
ALPFWNEEIVPQIK	ALPFWNEEIVPQIK	2	P18669	PGAM1	365287264
ALPGQLKPFETLLSQNQGGK	ALPGQLKPFETLLSQNQGGK	2,3	P09211	GSTP1	11481568300
ALPGQLKPFETLLSQNQGGK	ALPGQLKPFETLLSQN[0.9840]QGGK	3	P09211	GSTP1	234173984
ALPLEAEVAPVK	ALPLEAEVAPVK	2	P27816	MAP4	190905072
ALQAAIQQLAEAQPEATAK	ALQAAIQQLAEAQPEATAK	2	Q92616	GCN1	77700680
ALQEGEGDLSISADR	ALQEGEGDLSISADR	2	P49589	CARS1	186311792
ALQLEDGSFCAVPEGSENDMR	ALQLEDGSFC[57.0215]AVPEGSENDMR	2	P53609	PGGT1B	90323760
ALQLLDEVLHTMPIADPQPLD	ALQLLDEVLHTMPIADPQPLD	2	Q13485	SMAD4	90695120
ALQSGQCAGAALDVFTEEPPR	ALQSGQC[57.0215]AGAALDVFTEEPPR	2	O43175	PHGDH	730256900
ALQSNIIPFCDEVMQLLLENLGNENVHR	ALQSNIIPFC[57.0215]DEVMQLLLENLGNENVHR	3	Q14974	KPNB1	60626696
ALSAVHSPTFCQLACGQDGQLK	ALSAVHSPTFC[57.0215]QLAC[57.0215]GQDGQLK	3	Q8IY67	RAVER1	33026626
ALSDDGVSDLEDPTLTPLK	ALSDDGVSDLEDPTLTPLK	2	O60443	GSDME	165791360
ALSDHHIYLEGTLLKPNMVTPGHACTQK	ALSDHHIYLEGTLLKPNMVTPGHAC[57.0215]TQK	5,6	P04075	ALDOA	790432700
ALSSLHGDDQDSEDEVLTIPEVK	ALSSLHGDDQDSEDEVLTIPEVK	3	P11717	IGF2R	102332736
ALSVGNIDDALQCYSEAIK	ALSVGNIDDALQC[57.0215]YSEAIK	2	P31948	STIP1	1046285440
ALTGHLEEVVLALLK	ALTGHLEEVVLALLK	2,3	P04083	ANXA1	174523824
ALTLPGSSENEYIMK	ALTLPGSSENEYIMK	2	P55060	CSE1L	99268576
ALTSQLTDEELAQGR	ALTSQLTDEELAQGR	2	P23368	ME2	173502896
ALTVPELTQQMFDAK	ALTVPELTQQMFDAK	2	P68371	TUBB4B	570788740
ALTVPELTQQVFDAK	ALTVPELTQQVFDAK	2	P07437	TUBB	1537328900
ALVDELEWEIAQVDPK	ALVDELEWEIAQVDPK	2	Q9Y2B0	CNPY2	1154575100
ALVDHENVISCPHLGASTK	ALVDHENVISC[57.0215]PHLGASTK	3,4	O43175	PHGDH	858579780
ALVIGGEACMWGEYVDNTNLVPR	ALVIGGEAC[57.0215]MWGEYVDNTNLVPR	2	P06865	HEXA	76457384
ALVILAK	ALVILAK	2	Q99497	PARK7	53532712
ALVLDCHYPEDEVGQEDEAESDIFSIR	ALVLDC[57.0215]HYPEDEVGQEDEAESDIFSIR	3	Q07021	C1QBP	5054704100
ALVLDCHYPEDEVGQEDEAESDIFSIR	ALVLDC[57.0215]HYPEDEVGQ[0.9840]EDEAESDIFSIR	3	Q07021	C1QBP	18477058
ALVSEWKEPQAK	ALVSEWKEPQAK	3	Q16531	DDB1	25678090
ALYDFEPENEGELGFK	ALYDFEPENEGELGFK	2	Q99962	SH3GL2	73113776
ALYDYEGQEHDELSFK	ALYDYEGQEHDELSFK	2	Q9UNF0	PACSIN2	50255100
ALYLIATNGTPELQNPEK	ALYLIATNGTPELQNPEK	2	Q13177	PAK2	128134176
ALYLIATNGTPELQNPEK	ALYLIATN[0.9840]GTPELQNPEK	2	Q13177	PAK2	96395888
ALYLSDNDFEILPPDIGK	ALYLSDNDFEILPPDIGK	2	Q15404	RSU1	231055792
ALYYLQIHPQELR	ALYYLQIHPQELR	3	Q16531	DDB1	22428612
AMADPEVQQIMSDPAMR	AMADPEVQQIMSDPAMR	2	P31948	STIP1	487634560
AMAHCGSQEALIVGGVGCNVR	AMAHC[57.0215]GSQEALIVGGVGC[57.0215]NVR	3	Q9NPF4	OSGEP	50340912
AMDLDQDVLSALAEVEQLSK	AMDLDQDVLSALAEVEQLSK	2	P07942	LAMB1	67640424
AMDQEITVNPQFVQK	AMDQEITVNPQFVQK	2	Q9UNS2	COPS3	192918928
AMEAVAAQGK	AMEAVAAQGK	2	P18669	PGAM1	308679552
AMEELQDQEGWEYASLIGWK	AMEELQDQEGWEYASLIGWK	2	Q9NZM1	MYOF	33731016
AMEGIFIKPSVEPSAGHDEL	AMEGIFIKPSVEPSAGHDEL	3	Q9HCN8	SDF2L1	46315908
AMESHKDEFTIIPVLVGALSESK	AMESHKDEFTIIPVLVGALSESK	3,4	Q9Y316	MEMO1	82691840
AMEVDERPTEQYSDIGGLDK	AMEVDERPTEQYSDIGGLDK	3	P17980	PSMC3	254668304
AMFLQPDLDSLVDFSTNNQK	AMFLQPDLDSLVDFSTNNQK	2	Q9BQG0	MYBBP1A	24994808
AMGDYLIVGVHTDEEIAK	AMGDYLIVGVHTDEEIAK	3	Q99447	PCYT2	54844768
AMGPLVLTEVLFNEK	AMGPLVLTEVLFNEK	2	P55010	EIF5	38984964
AMLSGPGQFAENETNEVNFR	AMLSGPGQFAENETNEVNFR	2	Q15369	ELOC	448888384
AMQADISQAAQILSSDPSR	AMQADISQAAQILSSDPSR	2	P42166	TMPO	36871996
AMSTTSISSPQPGK	AMSTTSISSPQPGK	2	Q9UJU6	DBNL	67932664
AMSVEQLTDVLMNEILHGADGTSIK	AMSVEQLTDVLMNEILHGADGTSIK	3	Q96BW5	PTER	30388174
AMTTGAIAAMLSTILYSR	AMTTGAIAAMLSTILYSR	2	P20618	PSMB1	52894280
ANAPCVIFIDELDSVGGK	ANAPC[57.0215]VIFIDELDSVGGK	2	Q96TA2	YME1L1	93852536
ANCDASLIVTEELHLITFETEVYHQGLK	ANC[57.0215]DASLIVTEELHLITFETEVYHQGLK	4	P40763	STAT3	42142280
ANDDLADAGLEK	ANDDLADAGLEK	2	Q9HB90	RRAGC	95346536
ANEAMAIDTLLISDELFR	ANEAMAIDTLLISDELFR	2	Q9BRX2	PELO	26734050
ANEDAVPLCMSADFPR	ANEDAVPLC[57.0215]MSADFPR	2	Q9C0B1	FTO	53173456
ANEEIAQVR	ANEEIAQVR	2	O75410	TACC1	133925872
ANEFHDVNCEVVAVSVDSHFSHLAWINTPR	ANEFHDVNC[57.0215]EVVAVSVDSHFSHLAWINTPR	3,4,5	P30048	PRDX3	516477440
ANHEEVLAAGK	ANHEEVLAAGK	2	P00491	PNP	215556640
ANHGPGMAMNWPQFEEWSADLNR	ANHGPGMAMNWPQFEEWSADLNR	3	Q9UNF0	PACSIN2	121044624
ANIVAYHDSIMNPDYNVEFFR	ANIVAYHDSIMNPDYNVEFFR	3	Q9UBT2	UBA2	76394208
ANIVHLMLSSPEQIQK	ANIVHLMLSSPEQIQK	3	P55060	CSE1L	70120752
ANLLEIAPHLSAPLPIMLPVYK	ANLLEIAPHLSAPLPIMLPVYK	3	P43304	GPD2	9014049
ANLQIDQINTDLNLER	ANLQIDQINTDLNLER	2	P35579	MYH9	810013820
ANQDSGPGLSLEEFIAFEHPEEVDYMTEFVIQEALEEHDK	ANQDSGPGLSLEEFIAFEHPEEVDYMTEFVIQEALEEHDK	4	Q14257	RCN2	9257496
ANQELGLALDSWDLDFYTK	ANQELGLALDSWDLDFYTK	2	O15067	PFAS	43554000
ANSEHNGPMDGQSGTETK	ANSEHNGPMDGQSGTETK	3	O95757	HSPA4L	51750328
ANSGLSMESIHVPDPVISIAMK	ANSGLSMESIHVPDPVISIAMK	3	Q96RP9	GFM1	85727784
ANSGLSMESIHVPDPVISIAMKPSNK	ANSGLSMESIHVPDPVISIAMKPSNK	4	Q96RP9	GFM1	53826936
ANTFVAELK	ANTFVAELK	2	P40926	MDH2	96278848
APAEILNGK	APAEILN[0.9840]GK	2	P11586	MTHFD1	63735528
APAPKPELIAAEK	APAPKPELIAAEK	3	Q9Y5K6	CD2AP	75974880
APASVLPAATPR	APASVLPAATPR	2	P13861	PRKAR2A	76699928
APDFLPLLNK	APDFLPLLNK	2	O75695	RP2	43910924
APDGQTVAGEVMGPQRPR	APDGQTVAGEVMGPQRPR	3	Q5JSH3	WDR44	91984272
APDLEYLFEK	APDLEYLFEK	2	Q9NX18	SDHAF2	33981648
APDLEYLFEKPR	APDLEYLFEKPR	3	Q9NX18	SDHAF2	820299710
APDMSSSEEFPSFGAQVAPK	APDMSSSEEFPSFGAQVAPK	2	Q00341	HDLBP	82529552
APDPVAAETAAQGPTPR	APDPVAAETAAQGPTPR	2	O60427	FADS1	37457088
APDVEGQGLDWSLK	APDVEGQGLDWSLK	2	Q09666	AHNAK	171497184
APDWVDAEECHR	APDWVDAEEC[57.0215]HR	3	O14964	HGS	168494416
APEAWDYGQGFVNEEMIR	APEAWDYGQGFVNEEMIR	2	P00387	CYB5R3	364437184
APEDAGPQPGSYEIR	APEDAGPQPGSYEIR	2	Q9Y5Z4	HEBP2	233656288
APEEPNIQVNPLGIPVNSK	APEEPNIQVNPLGIPVNSK	2	P43121	MCAM	590087810
APEGQLPAFNEDGLR	APEGQLPAFNEDGLR	2	Q14691	GINS1	122436584
APELLFRPDLIGEESEGIHEVLVFAIQK	APELLFRPDLIGEESEGIHEVLVFAIQK	3,4	P61163	ACTR1A	71703080
APEQEQAAPGPAAGGEAPK	APEQEQAAPGPAAGGEAPK	2	P80723	BASP1	3049559300
APEVNLNAPDVDVHGPDWNLK	APEVNLNAPDVDVHGPDWN[0.9840]LK	3	Q09666	AHNAK	144513632
APEVSQHVYQAYETILK	APEVSQHVYQAYETILK	3	Q10567	AP1B1	150427216
APEVSQYIYQVYDSILK	APEVSQYIYQVYDSILK	2	P63010	AP2B1	36493424
APFDLFENK	APFDLFENK	2	P08238	HSP90AB1	658552700
APFDLFENKK	APFDLFENKK	3	P08238	HSP90AB1	100260568
APFDLFENR	APFDLFENR	2	P07900	HSP90AA1	255951648
APFDLFENR	APFDLFEN[0.9840]R	2	P07900	HSP90AA1	99771792
APGAIGPYSQAVLVDR	APGAIGPYSQAVLVDR	2	P52758	RIDA	145104336
APGALLAAAGLADAATEIVER	APGALLAAAGLADAATEIVER	2	Q9UID3	VPS51	13946928
APGCVLSNPDQK	APGC[57.0215]VLSNPDQK	2	P08651	NFIC	63565960
APGEDPMDYK	APGEDPMDYK	2	P31751	AKT2	66951472
APGEQTVPALNLQNAFR	APGEQTVPALNLQNAFR	2	Q9Y5B9	SUPT16H	54058828
APGFGDNR	APGFGDNR	2	P10809	HSPD1	2918959360
APGFLQPPPLR	APGFLQPPPLR	2	Q9H074	PAIP1	157790592
APGIILLDEATSALDTSNER	APGIILLDEATSALDTSNER	2	Q9NP58	ABCB6	75389640
APGIIPR	APGIIPR	2	P25705	ATP5F1A	1061190080
APGQLECETAIAALNSCLR	APGQLEC[57.0215]ETAIAALNSC[57.0215]LR	2	Q9Y490	TLN1	128171840
APGSLVISAYAVCPDITATVTPDLK	APGSLVISAYAVC[57.0215]PDITATVTPDLK	2	O15067	PFAS	32886136
APHDFQFVQK	APHDFQFVQK	3	Q86TI2	DPP9	81660944
APHLQLIEGK	APHLQLIEGK	3	O43491	EPB41L2	107623992
APIDTSDVEEK	APIDTSDVEEK	2	Q06265	EXOSC9	93718496
APIFTSEQGEK	APIFTSEQGEK	2	P16333	NCK1	93533176
APIIAVTR	APIIAVTR	2	P14618	PKM	904833090
APIQWEER	APIQWEER	2	P50213	IDH3A	144247520
APKPEDIDEEDDDVPDLVENFDEASK	APKPEDIDEEDDDVPDLVENFDEASK	3	Q96K17	BTF3L4	796623940
APLDIPIPDPPPKDDEMETDK	APLDIPIPDPPPKDDEMETDK	3	Q9UL46	PSME2	512428896
APLDIPIPDPPPKDDEMETDKQEK	APLDIPIPDPPPKDDEMETDKQEK	4	Q9UL46	PSME2	443311520
APLDIPVPDPVK	APLDIPVPDPVK	2	Q06323	PSME1	1035505280
APLKPYPVSPSDK	APLKPYPVSPSDK	3	P41252	IARS1	214594032
APLNVQFNSPLPGDAVK	APLNVQFNSPLPGDAVK	2	O75369	FLNB	362458560
APLPDLYPFGTMR	APLPDLYPFGTMR	2	Q92841	DDX17	64877276
APLVLKD	APLVLKD	2	Q99497	PARK7	3427504130
APLYDLAAHEDK	APLYDLAAHEDK	3	Q9GZL7	WDR12	236710544
APMVNPTLGVHEADLLK	APMVNPTLGVHEADLLK	3	Q13423	NNT	427487040
APNTPDILEIEFK	APNTPDILEIEFK	2	P00966	ASS1	270070048
APPAPGPASGGSGEVDELFDVK	APPAPGPASGGSGEVDELFDVK	2	O14579	COPE	231078304
APPDGWELIEPTLDELDQK	APPDGWELIEPTLDELDQK	2	P41223	BUD31	45333640
APPFVAR	APPFVAR	2	Q9Y2S7	POLDIP2	80411896
APPLVENEEAEPGR	APPLVENEEAEPGR	2	O14908	GIPC1	92423384
APPPGLPAETIK	APPPGLPAETIK	2	P11802	CDK4	85394784
APPPSLTDCIGTVDSR	APPPSLTDC[57.0215]IGTVDSR	2	Q9NZZ3	CHMP5	455754528
APPSVFAEVPQAQPVLVFK	APPSVFAEVPQAQPVLVFK	2	P17174	GOT1	867726590
APQEFMTSHSEAGSR	APQEFMTSHSEAGSR	3	Q9BRR6	ADPGK	54574460
APQLLIAPFKEEDEWDSPHIVR	APQLLIAPFKEEDEWDSPHIVR	4	O15460	P4HA2	189204256
APQQEEGPK	APQQEEGPK	2	P35269	GTF2F1	72215280
APQVDVDK	APQVDVDK	2	P41250	GARS1	507100768
APSDLYQIILK	APSDLYQIILK	2	P07384	CAPN1	148785024
APSEEDSLSSVPISPYKDEPWK	APSEEDSLSSVPISPYKDEPWK	3	Q9Y676	MRPS18B	83661920
APSVANVGSHCDLSLK	APSVANVGSHC[57.0215]DLSLK	2,3	P21333	FLNA	724299200
APSVATVGSICDLNLK	APSVATVGSIC[57.0215]DLNLK	2	O75369	FLNB	392896192
APSVPAAEPEYPK	APSVPAAEPEYPK	2	P54819	AK2	1346246530
APSYLEISSMR	APSYLEISSMR	2	P78347	GTF2I	95983496
APVAGTCYQAEWDDYVPK	APVAGTC[57.0215]YQAEWDDYVPK	2	P30086	PEBP1	4498360300
APVDFGYVGIDSILEQMR	APVDFGYVGIDSILEQMR	2	Q9UHD8	SEPTIN9	64428444
APVDITGQFEK	APVDITGQFEK	2	P49589	CARS1	300876832
APVEGIGQPEK	APVEGIGQPEK	2	Q8WW59	SPRYD4	278035808
APVGSVVSVPSQSSASSDK	APVGSVVSVPSQSSASSDK	2	P52594	AGFG1	46887364
APVILGSPDDVLEFLK	APVILGSPDDVLEFLK	2	P09467	FBP1	22348900
APVIWDNIHANDYDQK	APVIWDNIHANDYDQK	3	O60502	OGA	106459856
APVLLAGTADGNTWMWK	APVLLAGTADGNTWMWK	2	Q13685	AAMP	112131648
APVLVALALIEGGMK	APVLVALALIEGGMK	2	Q93096	PTP4A1	43910972
APVNTAELTDLLIQQNHIGSVIK	APVNTAELTDLLIQQNHIGSVIK	3	Q9P287	BCCIP	237188016
APVPGTPDSLSSGSSR	APVPGTPDSLSSGSSR	2	Q9UJZ1	STOML2	269237664
APVPTGEVYFADSFDR	APVPTGEVYFADSFDR	2	P27824	CANX	3026513920
APVQPQQSPAAAPGGTDEKPSGK	APVQPQQSPAAAPGGTDEKPSGK	3	Q13200	PSMD2	49790488
APVSYPNTLPESFTK	APVSYPNTLPESFTK	2	Q8WX92	NELFB	53579352
APWIEQEGPEYWDR	APWIEQEGPEYWDR	2	P01889	HLA-B	1128738940
APWPLSLPGCPHR	APWPLSLPGC[57.0215]PHR	3	P11117	ACP2	98352544
APWVEQEGPEYWDR	APWVEQEGPEYWDR	2	P10321	HLA-C	255349680
AQAAAPASVPAQAPK	AQAAAPASVPAQAPK	2	P47914	RPL29	102513328
AQAELVGTADEATR	AQAELVGTADEATR	2	P30049	ATP5F1D	747643260
AQAHAENNEFITWNDIQACVDHVNLVVQEEHER	AQAHAENNEFITWNDIQAC[57.0215]VDHVNLVVQEEHER	4,5	P46940	IQGAP1	659808130
AQALLADVDTLLFDCDGVLWR	AQALLADVDTLLFDC[57.0215]DGVLWR	2	A6NDG6	PGP	51500716
AQCETLSPDGLPEEQPQTTK	AQC[57.0215]ETLSPDGLPEEQPQTTK	2	Q7Z6Z7	HUWE1	88578656
AQDGSHPLSLQDLIEK	AQDGSHPLSLQDLIEK	3	O94979	SEC31A	200872352
AQDLSNLENTVAALK	AQDLSNLENTVAALK	2	Q9NQ48	LZTFL1	95125768
AQEACGPLEMDSALSVVQNLEK	AQEAC[57.0215]GPLEMDSALSVVQNLEK	2	Q9Y490	TLN1	579624320
AQEAPGQAEPPAAAEVQGAGNENEPR	AQEAPGQAEPPAAAEVQGAGNENEPR	2,3	O14745	NHERF1	314760960
AQEILSQLPIK	AQEILSQLPIK	2	P35754	GLRX	64100048
AQELDALDNSHPIEVSVGHPSEVDEIFDAISYSK	AQELDALDNSHPIEVSVGHPSEVDEIFDAISYSK	3,4	P55786	NPEPPS	481094400
AQELSALLGCEVDADQVILSHSPMK	AQELSALLGC[57.0215]EVDADQVILSHSPMK	3	Q9BXW7	HDHD5	92218264
AQEPESGLSEETQVK	AQEPESGLSEETQVK	2	P78527	PRKDC	124303872
AQESQIDFLNSVIVDLQR	AQESQIDFLNSVIVDLQR	2	P30622	CLIP1	29617410
AQESVGIYEVTHQFVK	AQESVGIYEVTHQFVK	3	Q9NWV4	CZIB	89979440
AQETEAAPSQAPADEPEPESAAAQSQENQDTRPK	AQETEAAPSQAPADEPEPESAAAQSQENQDTRPK	3	Q9UNF1	MAGED2	81335576
AQFAQPEILIGTIPGAGGTQR	AQFAQPEILIGTIPGAGGTQR	2	P30084	ECHS1	527021504
AQGEVQLTVSPLPALSEEDELLCLFGESPPHPAR	AQGEVQLTVSPLPALSEEDELLC[57.0215]LFGESPPHPAR	3	O15031	PLXNB2	22717672
AQGPAASAEEPKPVEAPAANSDQTVTVK	AQGPAASAEEPKPVEAPAANSDQTVTVK	3	P80723	BASP1	6096620000
AQGPAASAEEPKPVEAPAANSDQTVTVKE	AQGPAASAEEPKPVEAPAANSDQTVTVKE	3	P80723	BASP1	477255296
AQGPAASAEEPKPVEAPAANSDQTVTVK	AQGPAASAEEPKPVEAPAAN[0.9840]SDQTVTVK	3	P80723	BASP1	259375904
AQGWAPLKPLPPSAK	AQGWAPLKPLPPSAK	3	Q99829	CPNE1	157941728
AQHVFQHAVPQEGKPITNQK	AQHVFQHAVPQEGKPITNQK	4	Q13867	BLMH	71441272
AQILLDCGEDNICVPDLQLEVFGEQNHVYLGDK	AQILLDC[57.0215]GEDNIC[57.0215]VPDLQLEVFGEQNHVYLGDK	3	P08648	ITGA5	51630104
AQIQQFHSQIAAQTSASVLAEELHK	AQIQQFHSQIAAQTSASVLAEELHK	4	Q86UP2	KTN1	154588512
AQLDYVDLYLIHSPMSLKPGEELSPTDENGK	AQLDYVDLYLIHSPMSLKPGEELSPTDENGK	3,4	P42330	AKR1C3	689759940
AQLDYVDLYLIHSPMSLKPGEELSPTDENGK	AQLDYVDLYLIHSPMSLKPGEELSPTDEN[0.9840]GK	3,4	P42330	AKR1C3	324010368
AQLQQVEAALSGNGENEDLLK	AQLQQVEAALSGN[0.9840]GENEDLLK	2	O75940	SMNDC1	35452792
AQMVQEDLEK	AQMVQEDLEK	2	P26038	MSN	288152704
AQPAQPADEPAEK	AQPAQPADEPAEK	2	P25786	PSMA1	457660864
AQPVQVAEGSEPDGFWEALGGK	AQPVQVAEGSEPDGFWEALGGK	2	P06396	GSN	277870976
AQQEDALAQQAFEEAR	AQQEDALAQQAFEEAR	2	Q13951	CBFB	293828192
AQQELEEQTR	AQQELEEQTR	2	P26038	MSN	357819296
AQQEQELAADAFK	AQQEQELAADAFK	2	P14314	PRKCSH	854654980
AQQLAAELEVEMMADMYNR	AQQLAAELEVEMMADMYNR	2	P62072	TIMM10	75489720
AQQVSQGLDVLTAK	AQQVSQGLDVLTAK	2	P18206	VCL	174319344
AQTAHIVLEDGTK	AQTAHIVLEDGTK	2,3	P31327	CPS1	111313000
AQTEGINISEEALNHLGEIGTK	AQTEGINISEEALNHLGEIGTK	2,3	Q9Y265	RUVBL1	676502980
AQTLPTSVVTITSESSPGK	AQTLPTSVVTITSESSPGK	2	Q01082	SPTBN1	388277248
AQVEEFLAQHGSEYQSVK	AQVEEFLAQHGSEYQSVK	3	Q02809	PLOD1	87101872
AQVEEFLAQHGSEYQSVK	AQVEEFLAQ[0.9840]HGSEYQSVK	2	Q02809	PLOD1	58321340
AQVEIVTDGEEPAEMIQVLGPK	AQVEIVTDGEEPAEMIQVLGPK	2	P40121	CAPG	1195555970
AQVEIVTDGEEPAEMIQVLGPKPALK	AQVEIVTDGEEPAEMIQVLGPKPALK	3	P40121	CAPG	38869496
AQVWLEQVCAHLGLGVQEPHPGER	AQVWLEQVC[57.0215]AHLGLGVQEPHPGER	4	Q6XQN6	NAPRT	127778120
ARPFPDGLAEDIDK	ARPFPDGLAEDIDK	2,3	P13639	EEF2	182930464
ARPFPDGLAEDIDKGEVSAR	ARPFPDGLAEDIDKGEVSAR	3,4	P13639	EEF2	1579183360
ASAAPKPEPVPVQK	ASAAPKPEPVPVQK	2	Q96HC4	PDLIM5	38535148
ASAELALGENSEVLK	ASAELALGENSEVLK	2	P00505	GOT2	1103064190
ASAELIEEEVAK	ASAELIEEEVAK	2	P12081	HARS1	394013088
ASAFALQEQPVVNAVIDDTTK	ASAFALQEQPVVNAVIDDTTK	2	P36957	DLST	567933440
ASAFNSWFENAEEDLTDPVR	ASAFNSWFENAEEDLTDPVR	2	Q13813	SPTAN1	310018432
ASAGHAVSIAQDDAGADDWETDPDFVNDVSEK	ASAGHAVSIAQDDAGADDWETDPDFVNDVSEK	3	Q14247	CTTN	106707592
ASAGPQPLLVQSCK	ASAGPQPLLVQSC[57.0215]K	2	Q9Y490	TLN1	85744712
ASASGSGAQVGGPISSGSSASSVTVTR	ASASGSGAQVGGPISSGSSASSVTVTR	2	P02545	LMNA	90577744
ASEMAGPPQMPNDFLSFQDIATEAAHPIR	ASEMAGPPQMPNDFLSFQDIATEAAHPIR	3	Q6P2Q9	PRPF8	53842328
ASENPVLQNIQADPTIVCTSFK	ASENPVLQNIQADPTIVC[57.0215]TSFK	2	Q96BP3	PPWD1	51856428
ASEVEEILDGNDEK	ASEVEEILDGNDEK	2	Q12824	SMARCB1	42417132
ASEWVQQVSGLMDGK	ASEWVQQVSGLMDGK	2	P49588	AARS1	74970896
ASFEEASNQLINHIEQFLDTNETPYFMK	ASFEEASNQLINHIEQFLDTNETPYFMK	3	P13010	XRCC5	564933700
ASFEEASNQLINHIEQFLDTNETPYFMK	ASFEEASNQLIN[0.9840]HIEQFLDTNETPYFM[15.9949]K	3	P13010	XRCC5	24706008
ASFEEASNQLINHIEQFLDTNETPYFMK	ASFEEASNQLIN[0.9840]HIEQ[0.9840]FLDTNETPYFMK	3	P13010	XRCC5	44385192
ASFNHFDKDHGGALGPEEFK	ASFNHFDKDHGGALGPEEFK	3,4	O43707	ACTN4	927989060
ASFNHFDKDHGGALGPEEFK	ASFN[0.9840]HFDKDHGGALGPEEFK	4	O43707	ACTN4	97072704
ASGDGESLDEDSEFTLASDFEIGHFFR	ASGDGESLDEDSEFTLASDFEIGHFFR	3	Q99733	NAP1L4	646704260
ASGNYATVISHNPETK	ASGNYATVISHNPETK	3	P62917	RPL8	36985792
ASGPGLNTTGVPASLPVEFTIDAK	ASGPGLNTTGVPASLPVEFTIDAK	2	P21333	FLNA	209072384
ASIPFSVVGSNQLIEAK	ASIPFSVVGSNQLIEAK	2	Q15019	SEPTIN2	50416996
ASKPLPPAPAPDEYLVSPITGEK	ASKPLPPAPAPDEYLVSPITGEK	3	Q15459	SF3A1	259224336
ASLYNAVTIEDVQK	ASLYNAVTIEDVQK	2	Q9Y617	PSAT1	234515472
ASNGDAWVEAHGK	ASN[0.9840]GDAWVEAHGK	3	P38646	HSPA9	51272640
ASPLTHSPPDEL	ASPLTHSPPDEL	2	Q9BT09	CNPY3	97833360
ASPSPTDPVVPAVPIGPPPAGFR	ASPSPTDPVVPAVPIGPPPAGFR	2	P11498	PC	111905080
ASQKPQPNFPSPEYMIFDHEFTK	ASQKPQPNFPSPEYMIFDHEFTK	4	O60763	USO1	85672704
ASSDCCMALLQDIFGPLEEDVK	ASSDC[57.0215]C[57.0215]MALLQDIFGPLEEDVK	2	P32456	GBP2	36662844
ASSEGGTAAGAGLDSLHK	ASSEGGTAAGAGLDSLHK	2,3	O15143	ARPC1B	307181248
ASSTSPVEISEWLDQK	ASSTSPVEISEWLDQK	2	P13804	ETFA	153985440
ASTNIQDTEGNTPLHLACDEER	ASTNIQDTEGNTPLHLAC[57.0215]DEER	3	O75832	PSMD10	334123840
ASTSLKPPTADLFTGVLPNGYNPPR	ASTSLKPPTADLFTGVLPNGYNPPR	3	O00754	MAN2B1	72923880
ASVPTIQDQASAMQLSQCAK	ASVPTIQDQASAMQLSQC[57.0215]AK	2	Q9Y490	TLN1	338084064
ASVSPMDEPVPDSESPIEK	ASVSPMDEPVPDSESPIEK	2	P46821	MAP1B	176690176
ASYDVSDSGQLEHVQPWSV	ASYDVSDSGQLEHVQPWSV	2	Q01813	PFKP	98283640
ASYGVEDPEYAVTQLAQTTMR	ASYGVEDPEYAVTQLAQTTMR	2	Q9UJZ1	STOML2	97488768
ASYPGLQFEIIAMSTTGDK	ASYPGLQFEIIAMSTTGDK	2	P08397	HMBS	12623022
ATAAPAGAPPQPQDLEFTK	ATAAPAGAPPQPQDLEFTK	2	P22695	UQCRC2	115863760
ATAGDTHLGGEDFDNR	ATAGDTHLGGEDFDNR	2,3	P0DMV8	HSPA1A	2423497980
ATASSSAQEMEQQLAER	ATASSSAQEMEQQLAER	2	Q9H9Q2	COPS7B	84477984
ATAVLVIASTDVDK	ATAVLVIASTDVDK	2	Q9BY44	EIF2A	40853088
ATAVMPDGQFK	ATAVMPDGQFK	2	Q06830	PRDX1	208669104
ATCAPQHGAPGPGPADASK	ATC[57.0215]APQHGAPGPGPADASK	2,3	P21333	FLNA	570363520
ATDKDITGTLSNPEVFNYGVETHEAYK	ATDKDITGTLSNPEVFNYGVETHEAYK	3,4	P16083	NQO2	57366492
ATDSSDPLKPYQDFIIDSR	ATDSSDPLKPYQDFIIDSR	2,3	Q96Q11	TRNT1	161868384
ATDVMIAGK	ATDVMIAGK	2	P23526	AHCY	340812608
ATDYPCLLILDPQNEFETLR	ATDYPC[57.0215]LLILDPQNEFETLR	2	Q9NVG8	TBC1D13	34335432
ATEDGEEDEEMIESIENLEDLK	ATEDGEEDEEMIESIENLEDLK	2	P49736	MCM2	280331520
ATEGMVVADK	ATEGMVVADK	2	Q99436	PSMB7	253876496
ATEMVEVGADDDEGGAER	ATEMVEVGADDDEGGAER	2	Q6NZI2	CAVIN1	91121624
ATENDIYNFFSPLNPVR	ATENDIYNFFSPLNPVR	2	P31943	HNRNPH1	27690730
ATENPEQVASEGLPEPVLR	ATENPEQVASEGLPEPVLR	2	Q9BYD3	MRPL4	37753236
ATESGAQSAPLPMEGVDISPK	ATESGAQSAPLPMEGVDISPK	2	Q02790	FKBP4	2013334400
ATGEADVHFETHEDAVAAMLK	ATGEADVHFETHEDAVAAMLK	3,4	Q12849	GRSF1	228034816
ATLDEEDLVDSLSEGDAYPNGLQVNFHSPR	ATLDEEDLVDSLSEGDAYPNGLQVNFHSPR	3	P42892	ECE1	98217888
ATLELTHNWGTEDDETQSYHNGNSDPR	ATLELTHNWGTEDDETQSYHNGNSDPR	3,4	Q04760	GLO1	1743464320
ATLELTHNWGTEDDETQSYHNGNSDPR	ATLELTHNWGTEDDETQSYHN[0.9840]GNSDPR	3,4	Q04760	GLO1	1074155390
ATLPVFDKEELLECIQQLVK	ATLPVFDKEELLEC[57.0215]IQQLVK	3	P54687	BCAT1	73195064
ATLQAALCLENFSSQVVER	ATLQAALC[57.0215]LENFSSQVVER	2	P59998	ARPC4	115513864
ATLVESSTSGFTPGGGGSSVSMIASR	ATLVESSTSGFTPGGGGSSVSMIASR	2	P49321	NASP	732278080
ATNIEVLSNTFQFTNEAR	ATNIEVLSNTFQFTNEAR	2	O75534	CSDE1	77760824
ATPLSSTVTLSMSADVPLVVEYK	ATPLSSTVTLSMSADVPLVVEYK	2	P12004	PCNA	164450384
ATPMPSRPSTTPFIDK	ATPMPSRPSTTPFIDK	3	P27816	MAP4	72713544
ATQELIPIEDFITPLK	ATQELIPIEDFITPLK	2	Q9NQ50	MRPL40	14509323
ATQFTGATGAIMTTETTK	ATQFTGATGAIMTTETTK	2	Q14126	DSG2	31674798
ATQQQHDFTLTQTADGR	ATQQQHDFTLTQTADGR	2,3	P78527	PRKDC	60814392
ATRPEELLELLGGSHDLDSNQAAMVLIR	ATRPEELLELLGGSHDLDSNQAAMVLIR	4	Q969Z0	TBRG4	65619696
ATSFLLALEPELEAR	ATSFLLALEPELEAR	2	P04843	RPN1	80061648
ATSLAWHPTHPSTVAVGSK	ATSLAWHPTHPSTVAVGSK	3,4	Q92466	DDB2	222648000
ATSLGRPEEEEDELAHR	ATSLGRPEEEEDELAHR	3,4	P36551	CPOX	236734176
ATSTATSGFAGAIGQK	ATSTATSGFAGAIGQK	2	P51659	HSD17B4	86951896
ATTITSVLPK	ATTITSVLPK	2	P31327	CPS1	144522608
ATTPASTANSDVATIPTDTPLKEENEGFVK	ATTPASTANSDVATIPTDTPLKEENEGFVK	3	O60271	SPAG9	123993944
ATVAPEDVSEVIFGHVLAAGCGQNPVR	ATVAPEDVSEVIFGHVLAAGC[57.0215]GQNPVR	3	Q9BWD1	ACAT2	789157890
ATVEDEK	ATVEDEK	2	P11142	HSPA8	182953344
ATVQVVILADPDGHEICFVGDEAFR	ATVQVVILADPDGHEIC[57.0215]FVGDEAFR	3	Q9HC38	GLOD4	704680000
AVAALLTIPEAEK	AVAALLTIPEAEK	2	Q86VP6	CAND1	89614000
AVAEQIPLLVQGVR	AVAEQIPLLVQGVR	2	Q9Y490	TLN1	96220200
AVAFFLESIAMHDIIAAEK	AVAFFLESIAMHDIIAAEK	3	P78527	PRKDC	36974864
AVAGNISDPGLQK	AVAGNISDPGLQK	2	P18206	VCL	364823584
AVANETGAFFFLINGPEIMSK	AVANETGAFFFLINGPEIMSK	2	P55072	VCP	523781120
AVANETGAFFFLINGPEIMSK	AVANETGAFFFLIN[0.9840]GPEIMSK	2	P55072	VCP	88370128
AVANYDSVEEGEK	AVANYDSVEEGEK	2	P51659	HSD17B4	106700104
AVCMLSNTTAIAEAWAR	AVC[57.0215]MLSNTTAIAEAWAR	2	P68366	TUBA4A	94507528
AVDDLNLHSYSNLPIWVNK	AVDDLNLHSYSNLPIWVNK	3	Q14204	DYNC1H1	29955444
AVDHINSTIAPALISSGLSVVEQEK	AVDHINSTIAPALISSGLSVVEQEK	2,3	P09104	ENO2	769895420
AVDIPHMDIEALK	AVDIPHMDIEALK	3	P62906	RPL10A	74246552
AVDLGPPKPSDQETGEQVSSPSSHPALHTTTEDSAGVQTEF	AVDLGPPKPSDQETGEQVSSPSSHPALHTTTEDSAGVQTEF	4	Q96TA1	NIBAN2	314495808
AVDNQVYVATASPAR	AVDNQVYVATASPAR	2	Q9NQR4	NIT2	113597952
AVDPDGDGHVSWDEYK	AVDPDGDGHVSWDEYK	2,3	Q9BRK5	SDF4	110757416
AVDSLVPIGR	AVDSLVPIGR	2	P25705	ATP5F1A	140804448
AVDVFFPPEAQNDFPVAMQISEK	AVDVFFPPEAQNDFPVAMQISEK	2	Q00610	CLTC	90628768
AVDWIFSHIDDLDAEAAMDISEGR	AVDWIFSHIDDLDAEAAMDISEGR	3	P45974	USP5	272287072
AVEADEELTVAYGYDHSPPGK	AVEADEELTVAYGYDHSPPGK	3	Q8WTS6	SETD7	173740064
AVEATGEK	AVEATGEK	2	Q9UBK9	UXT	149880256
AVEDINEHITDAQLEAMTELHDR	AVEDINEHITDAQLEAMTELHDR	4	Q9H2G2	SLK	227420160
AVEGCVSASQAATEDGQLLR	AVEGC[57.0215]VSASQAATEDGQLLR	2	Q9Y490	TLN1	650934140
AVEHINK	AVEHINK	2	P06733	ENO1	778413120
AVEILADIIQNSTLGEAEIER	AVEILADIIQNSTLGEAEIER	2	O75439	PMPCB	76737904
AVELAANTK	AVELAANTK	2	P29401	TKT	996104830
AVELLGDIVQNCSLEDSQIEK	AVELLGDIVQNC[57.0215]SLEDSQIEK	2	P31930	UQCRC1	118419776
AVENINNTLGPALLQK	AVENINNTLGPALLQK	2	P13929	ENO3	364596160
AVENSSTAIGIR	AVENSSTAIGIR	2	P25788	PSMA3	110766840
AVESGVPQPPDPPVQR	AVESGVPQPPDPPVQR	2	Q9P287	BCCIP	149542672
AVETDVMNQETDPLCAECR	AVETDVMNQETDPLC[57.0215]AEC[57.0215]R	2	Q8IZ73	RPUSD2	81903352
AVETPPLSSVNLLEGLSR	AVETPPLSSVNLLEGLSR	2	Q14C86	GAPVD1	54147900
AVEVQGPSLESGDHGK	AVEVQGPSLESGDHGK	3	Q09666	AHNAK	43301372
AVFPSIVGRPR	AVFPSIVGRPR	2,3	P60709	ACTB	360011456
AVFVDLEPTVIDEIR	AVFVDLEPTVIDEIR	2	P68366	TUBA4A	277784704
AVFVDLEPTVIDEVR	AVFVDLEPTVIDEVR	2	Q9BQE3	TUBA1C	2425224960
AVGDGIVLCK	AVGDGIVLC[57.0215]K	2	P13797	PLS3	284458592
AVGDTVAEDEVVCEIETDK	AVGDTVAEDEVVC[57.0215]EIETDK	2	P36957	DLST	107764072
AVHADFFNDFEDLFDDDDIQ	AVHADFFNDFEDLFDDDDIQ	2	Q8WXC6	COPS9	65987424
AVITSLLDQIPEMFADTR	AVITSLLDQIPEMFADTR	2	P53992	SEC24C	56218956
AVIVIQDIFGWQLPNTR	AVIVIQDIFGWQLPNTR	2	Q96DG6	CMBL	13935283
AVLASMDNENMHTPDIGGQGTTSEAIQDVIR	AVLASMDNENMHTPDIGGQGTTSEAIQDVIR	3	P51553	IDH3G	97822368
AVLFCLSEDKK	AVLFC[57.0215]LSEDKK	2	P23528	CFL1	57084460
AVLHVALR	AVLHVALR	2	P06744	GPI	175422624
AVLLGPPGAGK	AVLLGPPGAGK	2	P54819	AK2	52042584
AVLMENIVYLTNSLELEHIEVK	AVLMENIVYLTNSLELEHIEVK	3	Q9P2J5	LARS1	52469916
AVLPLLDAQQPCYLLYR	AVLPLLDAQQPC[57.0215]YLLYR	2	Q6IBS0	TWF2	42373308
AVLSAEQLRDEEVHAGLGELLR	AVLSAEQLRDEEVHAGLGELLR	3,4	P50454	SERPINH1	351462784
AVLVDLSGTLHIEDAAVPGAQEALK	AVLVDLSGTLHIEDAAVPGAQEALK	3	Q9H0R4	HDHD2	105387528
AVMDHVSDSFLETNVPLLVLIEAAK	AVMDHVSDSFLETNVPLLVLIEAAK	3	P35221	CTNNA1	85126480
AVNTLNEALEFAK	AVNTLNEALEFAK	2	P31327	CPS1	261766624
AVPEAAAMDYVGGYALCLDMTAR	AVPEAAAMDYVGGYALC[57.0215]LDMTAR	2	Q6P587	FAHD1	24241438
AVQCTSDYPEHVCEVLLTMER	AVQC[57.0215]TSDYPEHVC[57.0215]EVLLTMER	3	Q15020	SART3	56254156
AVSDWIDEQEK	AVSDWIDEQEK	2	Q12906	ILF3	189537744
AVSIIECDMNVDFDAPLGYK	AVSIIEC[57.0215]DMNVDFDAPLGYK	2	Q92890	UFD1	65965516
AVSSAIAQLLGEVAQGNENYAGIAAR	AVSSAIAQLLGEVAQGNENYAGIAAR	2,3	Q9Y490	TLN1	342560256
AVTDSINQLITMCTQQAPGQK	AVTDSINQLITMC[57.0215]TQQAPGQK	2	Q9Y490	TLN1	319168192
AVTELNEPLSNEDR	AVTELNEPLSNEDR	2	Q04917	YWHAH	1098724480
AVTEQGAELSNEER	AVTEQGAELSNEER	2	P27348	YWHAQ	1475813380
AVTEQGHELSNEER	AVTEQGHELSNEER	2,3	P31946	YWHAB	3366849790
AVTHTSPEDVSFAESR	AVTHTSPEDVSFAESR	3	Q9BTW9	TBCD	73036088
AVTLEASFTPDSQFIMIGSEDGK	AVTLEASFTPDSQFIMIGSEDGK	2	Q6UXN9	WDR82	17693164
AVVGEEALTSDDLLYLEFLQK	AVVGEEALTSDDLLYLEFLQK	2	P21281	ATP6V1B2	99872920
AVVHGILMGVPVPFPIPEPDGCK	AVVHGILMGVPVPFPIPEPDGC[57.0215]K	3	P61916	NPC2	196289392
AVYDEQGTVDEDSPVLTQDR	AVYDEQGTVDEDSPVLTQDR	2	Q8WXX5	DNAJC9	230258208
AVYLGELPHDQDVVEYIMNQPNVVPR	AVYLGELPHDQDVVEYIMNQPNVVPR	3	Q9NYU2	UGGT1	273445376
AWDDFFPGSDR	AWDDFFPGSDR	2	O75915	ARL6IP5	82332360
AWDQEAEGAGPELGLR	AWDQEAEGAGPELGLR	2	Q8IZ83	ALDH16A1	82426192
AWGPGLEGGVVGK	AWGPGLEGGVVGK	2	P21333	FLNA	291021792
AWSTGDCDNGGDEWEQEIR	AWSTGDC[57.0215]DNGGDEWEQEIR	2	Q9BRF8	CPPED1	47202152
AYAPGGPAYQPVVEAFGTDILHK	AYAPGGPAYQPVVEAFGTDILHK	3	Q13057	COASY	106431192
AYDDLLDEFMQAVTDK	AYDDLLDEFMQAVTDK	2	Q16798	ME3	49654228
AYEDGCK	AYEDGC[57.0215]K	2	P31948	STIP1	65379824
AYEDQTKPVLEYYQK	AYEDQTKPVLEYYQK	2,3	Q9UIJ7	AK3	288328320
AYGPGIEPTGNMVK	AYGPGIEPTGNMVK	2	P21333	FLNA	213122608
AYGQALAK	AYGQALAK	2	P29401	TKT	328364096
AYHEQLSVAEITNACFEPANQMVK	AYHEQLSVAEITNAC[57.0215]FEPANQMVK	3	P68366	TUBA4A	1957198590
AYHEQLTVAEITNACFEPANQMVK	AYHEQLTVAEITNAC[57.0215]FEPANQMVK	3	Q9BQE3	TUBA1C	515132480
AYIQENLELVEK	AYIQENLELVEK	2	P11586	MTHFD1	31880096
AYLESEVAISEELVQK	AYLESEVAISEELVQK	2	Q9NQC3	RTN4	900254720
AYLPVNESFGFTADLR	AYLPVNESFGFTADLR	2	P13639	EEF2	43303288
AYNYVAQEVDDYHAFQTLTHIYNK	AYNYVAQEVDDYHAFQTLTHIYNK	4	Q9NYU2	UGGT1	175093056
AYQDMDIDKVDELMTDITEQQEVAQQISDAISR	AYQDMDIDKVDELMTDITEQQEVAQQISDAISR	3	Q9BY43	CHMP4A	188509424
AYQIDTVINLNVPFEVIK	AYQIDTVINLNVPFEVIK	2	Q9UIJ7	AK3	70903896
CADDVAYINVETK	C[57.0215]ADDVAYINVETK	2	Q9P0R6	GSKIP	71229664
CADGGLYCK	C[57.0215]ADGGLYC[57.0215]K	2	Q04446	GBE1	160136144
CADVTLEGQVYPGK	C[57.0215]ADVTLEGQVYPGK	2	Q14696	MESD	454108416
CADYVVTGAWSAK	C[57.0215]ADYVVTGAWSAK	2	Q9Y617	PSAT1	515572672
CAGCDELIFSNEYTQAENQNWHLK	C[57.0215]AGC[57.0215]DELIFSNEYTQAENQNWHLK	3	Q9UGI8	TES	94254632
CAGNEDIITLR	C[57.0215]AGNEDIITLR	2	P12004	PCNA	158730912
CAPGVVGPAEADIDFDIIR	C[57.0215]APGVVGPAEADIDFDIIR	2	P21333	FLNA	395311808
CASCPYLGMPAFKPGEK	C[57.0215]ASC[57.0215]PYLGMPAFKPGEK	3	Q6FI81	CIAPIN1	66261420
CASQVGMTAPGTR	C[57.0215]ASQVGMTAPGTR	2	Q99439	CNN2	55933644
CATITPDEK	C[57.0215]ATITPDEK	2	O75874	IDH1	182549712
CCSGAIIVLTK	C[57.0215]C[57.0215]SGAIIVLTK	2	P14618	PKM	1343746690
CDDLEALK	C[57.0215]DDLEALK	2	P05556	ITGB1	205197408
CDENILWLDYK	C[57.0215]DENILWLDYK	2	P14618	PKM	2623670530
CDEPILSNR	C[57.0215]DEPILSNR	2	P30086	PEBP1	1654176900
CDEPLSILVR	C[57.0215]DEPLSILVR	2	P05161	ISG15	287025920
CDFPIMK	C[57.0215]DFPIMK	2	Q04760	GLO1	870541630
CDFTGTLIVVPDVSK	C[57.0215]DFTGTLIVVPDVSK	2	Q14566	MCM6	137827584
CDLEDER	C[57.0215]DLEDER	2	A6NIZ1	RAP1BL	161052976
CDLISIPK	C[57.0215]DLISIPK	2	Q9ULV4	CORO1C	256452048
CDPAGYYCGFK	C[57.0215]DPAGYYC[57.0215]GFK	2	P60900	PSMA6	242414240
CDPAPFYLFDEIDQALDAQHR	C[57.0215]DPAPFYLFDEIDQALDAQHR	3	Q9UQE7	SMC3	13907675
CDPDAAR	C[57.0215]DPDAAR	2	Q15181	PPA1	78447488
CDPVFDFGTGPR	C[57.0215]DPVFDFGTGPR	2	Q9BY44	EIF2A	52362656
CDSDCLWVGLAGPQILPPCR	C[57.0215]DSDC[57.0215]LWVGLAGPQILPPC[57.0215]R	2	Q92466	DDB2	57090308
CDSSPDSAEDVR	C[57.0215]DSSPDSAEDVR	2	P02765	AHSG	1661290500
CDTYATEFDLEAEEYVPLPK	C[57.0215]DTYATEFDLEAEEYVPLPK	2	Q9Y265	RUVBL1	72407432
CDWLDGK	C[57.0215]DWLDGK	2	O43447	PPIH	72492800
CEAFGWHAIIVDGHSVEELCK	C[57.0215]EAFGWHAIIVDGHSVEELC[57.0215]K	2,3,4	P29401	TKT	4264633600
CECFPGLAVGLDGR	C[57.0215]EC[57.0215]FPGLAVGLDGR	2	P35555	FBN1	27175748
CEDLETQTQSEK	C[57.0215]EDLETQTQSEK	2	O00592	PODXL	318659296
CEEEDVEMSEDAYTVLTR	C[57.0215]EEEDVEMSEDAYTVLTR	2	Q9Y230	RUVBL2	78903344
CEELSGLHGQLQEAR	C[57.0215]EELSGLHGQLQEAR	2,3	Q9P2E9	RRBP1	51015524
CEFQDAYVLLSEK	C[57.0215]EFQDAYVLLSEK	2	P10809	HSPD1	1313696380
CEFVMEVTNK	C[57.0215]EFVMEVTNK	2	Q16851	UGP2	109291560
CELGPLHQQESQSLQLHFR	C[57.0215]ELGPLHQQESQSLQLHFR	3,4	P08648	ITGA5	39638508
CELLSDDSLAVSSPR	C[57.0215]ELLSDDSLAVSSPR	2	P13798	APEH	256328784
CELLYEGPPDDEAAMGIK	C[57.0215]ELLYEGPPDDEAAMGIK	2	P13639	EEF2	1148493950
CEMASTGEVACFGEGIHTAFLK	C[57.0215]EMASTGEVAC[57.0215]FGEGIHTAFLK	2,3	P31327	CPS1	658546500
CEPIIMTVPR	C[57.0215]EPIIMTVPR	2	Q9ULV4	CORO1C	123292008
CESAPGCGVWQR	C[57.0215]ESAPGC[57.0215]GVWQR	2	P27824	CANX	1086235260
CESAPGCGVWQRPVIDNPNYK	C[57.0215]ESAPGC[57.0215]GVWQRPVIDNPNYK	3	P27824	CANX	232258112
CETMVYHPNIDLEGNVCLNILR	C[57.0215]ETMVYHPN[0.9840]IDLEGNVC[57.0215]LNILR	3	P61081	UBE2M	35030396
CEYPAACNALETLLIHR	C[57.0215]EYPAAC[57.0215]NALETLLIHR	3	P54886	ALDH18A1	43283312
CFGGLQK	C[57.0215]FGGLQK	2	P10768	ESD	86683160
CFQEMLEEEEEHEWFIPAR	C[57.0215]FQEMLEEEEEHEWFIPAR	3	Q9BPZ3	PAIP2	188232576
CFSEENHEPLR	C[57.0215]FSEENHEPLR	2,3	Q96QK1	VPS35	52494544
CFSIDNPGYEPEVVAVHPGGDTVAIGGVDGNVR	C[57.0215]FSIDNPGYEPEVVAVHPGGDTVAIGGVDGNVR	3	O75083	WDR1	809971780
CGDLEEELK	C[57.0215]GDLEEELK	2	P67936	TPM4	1023869700
CGDLVFAK	C[57.0215]GDLVFAK	2	P51858	HDGF	722358910
CGEDDETIPSEYR	C[57.0215]GEDDETIPSEYR	2	P20810	CAST	542435580
CGETAFIAPQCEMIPIEWVCR	C[57.0215]GETAFIAPQC[57.0215]EMIPIEWVC[57.0215]R	2	P22234	PAICS	70069336
CGFLPGNEK	C[57.0215]GFLPGNEK	2	Q9UL46	PSME2	56803736
CGNQAAIMELDDTLK	C[57.0215]GNQAAIMELDDTLK	2	P62714	PPP2CB	150625008
CGSGPVHISGQHLVAVEEDAESEDEEEEDVK	C[57.0215]GSGPVHISGQHLVAVEEDAESEDEEEEDVK	4	P06748	NPM1	51270304
CGYAGSNFPEHIFPALVGR	C[57.0215]GYAGSNFPEHIFPALVGR	2,3	P61160	ACTR2	198956208
CGYAGSNFPEHIFPALVGR	C[57.0215]GYAGSN[0.9840]FPEHIFPALVGR	3	P61160	ACTR2	189571392
CHMGYQGPLCTDCMDGYFSSLR	C[57.0215]HMGYQGPLC[57.0215]TDC[57.0215]MDGYFSSLR	3	Q6UXH1	CRELD2	76684248
CHPTDER	C[57.0215]HPTDER	2	Q16719	KYNU	88328008
CIAVGESDGSIWNPDGIDPK	C[57.0215]IAVGESDGSIWNPDGIDPK	2	P00367	GLUD1	641806080
CIAYAESHDQALVGDK	C[57.0215]IAYAESHDQALVGDK	2,3	Q04446	GBE1	543309180
CIDLEPDNATTYVHK	C[57.0215]IDLEPDNATTYVHK	3	O94826	TOMM70	96704704
CIDSGLWVPNSK	C[57.0215]IDSGLWVPNSK	2	Q16543	CDC37	152721136
CIEVMGDGCLNNEHFEELGGILK	C[57.0215]IEVMGDGC[57.0215]LNNEHFEELGGILK	3	O00410	IPO5	134487472
CIIPNHEK	C[57.0215]IIPNHEK	2	P35579	MYH9	231398624
CILQDGR	C[57.0215]ILQDGR	2	P14678	SNRPB	51833068
CIPALDSLTPANEDQK	C[57.0215]IPALDSLTPANEDQK	2	P10809	HSPD1	1943775100
CITDTLQELVNQSK	C[57.0215]ITDTLQELVNQSK	2	O75694	NUP155	95945632
CIVHSPTNPGFMTCSDDFR	C[57.0215]IVHSPTNPGFMTC[57.0215]SDDFR	3	Q05048	CSTF1	45175448
CKDDEFTHLYTLIVR	C[57.0215]KDDEFTHLYTLIVR	3	P27797	CALR	261121696
CKDDEFTHLYTLIVRPDNTYEVK	C[57.0215]KDDEFTHLYTLIVRPDNTYEVK	3,4,5	P27797	CALR	12917478400
CKDDEFTHLYTLIVRPDNTYEVK	C[57.0215]KDDEFTHLYTLIVRPDN[0.9840]TYEVK	4	P27797	CALR	249647456
CLAFHDISPQAPTHFLVIPK	C[57.0215]LAFHDISPQAPTHFLVIPK	3,4	P49773	HINT1	701226110
CLDAFPNLK	C[57.0215]LDAFPNLK	2	P09488	GSTM1	95849144
CLEELQK	C[57.0215]LEELQK	2	P49721	PSMB2	280255872
CLELFSELAEDK	C[57.0215]LELFSELAEDK	2	P08238	HSP90AB1	494994304
CLELFSELAEDKENYK	C[57.0215]LELFSELAEDKENYK	2,3	P08238	HSP90AB1	1101613060
CLELFTELAEDK	C[57.0215]LELFTELAEDK	2	P07900	HSP90AA1	398179264
CLELFTELAEDKENYK	C[57.0215]LELFTELAEDKENYK	3	P07900	HSP90AA1	841465540
CLELFTELAEDKENYKK	C[57.0215]LELFTELAEDKENYKK	3	P07900	HSP90AA1	107771512
CLEMDVEK	C[57.0215]LEMDVEK	2	Q13177	PAK2	58767392
CLEPEGAAELR	C[57.0215]LEPEGAAELR	2	Q9H4A4	RNPEP	175960608
CLHMFLQEEAIDR	C[57.0215]LHMFLQEEAIDR	2,3	Q9UMY4	SNX12	105514416
CLLIHPNPESALNEEAGR	C[57.0215]LLIHPNPESALNEEAGR	3	Q16763	UBE2S	89210144
CLPVCIDVGTDNIALLK	C[57.0215]LPVC[57.0215]IDVGTDNIALLK	2	P23368	ME2	35285736
CLQEGAEISSPAVER	C[57.0215]LQEGAEISSPAVER	2	Q9BQ52	ELAC2	95392840
CLRPEELTNQMNQIEISMQHEQLEESFQELVEDYR	C[57.0215]LRPEELTNQMNQIEISMQHEQLEESFQELVEDYR	4	O14929	HAT1	41136736
CLTTDEYDGHSTYPSHQYQ	C[57.0215]LTTDEYDGHSTYPSHQYQ	2,3	P30043	BLVRB	458624896
CMVEVPQELETSTGHSLEK	C[57.0215]MVEVPQELETSTGHSLEK	2,3	Q32MZ4	LRRFIP1	234183728
CNEIINWLDK	C[57.0215]NEIINWLDK	2	P11142	HSPA8	2840820220
CNLLAEK	C[57.0215]NLLAEK	2	P02765	AHSG	254629280
CNQIANELCECPELLGSAFR	C[57.0215]NQIANELC[57.0215]EC[57.0215]PELLGSAFR	2	P48506	GCLC	82571624
CNSLEEIK	C[57.0215]NSLEEIK	2	Q13813	SPTAN1	87144288
CNTCGEPITDR	C[57.0215]NTC[57.0215]GEPITDR	2	Q15942	ZYX	28590972
CNEIINWLDK	C[57.0215]N[0.9840]EIINWLDK	2	P11142	HSPA8	76760512
CNGVLEGIR	C[57.0215]N[0.9840]GVLEGIR	2	P35579	MYH9	65632852
CPEAECFR	C[57.0215]PEAEC[57.0215]FR	2	P08648	ITGA5	46954148
CPEALFQPSFLGMESCGIHETTFNSIMK	C[57.0215]PEALFQPSFLGMESC[57.0215]GIHETTFNSIMK	3	P60709	ACTB	886782270
CPEALFQPSFLGMESCGIHETTFNSIMK	C[57.0215]PEALFQPSFLGMESC[57.0215]GIHETTFN[0.9840]SIMK	3	P60709	ACTB	86440944
CPLDPYFIMPDK	C[57.0215]PLDPYFIMPDK	2	P33992	MCM5	122503136
CPLSGACYSPEFK	C[57.0215]PLSGAC[57.0215]YSPEFK	2	P53621	COPA	46003348
CPNLTHLNLSGNK	C[57.0215]PNLTHLNLSGNK	3	P39687	ANP32A	830790340
CPPDYPIHPPR	C[57.0215]PPDYPIHPPR	3	Q9H832	UBE2Z	206250016
CPPGVVPACHNSK	C[57.0215]PPGVVPAC[57.0215]HNSK	3	P49327	FASN	114333192
CPQIVIAFYEER	C[57.0215]PQIVIAFYEER	2	Q13185	CBX3	291884352
CPSIILHDR	C[57.0215]PSIILHDR	3	Q9UHG3	PCYOX1	74562144
CPSTHSEELHDCIQK	C[57.0215]PSTHSEELHDC[57.0215]IQK	3,4	P48507	GCLM	234697984
CPTLEQYAMR	C[57.0215]PTLEQYAMR	2	P48643	CCT5	154230208
CQEAQNGSESEVWTHQSK	C[57.0215]QEAQNGSESEVWTHQSK	3	Q9Y2Z0	SUGT1	53761860
CQEAQNGSESEVWTHQSK	C[57.0215]QEAQN[0.9840]GSESEVWTHQSK	3	Q9Y2Z0	SUGT1	32299670
CQEVISWLDANTLAEK	C[57.0215]QEVISWLDANTLAEK	2	P0DMV8	HSPA1A	423397472
CQEVISWLDANTLAEKDEFEHK	C[57.0215]QEVISWLDANTLAEKDEFEHK	3,4	P0DMV8	HSPA1A	1839685630
CQHAAEIITDLLR	C[57.0215]QHAAEIITDLLR	2,3	Q96AE4	FUBP1	42644520
CQHGEEECK	C[57.0215]QHGEEEC[57.0215]K	2,3	P13284	IFI30	5.42514e+06
CQLEINFNTLQTK	C[57.0215]QLEINFNTLQTK	2	P12814	ACTN1	872451140
CQLLQQHEEYQEELEFCEK	C[57.0215]QLLQQHEEYQEELEFC[57.0215]EK	3	Q9NZL4	HSPBP1	81115416
CQNEQLQTAVTQQVSQIQQHK	C[57.0215]QNEQLQTAVTQQVSQIQQHK	3	O60763	USO1	76875144
CQVFEETQIGGER	C[57.0215]QVFEETQIGGER	2	Q99832	CCT7	284309856
CQYVTEK	C[57.0215]QYVTEK	2	P04075	ALDOA	440369344
CSDAAGYPHATHDLEGPPLDAYSIQGQHTISPLDLAK	C[57.0215]SDAAGYPHATHDLEGPPLDAYSIQGQHTISPLDLAK	5	Q15365	PCBP1	110760776
CSGPLGIEGGIISNQQITASSTHR	C[57.0215]SGPLGIEGGIISNQQITASSTHR	3	O43854	EDIL3	53020500
CSHLLVK	C[57.0215]SHLLVK	2	Q13526	PIN1	88832552
CSLPAEEDSVLEK	C[57.0215]SLPAEEDSVLEK	2	P27816	MAP4	264150096
CSNLCTEIVEYTSK	C[57.0215]SNLC[57.0215]TEIVEYTSK	2	P23921	RRM1	41917644
CSTPEEIK	C[57.0215]STPEEIK	2	P60981	DSTN	397943456
CSVDFTR	C[57.0215]SVDFTR	2	P09960	LTA4H	54837856
CSVLPLSQNQEFMPFVK	C[57.0215]SVLPLSQNQEFMPFVK	2	P41250	GARS1	51074496
CSVNATPQQMPQTEK	C[57.0215]SVNATPQQMPQTEK	2	Q5JRX3	PITRM1	86982944
CSVTLLNETDILSQYLEK	C[57.0215]SVTLLNETDILSQYLEK	2	O94776	MTA2	39212708
CSYQPTMEGVHTVHVTFAGVPIPR	C[57.0215]SYQPTMEGVHTVHVTFAGVPIPR	3,4	P21333	FLNA	149632864
CTEDMTEDELR	C[57.0215]TEDMTEDELR	2	Q13148	TARDBP	78448216
CTELNQAWSSLGK	C[57.0215]TELNQAWSSLGK	2	Q13813	SPTAN1	283232064
CTESEEEEVTK	C[57.0215]TESEEEEVTK	2	P54578	USP14	105253664
CTLPEHESPSQDISDACEAESTER	C[57.0215]TLPEHESPSQDISDAC[57.0215]EAESTER	3	Q32MZ4	LRRFIP1	85423584
CTLPLTGK	C[57.0215]TLPLTGK	2	P55809	OXCT1	663845440
CTTDHISAAGPWLK	C[57.0215]TTDHISAAGPWLK	2,3	Q99798	ACO2	312264544
CTVFHGAQVEDAFR	C[57.0215]TVFHGAQVEDAFR	2,3	P49327	FASN	154176464
CVACQNPDKPSPSTSVPAPASFK	C[57.0215]VAC[57.0215]QNPDKPSPSTSVPAPASFK	3	P49792	RANBP2	33970440
CVANNQVETLEK	C[57.0215]VANNQVETLEK	2	P42704	LRPPRC	89865328
CVDDHMHLIPTMTK	C[57.0215]VDDHMHLIPTMTK	3	Q96C01	FAM136A	103826712
CVEVETDVVSNTSGSAR	C[57.0215]VEVETDVVSNTSGSAR	2	Q15024	EXOSC7	81669400
CVFELPAENDKPHDVEINK	C[57.0215]VFELPAENDKPHDVEINK	3,4	O95292	VAPB	238423072
CVFEMPNENDK	C[57.0215]VFEMPNENDK	2	Q9P0L0	VAPA	164310480
CVGAELEYDSEHSDWHGFD	C[57.0215]VGAELEYDSEHSDWHGFD	3	Q9GZN8	ADISSP	92764912
CVLLSNLSSTSHVPEVDPGSAELQK	C[57.0215]VLLSNLSSTSHVPEVDPGSAELQK	3	P49327	FASN	887998980
CVLPEEDSGELAK	C[57.0215]VLPEEDSGELAK	2	Q9Y3F4	STRAP	40110672
CVLPEEDSGELAKPK	C[57.0215]VLPEEDSGELAKPK	2,3	Q9Y3F4	STRAP	395846112
CVLSGPPQLEK	C[57.0215]VLSGPPQLEK	2	Q9BQ52	ELAC2	117646784
CVLTHSPTWIIDPIDGTCNFVHR	C[57.0215]VLTHSPTWIIDPIDGTC[57.0215]NFVHR	3,4	O14732	IMPA2	55817000
CVMDDDNEVR	C[57.0215]VMDDDNEVR	2	Q9Y678	COPG1	53895088
CVNTTLQIK	C[57.0215]VNTTLQIK	2	Q01518	CAP1	106200680
CVPGEVEK	C[57.0215]VPGEVEK	2	P14543	NID1	1529223940
CVSCLPGQR	C[57.0215]VSC[57.0215]LPGQR	2	Q9Y490	TLN1	215880448
CVVVGDGAVGK	C[57.0215]VVVGDGAVGK	2	P60953	CDC42	691912320
CVYKPMQPGPHVVK	C[57.0215]VYKPMQPGPHVVK	3,4	O75369	FLNB	96811152
CYEMASHLR	C[57.0215]YEMASHLR	2,3	P07737	PFN1	718553730
CYSCGEFGHIQK	C[57.0215]YSC[57.0215]GEFGHIQK	2,3	P62633	CNBP	148730336
DAAAGPDVGAAGDAPAPAPNK	DAAAGPDVGAAGDAPAPAPNK	2	O75907	DGAT1	90389776
DAAAICQPSAGVHIVMPGYYSPESMGLLDPATSDGR	DAAAIC[57.0215]QPSAGVHIVMPGYYSPESMGLLDPATSDGR	3	P43304	GPD2	77382640
DAAEFELFFR	DAAEFELFFR	2	Q6XQN6	NAPRT	43261744
DAAIYLVTSLASK	DAAIYLVTSLASK	2	P55060	CSE1L	75081160
DAALAVAEAMADK	DAALAVAEAMADK	2	P46060	RANGAP1	157924144
DAASGEVVGK	DAASGEVVGK	2	P52888	THOP1	77886344
DAASLESQLQDTQELLQEETR	DAASLESQLQDTQELLQEETR	2	P35580	MYH10	100610800
DACVISSDFHER	DAC[57.0215]VISSDFHER	2	Q99805	TM9SF2	73314896
DADAGDEDEESEEPR	DADAGDEDEESEEPR	2	Q9NZT2	OGFR	48869444
DADLWSSHDK	DADLWSSHDK	2	P34896	SHMT1	111247488
DADSDENDKGEK	DADSDENDKGEK	2	Q14671	PUM1	7554689
DADVQFLASVLPPDTDPAFFEHLR	DADVQFLASVLPPDTDPAFFEHLR	3	Q6XQN6	NAPRT	111717288
DADVQNFVSFISK	DADVQNFVSFISK	2	P42126	ECI1	650654270
DAEAEGLSGTTLLPK	DAEAEGLSGTTLLPK	2	Q9UI14	RABAC1	222931952
DAEDAMDAMDGAVLDGR	DAEDAMDAMDGAVLDGR	2	Q01130	SRSF2	103026784
DAEECPETAEAK	DAEEC[57.0215]PETAEAK	2	Q5H9R7	PPP6R3	21867292
DAEGILEDLQSYR	DAEGILEDLQSYR	2	Q9NUQ9	CYRIB	256570736
DAELAGSPELLEFLGTR	DAELAGSPELLEFLGTR	2	Q53T59	HS1BP3	97089112
DAEMPATEK	DAEMPATEK	2	P21333	FLNA	107722592
DAESIHQYLLQR	DAESIHQYLLQR	2,3	P55786	NPEPPS	213901840
DAFDRNPELQNLLLDDFFK	DAFDRNPELQNLLLDDFFK	2,3	P52209	PGD	244864192
DAFEHIVTQFSSVPVSVVSDSYDIYNACEK	DAFEHIVTQFSSVPVSVVSDSYDIYNAC[57.0215]EK	3	P43490	NAMPT	87164880
DAFPVAGQK	DAFPVAGQK	2	P54727	RAD23B	298941152
DAFQNAYLELGGLGER	DAFQNAYLELGGLGER	2	P05023	ATP1A1	111371456
DAGEGGLSLAIEGPSK	DAGEGGLSLAIEGPSK	2	P21333	FLNA	1257994110
DAGEGLLAVQITDPEGKPK	DAGEGLLAVQITDPEGKPK	2,3	P21333	FLNA	313729024
DAGEGLLAVQITDQEGKPK	DAGEGLLAVQITDQEGKPK	2,3	O75369	FLNB	427334912
DAGHPLYPFNDPY	DAGHPLYPFNDPY	2	P14550	AKR1A1	640999230
DAGIEPGPDTYLALLNAYAEK	DAGIEPGPDTYLALLNAYAEK	2	P42704	LRPPRC	197139824
DAGMQLQGYR	DAGMQLQGYR	2	P00505	GOT2	282125088
DAGTIAGLNVLR	DAGTIAGLNVLR	2	P11142	HSPA8	892278530
DAGTIAGLNVMR	DAGTIAGLNVMR	2	P11021	HSPA5	512569824
DAGVIAGLNVLR	DAGVIAGLNVLR	2	P0DMV8	HSPA1A	193598816
DAGYEFDICFTSVQK	DAGYEFDIC[57.0215]FTSVQK	2	P18669	PGAM1	3099979780
DAGYGGISLAVEGPSK	DAGYGGISLAVEGPSK	2	O75369	FLNB	209097824
DAHLLVESK	DAHLLVESK	2	P42704	LRPPRC	87332760
DAHNALLDIQSSGR	DAHNALLDIQSSGR	2	Q99613	EIF3C	31101252
DAHWSEDSEADCHAL	DAHWSEDSEADC[57.0215]HAL	2,3	Q9BW91	NUDT9	195834288
DAILDALENLTAEELK	DAILDALENLTAEELK	2	Q9ULZ3	PYCARD	90396360
DAILDALENLTAEELKK	DAILDALENLTAEELKK	2	Q9ULZ3	PYCARD	22209296
DAINQGMDEELER	DAINQGMDEELER	2	P11177	PDHB	156465360
DALEFWLQAGVDGFQVR	DALEFWLQAGVDGFQVR	2	P08195	SLC3A2	228024272
DALKPNSPLTER	DALKPNSPLTER	2	Q5R3I4	TTC38	67507120
DALLSALSIQNYHLECNETK	DALLSALSIQNYHLEC[57.0215]NETK	2,3	Q01082	SPTBN1	467293760
DALNLAQMQEQTLQLEQQSK	DALNLAQMQEQTLQLEQQSK	2	Q9NVI7	ATAD3A	75435336
DALNQATSQVESK	DALNQATSQVESK	2	Q9P2E9	RRBP1	55071500
DALQGFK	DALQGFK	2	P09012	SNRPA	89758592
DALRDEYDDLSDLNAVQMESVR	DALRDEYDDLSDLNAVQMESVR	2,3	O15173	PGRMC2	321998208
DALSDLALHFLNK	DALSDLALHFLNK	2	P50991	CCT4	270824192
DALSSVQESQVAQQAR	DALSSVQESQVAQQAR	2	P02656	APOC3	271427488
DALVNAVIDSLSAYR	DALVNAVIDSLSAYR	2	O95486	SEC24A	25465354
DANIALLELSSSK	DANIALLELSSSK	2	Q8IUD2	ERC1	42373032
DANNGNLQLR	DANNGNLQLR	2	P05455	SSB	251217168
DANNGNLQLR	DANN[0.9840]GNLQLR	2	P05455	SSB	251819664
DAPQDFHPDR	DAPQDFHPDR	2,3	P21333	FLNA	501424000
DAQDVQASQAEADQQQTR	DAQDVQASQAEADQQQTR	2	Q9P2E9	RRBP1	47940248
DAQGAATYAVVSSPAGILSLTLLER	DAQGAATYAVVSSPAGILSLTLLER	2	Q96IR7	HPDL	25952078
DAQHYGGWEHR	DAQHYGGWEHR	2,3	Q14697	GANAB	1309831810
DAQIFIQK	DAQIFIQK	2	P04040	CAT	241631040
DAQPSFSAEDIAK	DAQPSFSAEDIAK	2	P25205	MCM3	216438640
DAQVVQVVLDGLSNILK	DAQVVQVVLDGLSNILK	2	O00629	KPNA4	60342000
DASDDLDDLNFFNQK	DASDDLDDLNFFNQK	2	P20042	EIF2S2	353550976
DASESPGENCQHLLAR	DASESPGENC[57.0215]QHLLAR	2,3	Q5R3I4	TTC38	64400076
DASIVGFFDDSFSEAHSEFLK	DASIVGFFDDSFSEAHSEFLK	2,3	P30101	PDIA3	7943528400
DASLVVTTSGDHK	DASLVVTTSGDHK	2	Q13685	AAMP	113991640
DASMQDSDTFEIYDPR	DASMQDSDTFEIYDPR	2	Q6UX04	CWC27	54888932
DASVAEAWLLGQEPYLSSR	DASVAEAWLLGQEPYLSSR	2	Q01082	SPTBN1	215188544
DASVHTLLDALETLGER	DASVHTLLDALETLGER	2	O14763	TNFRSF10B	10241825
DATLLIHEATLEDGLEEEAVEK	DATLLIHEATLEDGLEEEAVEK	2,3	Q9BQ52	ELAC2	276543776
DATNVGDEGGFAPNILENK	DATNVGDEGGFAPNILENK	2	P06733	ENO1	13732988900
DATNVGDEGGFAPNILENK	DATNVGDEGGFAPN[0.9840]ILENK	2	P06733	ENO1	22145000
DAVALCELFNWLEK	DAVALC[57.0215]ELFNWLEK	2	Q9NQW7	XPNPEP1	93174536
DAVITVPVFFNQAER	DAVITVPVFFNQAER	2	Q9Y4L1	HYOU1	140312416
DAVLLVFANK	DAVLLVFANK	2	P61204	ARF3	258166592
DAVQLETLELPPGCVR	DAVQLETLELPPGC[57.0215]VR	2	Q96AY3	FKBP10	888942270
DAVSGMGVIVHIIEK	DAVSGMGVIVHIIEK	2	P49720	PSMB3	829104260
DAVSNTTNQLESK	DAVSNTTNQLESK	2	Q86UP2	KTN1	104491672
DAVVYPILVEFTR	DAVVYPILVEFTR	2	Q9Y4L1	HYOU1	55120812
DAWGPGAAK	DAWGPGAAK	2	P02786	TFRC	150127504
DAYSGGAVNLYHVR	DAYSGGAVNLYHVR	2	P28074	PSMB5	118944304
DAYTHPQFVTDVMKPLQIENIIDQEVQTLSGGELQR	DAYTHPQFVTDVMKPLQIENIIDQEVQTLSGGELQR	4	P61221	ABCE1	46742532
DCDHADEQK	DC[57.0215]DHADEQK	2	P62633	CNBP	71721496
DCDLQEDACYNCGR	DC[57.0215]DLQEDAC[57.0215]YNC[57.0215]GR	2	P62633	CNBP	231076832
DCEECIQLEPTFIK	DC[57.0215]EEC[57.0215]IQLEPTFIK	2	P31948	STIP1	1129892610
DCEQAENWMAAR	DC[57.0215]EQAENWMAAR	2	Q13813	SPTAN1	267179168
DCGATWVVLGHSER	DC[57.0215]GATWVVLGHSER	2,3	P60174	TPI1	8592682000
DCGEWAIPGGMVDPGEK	DC[57.0215]GEWAIPGGMVDPGEK	2	Q9BW91	NUDT9	168095984
DCGSVDGVIK	DC[57.0215]GSVDGVIK	2	P61916	NPC2	117712128
DCHEEVYAGSHQYPGR	DC[57.0215]HEEVYAGSHQYPGR	3	Q9H3P7	ACBD3	73805008
DCIGGCSDLVSLQQSGELLTR	DC[57.0215]IGGC[57.0215]SDLVSLQQSGELLTR	2	P35754	GLRX	659004990
DCISWVGDEGEFK	DC[57.0215]ISWVGDEGEFK	2	Q06546	GABPA	68871112
DCLLELIEQK	DC[57.0215]LLELIEQK	2	Q5T6V5	QNG1	74014560
DCLQFIDQLSVPEEK	DC[57.0215]LQFIDQLSVPEEK	2	Q9NUY8	TBC1D23	71893352
DCPLNAEAASSK	DC[57.0215]PLNAEAASSK	2	Q10567	AP1B1	73914104
DCPTGHLTVDEFK	DC[57.0215]PTGHLTVDEFK	3	P37235	HPCAL1	72622936
DCVDIEVFPAGENTEDQK	DC[57.0215]VDIEVFPAGENTEDQK	2	Q32MZ4	LRRFIP1	147352128
DCVGPEVEK	DC[57.0215]VGPEVEK	2	P00558	PGK1	7081288200
DDAIVCNIGHFDVEIDVK	DDAIVC[57.0215]NIGHFDVEIDVK	2,3	P23526	AHCY	704775810
DDAMLLK	DDAMLLK	2	P10809	HSPD1	540576380
DDANNDPQWSEEQLIAAK	DDANNDPQWSEEQLIAAK	2	P22234	PAICS	840046850
DDANNDPQWSEEQLIAAK	DDANN[0.9840]DPQWSEEQLIAAK	2	P22234	PAICS	34818444
DDDDIDLFGSDDEEESEEAK	DDDDIDLFGSDDEEESEEAK	2	P24534	EEF1B2	90775264
DDDDIDLFGSDDEEESEEAKR	DDDDIDLFGSDDEEESEEAKR	3	P24534	EEF1B2	103767432
DDDDVVIGK	DDDDVVIGK	2	O15144	ARPC2	274281280
DDDEGPVSNQGYMPYLNR	DDDEGPVSNQGYMPYLNR	2	Q9UH65	SWAP70	126945264
DDDIEEGDLPEHK	DDDIEEGDLPEHK	2	Q14696	MESD	917142140
DDDKNNDGYIDYAEFAK	DDDKNNDGYIDYAEFAK	2,3	Q8NI22	MCFD2	711440000
DDDNLDSLLDSVVGLK	DDDNLDSLLDSVVGLK	2	Q69YN4	VIRMA	6.58943e+06
DDDSNFHMDFIVAASNLR	DDDSNFHMDFIVAASNLR	2,3	P22314	UBA1	282389152
DDDVPLMWR	DDDVPLMWR	2	O43252	PAPSS1	171382848
DDEAAAVALSSLIHALDDLDMVAIVR	DDEAAAVALSSLIHALDDLDMVAIVR	3	P13010	XRCC5	84506912
DDEAHLQEDQGEEECFHDCSASFEEEPGADKVENK	DDEAHLQEDQGEEEC[57.0215]FHDC[57.0215]SASFEEEPGADKVENK	4	Q99614	TTC1	99567488
DDEEEDPLDQLISR	DDEEEDPLDQLISR	2	Q9NYJ1	COA4	226287408
DDEEMNTWIQAISSAISSDK	DDEEMNTWIQAISSAISSDK	2	Q01082	SPTBN1	238875120
DDEEMNTWIQAISSAISSDKHEVSASTQSTPASSR	DDEEMNTWIQAISSAISSDKHEVSASTQSTPASSR	3,4	Q01082	SPTBN1	199314272
DDEENYLDLFSHK	DDEENYLDLFSHK	2,3	Q07666	KHDRBS1	121068584
DDEFTHLYTLIVR	DDEFTHLYTLIVR	2,3	P27797	CALR	308905024
DDEFTHLYTLIVRPDNTYEVK	DDEFTHLYTLIVRPDNTYEVK	3,4	P27797	CALR	2398247420
DDEFYQQWQLK	DDEFYQQWQLK	2	Q9C0B1	FTO	128879552
DDELYILTNVGEPTEFK	DDELYILTNVGEPTEFK	2	Q4J6C6	PREPL	162507216
DDETMYVESK	DDETMYVESK	2	O15144	ARPC2	220306272
DDEVAQLK	DDEVAQLK	2	P07195	LDHB	215071776
DDEYDYLFK	DDEYDYLFK	2	Q15907	RAB11B	286008160
DDFDHDSVPDIDDICPENVDISETDFR	DDFDHDSVPDIDDIC[57.0215]PENVDISETDFR	3	P07996	THBS1	20623588
DDFHNYNVEELLGFLELYNSAATDSEK	DDFHNYNVEELLGFLELYNSAATDSEK	3	Q5JRA6	MIA3	19790640
DDFLGQVDVPLYPLPTENPR	DDFLGQVDVPLYPLPTENPR	2	P46934	NEDD4	19048940
DDFNSGFR	DDFNSGFR	2	Q15056	EIF4H	67675112
DDFTEER	DDFTEER	2	P21912	SDHB	51799692
DDFTEFGK	DDFTEFGK	2	O75822	EIF3J	188947424
DDGLFSGDPNWFPK	DDGLFSGDPNWFPK	2	P37802	TAGLN2	7871677400
DDGLFSGDPNWFPK	DDGLFSGDPN[0.9840]WFPK	2	P37802	TAGLN2	19718904
DDGSAVIWVTFK	DDGSAVIWVTFK	2	Q14019	COTL1	474610976
DDGSTLMEIDGDK	DDGSTLMEIDGDK	2	O96019	ACTL6A	223091440
DDGSWEVIEGYR	DDGSWEVIEGYR	2	P00367	GLUD1	1019048190
DDGTVIHFNNPK	DDGTVIHFNNPK	2	Q96K17	BTF3L4	270814592
DDGVSIPGEYTSFLAPISSSK	DDGVSIPGEYTSFLAPISSSK	2	O14744	PRMT5	236117696
DDHLLPM	DDHLLPM	2	P20645	M6PR	55821164
DDIDLDALAAEIEGAGAAK	DDIDLDALAAEIEGAGAAK	2	O60841	EIF5B	221605680
DDIENMVK	DDIENMVK	2	P38646	HSPA9	614383170
DDIIENAPTTHTEEYSGEEK	DDIIENAPTTHTEEYSGEEK	2,3	O14744	PRMT5	303286752
DDILNGSHPVSFDK	DDILNGSHPVSFDK	2,3	Q9Y490	TLN1	306991392
DDILNGSHPVSFDK	DDILN[0.9840]GSHPVSFDK	2,3	Q9Y490	TLN1	342017792
DDIPVFLR	DDIPVFLR	2	Q9UBB4	ATXN10	100367360
DDISILATGCK	DDISILATGC[57.0215]K	2	Q12888	TP53BP1	104544160
DDIVPWHTSMQVADR	DDIVPWHTSMQVADR	2,3	Q9NUJ1	ABHD10	127950560
DDLDEEEDTHL	DDLDEEEDTHL	2	O00592	PODXL	634433410
DDLENVK	DDLENVK	2	P05556	ITGB1	83609288
DDLESFQLEISGFLK	DDLESFQLEISGFLK	2	Q52LJ0	FAM98B	66561480
DDLITDLLNEAK	DDLITDLLNEAK	2	P36543	ATP6V1E1	26844796
DDLLGFALR	DDLLGFALR	2	Q9Y617	PSAT1	288573408
DDLLLTDFEGALK	DDLLLTDFEGALK	2	Q9Y3P9	RABGAP1	42568024
DDMHDVEDELAK	DDMHDVEDELAK	2	Q9UEY8	ADD3	47652596
DDNEQLITQYER	DDNEQLITQYER	2	O60271	SPAG9	84478360
DDNGKPYVLPSVR	DDNGKPYVLPSVR	2,3	P00505	GOT2	1530247170
DDNGVPFVR	DDNGVPFVR	2	P09972	ALDOC	113608040
DDNMFQIGK	DDNMFQIGK	2	P53999	SUB1	902089410
DDNGKPYVLPSVR	DDN[0.9840]GKPYVLPSVR	2,3	P00505	GOT2	458137312
DDPENDNSELPTAK	DDPENDNSELPTAK	2	Q93009	USP7	77792528
DDPIISTHLAK	DDPIISTHLAK	2	O00231	PSMD11	185550960
DDPITLFVALSPQGTAQGELFLDDGHTFNYQTR	DDPITLFVALSPQGTAQGELFLDDGHTFNYQTR	3	Q14697	GANAB	77396120
DDPLTNLNTAFDVAEK	DDPLTNLNTAFDVAEK	2	P12814	ACTN1	848604540
DDPPPPEDDENKEK	DDPPPPEDDENKEK	2	P63208	SKP1	95026464
DDPSTIEK	DDPSTIEK	2	P60953	CDC42	275513408
DDPVTNLNNAFEVAEK	DDPVTNLNNAFEVAEK	2	O43707	ACTN4	1331674880
DDQFLLDGQLLPDNFIAACTEK	DDQFLLDGQLLPDNFIAAC[57.0215]TEK	2	P10768	ESD	442735040
DDQLLDDGK	DDQLLDDGK	2	Q15370	ELOB	142179792
DDQVTVIGAGVTLHEALAAAELLK	DDQVTVIGAGVTLHEALAAAELLK	2,3	P29401	TKT	1666734210
DDSFFGETSHNYHK	DDSFFGETSHNYHK	3	P43243	MATR3	73027624
DDSHWWSR	DDSHWWSR	2	Q9Y4W6	AFG3L2	30515880
DDSIEGIYDTLK	DDSIEGIYDTLK	2	P23921	RRM1	164876560
DDSNESDVVESLDEIYHTGTFAQIHEMQDLGDK	DDSNESDVVESLDEIYHTGTFAQIHEMQDLGDK	3,4	P36776	LONP1	119464200
DDSPLYIFDSSYGEHPK	DDSPLYIFDSSYGEHPK	2	Q6NYC1	JMJD6	109768176
DDTDDEIAK	DDTDDEIAK	2	P27824	CANX	359109120
DDTIMATESEVTAFAVLDQDQK	DDTIMATESEVTAFAVLDQDQK	2	P55263	ADK	154994720
DDVAQTDLLQIDPNFGSK	DDVAQTDLLQIDPNFGSK	2	P08195	SLC3A2	1426055810
DDVAQTDLLQIDPNFGSKEDFDSLLQSAK	DDVAQTDLLQIDPNFGSKEDFDSLLQSAK	3	P08195	SLC3A2	30987368
DDVFLSVPCILGQNGISDLVK	DDVFLSVPC[57.0215]ILGQNGISDLVK	2	P00338	LDHA	5095882200
DDVFLSVPCILGQNGISDLVK	DDVFLSVPC[57.0215]ILGQN[0.9840]GISDLVK	2	P00338	LDHA	1701242620
DDVGGAQDVGMLGILVK	DDVGGAQDVGMLGILVK	2	Q9H0R4	HDHD2	112848304
DDVSISVEEGK	DDVSISVEEGK	2	P07814	EPRS1	71930200
DEAAYGELR	DEAAYGELR	2	Q9UL46	PSME2	238280832
DEADVLEVDQGFDDHNLPCDVIWLDIEHADGK	DEADVLEVDQGFDDHNLPC[57.0215]DVIWLDIEHADGK	3,4	Q14697	GANAB	1742553470
DEAGHFLWPGFGENAR	DEAGHFLWPGFGENAR	2,3	Q16822	PCK2	105709688
DEALEDEDNKKDDGISFSNQTGPAWAGSER	DEALEDEDNKKDDGISFSNQTGPAWAGSER	3	P20042	EIF2S2	51915460
DEATAAVIDLNDRPIGSR	DEATAAVIDLNDRPIGSR	2,3	Q9NTZ6	RBM12	105825720
DEAWVLETIGK	DEAWVLETIGK	2	Q12765	SCRN1	154333024
DECNVVEVVAR	DEC[57.0215]NVVEVVAR	2	O75607	NPM3	61915728
DECPEVR	DEC[57.0215]PEVR	2	P30153	PPP2R1A	196668864
DEDPVCLQLDDILSK	DEDPVC[57.0215]LQLDDILSK	2	Q9NX01	TXNL4B	61581880
DEDPYCVACFGELFAPK	DEDPYC[57.0215]VAC[57.0215]FGELFAPK	2	Q13643	FHL3	92138768
DEDQLEAFLK	DEDQLEAFLK	2	Q99757	TXN2	331512736
DEDWNMGDIVYTLTNR	DEDWNMGDIVYTLTNR	2	Q04446	GBE1	148659840
DEEFPEQK	DEEFPEQK	2	P18206	VCL	393792256
DEEMIGPIIDK	DEEMIGPIIDK	2	Q9NTK5	OLA1	446375744
DEENDALLGGPAQLTDEEK	DEENDALLGGPAQLTDEEK	2	P09884	POLA1	183325936
DEENNPLETEYGLSVYK	DEENNPLETEYGLSVYK	2	P25205	MCM3	125573784
DEEVHAGLGELLR	DEEVHAGLGELLR	2,3	P50454	SERPINH1	3489074690
DEFEGLFK	DEFEGLFK	2	P22314	UBA1	452432320
DEFSHQVQEWNR	DEFSHQVQEWNR	2,3	Q7KZ85	SUPT6H	29277610
DEFSYQEMIANLPLCSHPNPR	DEFSYQEMIANLPLC[57.0215]SHPNPR	3	P19623	SRM	59701776
DEFSYQEMIANLPLCSHPNPR	DEFSYQ[0.9840]EMIANLPLC[57.0215]SHPNPR	3	P19623	SRM	73577904
DEFTIIPVLVGALSESK	DEFTIIPVLVGALSESK	2	Q9Y316	MEMO1	40040728
DEFTNTCPSDK	DEFTNTC[57.0215]PSDK	2	Q9Y696	CLIC4	455915200
DEGGNQQDEAITWFNVIYPR	DEGGNQQDEAITWFNVIYPR	2	Q6NYC1	JMJD6	55079308
DEGLAVMDK	DEGLAVMDK	2	Q12797	ASPH	87175904
DEGNYLDDALVR	DEGNYLDDALVR	2	P09525	ANXA4	239933536
DEGWLAEHMLILGITSPAGK	DEGWLAEHMLILGITSPAGK	2,3	Q16822	PCK2	35394808
DEIAGCIEK	DEIAGC[57.0215]IEK	2	P48556	PSMD8	54889300
DEIALVLFGTDGTDNPLSGGDQYQNITVHR	DEIALVLFGTDGTDNPLSGGDQYQNITVHR	3	P13010	XRCC5	111193768
DEIDSAVK	DEIDSAVK	2	P23381	WARS1	273868064
DEIFQVHWSPHNETILASSGTDR	DEIFQVHWSPHNETILASSGTDR	3,4	Q16576	RBBP7	77290128
DEIFQVQWSPHNETILASSGTDR	DEIFQVQWSPHNETILASSGTDR	3	Q09028	RBBP4	109860376
DEILLTLEK	DEILLTLEK	2	Q10713	PMPCA	53972356
DEILPTTPISEQK	DEILPTTPISEQK	2	P23396	RPS3	250801920
DEISVDSLDFNK	DEISVDSLDFNK	2	P63151	PPP2R2A	42739940
DEIVEIHEENEVASGTQSGGTEAEAVPAQK	DEIVEIHEENEVASGTQSGGTEAEAVPAQK	3	Q02952	AKAP12	96317968
DELADEIANSSGK	DELADEIANSSGK	2	P35579	MYH9	1535944960
DELADEIANSSGK	DELADEIAN[0.9840]SSGK	2	P35579	MYH9	78133016
DELADEITNSASGK	DELADEITNSASGK	2	P35580	MYH10	68006208
DELEVIHLIEEHR	DELEVIHLIEEHR	3	P10155	RO60	195401648
DELFALEQSCAQVVLQAANER	DELFALEQSC[57.0215]AQVVLQAANER	2	Q16658	FSCN1	622195650
DELFALEQSCAQVVLQAANER	DELFALEQ[0.9840]SC[57.0215]AQVVLQAANER	2	Q16658	FSCN1	475220128
DELGDYLKPK	DELGDYLKPK	2	Q9H2W6	MRPL46	42876920
DELHHSGWNTCSSCFGDSTK	DELHHSGWNTC[57.0215]SSC[57.0215]FGDSTK	3	Q13228	SELENBP1	157814576
DELHIVEAEAMNYEGSPIK	DELHIVEAEAMNYEGSPIK	2,3	P06748	NPM1	820899460
DELLPHILPLLK	DELLPHILPLLK	3	Q92973	TNPO1	15485110
DELMPLESAYR	DELMPLESAYR	2	O75718	CRTAP	121108736
DELNADHPFIYIIR	DELNADHPFIYIIR	2,3	P36952	SERPINB5	1842486910
DEMATTQISK	DEMATTQISK	2	P13797	PLS3	143034496
DEMEEWSASEAMLFEEALEK	DEMEEWSASEAMLFEEALEK	2	O94776	MTA2	19807926
DEMEEWSASEANLFEEALEK	DEMEEWSASEANLFEEALEK	2	Q13330	MTA1	23944416
DENAIYFLGNSLGLQPK	DENAIYFLGNSLGLQPK	2	Q16719	KYNU	268422000
DENLALYVENQFR	DENLALYVENQFR	2	P02786	TFRC	486749760
DENQSINHQMAQEDAQR	DENQSINHQMAQEDAQR	3	P20073	ANXA7	96414976
DENSVELTMAEGPYK	DENSVELTMAEGPYK	2	Q14697	GANAB	3609220100
DENSVELTMAEGPYK	DEN[0.9840]SVELTMAEGPYK	2	Q14697	GANAB	159990848
DEPCLLK	DEPC[57.0215]LLK	2	O75369	FLNB	161916688
DEPDTNLVALMK	DEPDTNLVALMK	2	O95433	AHSA1	424440064
DEPDWESLIFLAR	DEPDWESLIFLAR	2	P49915	GMPS	50832672
DEPGAWEETFK	DEPGAWEETFK	2	Q14697	GANAB	1252934270
DEPSVAAMVYPFTGDHK	DEPSVAAMVYPFTGDHK	2,3	P53396	ACLY	683445760
DEQGACAVLAVHLNTLLGER	DEQGAC[57.0215]AVLAVHLNTLLGER	2,3	P40121	CAPG	436039808
DEQGACAVLAVHLNTLLGERPVQHR	DEQGAC[57.0215]AVLAVHLNTLLGERPVQHR	3,4,5	P40121	CAPG	411297216
DEQLESLFQR	DEQLESLFQR	2	P05198	EIF2S1	616719230
DESLKVDEHLAK	DESLKVDEHLAK	2,3	P12429	ANXA3	368763648
DESSPYAAMLAAQDVAQR	DESSPYAAMLAAQDVAQR	2	P62263	RPS14	65532256
DESTNVDMSLAQR	DESTNVDMSLAQR	2	P50995	ANXA11	86108824
DESYRPIVDYIDAQFENYLQEELK	DESYRPIVDYIDAQFENYLQEELK	3	Q92599	SEPTIN8	27740770
DETNYGIPQR	DETNYGIPQR	2	P63244	RACK1	111257384
DETPLCTLLDWQDSLAK	DETPLC[57.0215]TLLDWQDSLAK	2	O14497	ARID1A	30269416
DETVSDCSPHIANIGR	DETVSDC[57.0215]SPHIANIGR	2	P47756	CAPZB	110330464
DEVAVCNLASLALNMYVTSEHTYDFK	DEVAVC[57.0215]NLASLALNMYVTSEHTYDFK	3	P23921	RRM1	28082132
DEVITWVDTIVK	DEVITWVDTIVK	2	P18084	ITGB5	72982840
DEVLYVFPSDFCR	DEVLYVFPSDFC[57.0215]R	2	Q14108	SCARB2	86402384
DEVPYLR	DEVPYLR	2	P28838	LAP3	99301856
DEVQEVVFVPAGTHTPGSR	DEVQEVVFVPAGTHTPGSR	2,3	Q96FV2	SCRN2	255539296
DEVQEVVYFSAADHEPESK	DEVQEVVYFSAADHEPESK	2,3	Q12765	SCRN1	478455392
DEWLRPEDLPIK	DEWLRPEDLPIK	2	P49591	SARS1	127538912
DEYDDLSDLNAVQMESVR	DEYDDLSDLNAVQMESVR	2	O15173	PGRMC2	260099648
DFAAVEEVAPAKPPR	DFAAVEEVAPAKPPR	2	Q5JSH3	WDR44	116721752
DFAIDIIK	DFAIDIIK	2	Q15181	PPA1	58580928
DFAPPGQQK	DFAPPGQQK	2	Q9BVC6	TMEM109	192723264
DFASEVSNVLNK	DFASEVSNVLNK	2	Q92783	STAM	55277240
DFAVSTVPVSGPSHLR	DFAVSTVPVSGPSHLR	2,3	O95865	DDAH2	145291760
DFDGLVQVIIPQDESAASVK	DFDGLVQVIIPQDESAASVK	2	Q6PI48	DARS2	44533848
DFDTALK	DFDTALK	2	P31948	STIP1	264395120
DFEELKAEEVDVTK	DFEELKAEEVDVTK	2	P46821	MAP1B	83042648
DFEEYPEHR	DFEEYPEHR	2	O14980	XPO1	86471504
DFELDVLEEAYTTEHWLVR	DFELDVLEEAYTTEHWLVR	2,3	P46977	STT3A	33752696
DFEQDILEDMYHAIK	DFEQ[0.9840]DILEDMYHAIK	3	Q92538	GBF1	16120044
DFESCLGAK	DFESC[57.0215]LGAK	2	P21399	ACO1	129377904
DFFNYLPLSSQDPAPVR	DFFNYLPLSSQDPAPVR	2	P05166	PCCB	72861552
DFGPIDPECTCPTCQK	DFGPIDPEC[57.0215]TC[57.0215]PTC[57.0215]QK	2	Q9BXR0	QTRT1	71718816
DFIATLEAEAFDDVVGETVGK	DFIATLEAEAFDDVVGETVGK	2	P27816	MAP4	193427312
DFIDSLGLLHEQNMAK	DFIDSLGLLHEQNMAK	3	Q7L2H7	EIF3M	68903680
DFILPISDVR	DFILPISDVR	2	Q6UB35	MTHFD1L	58159124
DFINFISDK	DFINFISDK	2	Q9H3N1	TMX1	72514496
DFLAGGVAAAISK	DFLAGGVAAAISK	2	P05141	SLC25A5	71673368
DFLIPIGK	DFLIPIGK	2	P11177	PDHB	65913380
DFLLKPELLR	DFLLKPELLR	2	Q13838	DDX39B	379689472
DFLLQQTMLR	DFLLQQTMLR	2	Q04760	GLO1	120930920
DFLPFVCDDCSGIFCLEHR	DFLPFVC[57.0215]DDC[57.0215]SGIFC[57.0215]LEHR	3	Q8TCF1	ZFAND1	28366198
DFLTHVSAR	DFLTHVSAR	2	O15067	PFAS	108990168
DFLVGQDR	DFLVGQDR	2	Q14696	MESD	561415620
DFMFQPLDGLK	DFMFQPLDGLK	3	Q15398	DLGAP5	64048120
DFMIQGGDFTR	DFMIQGGDFTR	2	P23284	PPIB	3036404740
DFMIQGGDFVNGDGTGVASIYR	DFMIQGGDFVNGDGTGVASIYR	2	O43447	PPIH	81334320
DFMIQGGDFVNGDGTGVASIYR	DFMIQGGDFVN[0.9840]GDGTGVASIYR	2	O43447	PPIH	37460328
DFMIQGGDPTGTGR	DFMIQGGDPTGTGR	2	Q9Y3C6	PPIL1	300078976
DFNDPSQDPDFTQVVELDLK	DFNDPSQDPDFTQVVELDLK	2	P21399	ACO1	276817024
DFNVGDYIQAVLDR	DFNVGDYIQAVLDR	2	P06737	PYGL	156713440
DFPAMVQELHQGGR	DFPAMVQELHQGGR	2	P10253	GAA	140555024
DFPELTMEVDGK	DFPELTMEVDGK	2	P38606	ATP6V1A	79624800
DFPEYTFAIADEEDYAGEVK	DFPEYTFAIADEEDYAGEVK	2	P13667	PDIA4	1213736960
DFPLNDLLSATELDK	DFPLNDLLSATELDK	2	Q14204	DYNC1H1	129104448
DFPLSGYVELR	DFPLSGYVELR	2	O75489	NDUFS3	54055496
DFQSGQHVIVR	DFQSGQHVIVR	2	P46459	NSF	35692828
DFSALESQLQDTQELLQEENR	DFSALESQLQDTQELLQEENR	2	P35579	MYH9	1578151810
DFSELEPDKFQNK	DFSELEPDKFQNK	2	P06737	PYGL	136146608
DFSHPQMPK	DFSHPQMPK	2	P48643	CCT5	371234624
DFTATDLSEFAAK	DFTATDLSEFAAK	2	P42765	ACAA2	818205500
DFTATFGPLDSLNTR	DFTATFGPLDSLNTR	2	P11498	PC	138926848
DFTPGKPLK	DFTPGKPLK	2	Q99798	ACO2	214026896
DFTPVCTTELGR	DFTPVC[57.0215]TTELGR	2	P30041	PRDX6	3142525950
DFTSLENTVEER	DFTSLENTVEER	2	Q07065	CKAP4	92446080
DFTVSALHGDMDQK	DFTVSALHGDMDQK	2	Q14240	EIF4A2	296959488
DFTVSAMHGDMDQK	DFTVSAMHGDMDQK	2,3	P60842	EIF4A1	1562804860
DFVAEPMGEK	DFVAEPMGEK	2	O75531	BANF1	66454400
DFVAEPMGEKPVGSLAGIGEVLGK	DFVAEPMGEKPVGSLAGIGEVLGK	2,3	O75531	BANF1	2698819070
DFVSEAYLITLGK	DFVSEAYLITLGK	2	Q7L576	CYFIP1	36546660
DFWELASLDCYNHLAEWK	DFWELASLDC[57.0215]YNHLAEWK	2	P78527	PRKDC	8327538
DFYVAFQDLPTR	DFYVAFQDLPTR	2	Q14566	MCM6	158666784
DGAATGVDAICTHHLNPQSPGLDR	DGAATGVDAIC[57.0215]THHLNPQSPGLDR	3	Q8WXI7	MUC16	72914376
DGAATGVDAICTHR	DGAATGVDAIC[57.0215]THR	2,3	Q8WXI7	MUC16	151071168
DGADFAK	DGADFAK	2	P04075	ALDOA	1084505730
DGAGFLINLIDSPGHVDFSSEVTAALR	DGAGFLINLIDSPGHVDFSSEVTAALR	3	P13639	EEF2	158178128
DGALHMIGSLAEILLK	DGALHMIGSLAEILLK	2,3	O95373	IPO7	149859040
DGALHVIGSLAEILLK	DGALHVIGSLAEILLK	2	O15397	IPO8	12088283
DGANIVIAAK	DGANIVIAAK	2	Q6YN16	HSDL2	100718728
DGAVNGPSVVGDQTPIEPQTSIER	DGAVNGPSVVGDQTPIEPQTSIER	2	P49321	NASP	139985296
DGDDVIIIGVFK	DGDDVIIIGVFK	2	P13667	PDIA4	536398592
DGDFENPVPYTGAVK	DGDFENPVPYTGAVK	2	P30040	ERP29	984994500
DGDGTITTK	DGDGTITTK	2	P0DP23	CALM1	2169613820
DGDMHSSSLTVECSK	DGDMHSSSLTVEC[57.0215]SK	2	Q12888	TP53BP1	59385000
DGDSVMVLPTIPEEEAK	DGDSVMVLPTIPEEEAK	2	P30041	PRDX6	3344214780
DGDTQTDAGGEPDSLGQQPTDTPYEWDLDKK	DGDTQTDAGGEPDSLGQQPTDTPYEWDLDKK	3	O43719	HTATSF1	73573720
DGDVTVTNDGATILSMMDVDHQIAK	DGDVTVTNDGATILSMMDVDHQIAK	3	P48643	CCT5	668226880
DGEATGVDAICTHRPDPTGPGLDR	DGEATGVDAIC[57.0215]THRPDPTGPGLDR	3	Q8WXI7	MUC16	43071108
DGEDQTQDTELVETR	DGEDQTQDTELVETR	2	P01889	HLA-B	539232770
DGEDQTQDTELVETRPAGDGTFQK	DGEDQTQDTELVETRPAGDGTFQK	3	P04439	HLA-A	341028256
DGEDQTQDTELVETRPAGDR	DGEDQTQDTELVETRPAGDR	2,3	P01889	HLA-B	121432920
DGEEAGAYDGPR	DGEEAGAYDGPR	2	P30101	PDIA3	2608340480
DGEIYCK	DGEIYC[57.0215]K	2	P21291	CSRP1	107981840
DGELLFVHSAEGSEFWSALLEK	DGELLFVHSAEGSEFWSALLEK	2,3	P17655	CAPN2	88485992
DGELPVEDDIDLSDVELDDLGK	DGELPVEDDIDLSDVELDDLGK	2	Q15084	PDIA6	238556752
DGENYVVLLDSTLPR	DGENYVVLLDSTLPR	2	P69849	NOMO3	60651392
DGEQHEDLNEVAK	DGEQHEDLNEVAK	2,3	O95831	AIFM1	196248640
DGETLEELMK	DGETLEELMK	2	P13797	PLS3	875921920
DGETPDPEDPSR	DGETPDPEDPSR	2	P09960	LTA4H	524560000
DGEVPPEEFSTFIK	DGEVPPEEFSTFIK	2	Q96AY3	FKBP10	807423550
DGFIDKEDLHDMLASLGK	DGFIDKEDLHDMLASLGK	2,3	O14950	MYL12B	1760886400
DGFVTVDELK	DGFVTVDELK	2	O43852	CALU	72034152
DGGAWGTEQR	DGGAWGTEQR	2	P09382	LGALS1	49667492
DGGFCEVCK	DGGFC[57.0215]EVC[57.0215]K	2	P07602	PSAP	196053776
DGGTGHIPLK	DGGTGHIPLK	2	Q5W111	SPRYD7	33388004
DGHFALEELAQAGYEVVGLDWTVAPK	DGHFALEELAQAGYEVVGLDWTVAPK	3	P06132	UROD	95581888
DGHNLISLLEVLSGDSLPR	DGHNLISLLEVLSGDSLPR	2,3	Q15149	PLEC	187595232
DGIDDESYEAIFKPVMSK	DGIDDESYEAIFKPVMSK	3	Q13547	HDAC1	69921960
DGIDDESYGQIFKPIISK	DGIDDESYGQIFKPIISK	2	Q92769	HDAC2	44744628
DGIEPMWEDEK	DGIEPMWEDEK	2	P06730	EIF4E	112026672
DGIILCELINK	DGIILC[57.0215]ELINK	2	Q15417	CNN3	113745912
DGIVPDIAVGTK	DGIVPDIAVGTK	2	P26599	PTBP1	86851328
DGKPLLPEPEEK	DGKPLLPEPEEK	2	P20810	CAST	136740240
DGKPLLPEPEEKPK	DGKPLLPEPEEKPK	3	P20810	CAST	264678480
DGKPLLPEPEEKPKPR	DGKPLLPEPEEKPKPR	3,4	P20810	CAST	785078980
DGLAFNALIHR	DGLAFNALIHR	2	O43707	ACTN4	297834752
DGLALGPGPFVTALEYATDTK	DGLALGPGPFVTALEYATDTK	2	Q9H0R4	HDHD2	90851256
DGLEMEK	DGLEMEK	2	P13693	TPT1	321345344
DGLILTSR	DGLILTSR	2	Q99497	PARK7	632563140
DGLIPLEIR	DGLIPLEIR	2	Q13228	SELENBP1	151102368
DGLLDDEEFALANHLIK	DGLLDDEEFALANHLIK	3	Q9H4M9	EHD1	51530072
DGLLENQTPEFFQDVCK	DGLLENQTPEFFQDVC[57.0215]K	2	P49327	FASN	117837144
DGLLENQTPEFFQDVCKPK	DGLLENQTPEFFQDVC[57.0215]KPK	2,3	P49327	FASN	951470910
DGLLPENTFIVGYAR	DGLLPENTFIVGYAR	2	P11413	G6PD	56482948
DGMEYPFIGEGEPHVDGEPGDLR	DGMEYPFIGEGEPHVDGEPGDLR	2,3	Q9UBS4	DNAJB11	110199240
DGMLDDEEFALASHLIEAK	DGMLDDEEFALASHLIEAK	3	Q9NZN4	EHD2	75344464
DGMVSFHDNPEK	DGMVSFHDNPEK	2	Q9UNS2	COPS3	122862384
DGNASGTTLLEALDCILPPTR	DGNASGTTLLEALDC[57.0215]ILPPTR	2	P68104	EEF1A1	483828384
DGNASGTTLLEALDCILPPTRPTDK	DGNASGTTLLEALDC[57.0215]ILPPTRPTDK	3	P68104	EEF1A1	566127740
DGNASGTTLLEALDCILPPTRPTDKPLR	DGNASGTTLLEALDC[57.0215]ILPPTRPTDKPLR	3,4	P68104	EEF1A1	1404870910
DGNASGTTLLEALDCILPPTRPTDKPLRLPLQDVYK	DGNASGTTLLEALDC[57.0215]ILPPTRPTDKPLRLPLQDVYK	4	P68104	EEF1A1	81460600
DGNGEVLLEEFSEYIHAQVASGK	DGNGEVLLEEFSEYIHAQVASGK	3	O95302	FKBP9	34229908
DGNGYISAAELR	DGNGYISAAELR	2	P0DP23	CALM1	648536900
DGNVLLHEMQIQHPTASLIAK	DGNVLLHEMQIQHPTASLIAK	3	P40227	CCT6A	351387104
DGNASGTTLLEALDCILPPTRPTDK	DGN[0.9840]ASGTTLLEALDC[57.0215]ILPPTRPTDK	3	P68104	EEF1A1	25571056
DGNASGTTLLEALDCILPPTRPTDKPLR	DGN[0.9840]ASGTTLLEALDC[57.0215]ILPPTRPTDKPLR	3,4	P68104	EEF1A1	106353432
DGNGEVLLEEFSEYIHAQVASGK	DGN[0.9840]GEVLLEEFSEYIHAQVASGK	3	O95302	FKBP9	11790961
DGNGYISAAELR	DGN[0.9840]GYISAAELR	2	P0DP23	CALM1	715389310
DGPGETDAFGNSEGK	DGPGETDAFGNSEGK	2	O94925	GLS	99066872
DGPGNPLR	DGPGNPLR	2	Q93009	USP7	68897136
DGPLNMILDDGGDLTNLIHTK	DGPLNMILDDGGDLTNLIHTK	2,3	P23526	AHCY	3402423550
DGPLNMILDDGGDLTNLIHTK	DGPLNM[15.9949]ILDDGGDLTNLIHTK	3	P23526	AHCY	70739960
DGPSLLVVEQVR	DGPSLLVVEQVR	2	Q8N1G4	LRRC47	55607776
DGPYITAEEAVAVYTTTVHWLESR	DGPYITAEEAVAVYTTTVHWLESR	3	Q6P2Q9	PRPF8	15849439
DGQILPVPNVVVR	DGQILPVPNVVVR	2	Q9P258	RCC2	175428384
DGQMLPGEDEPLHALVTANTMENVK	DGQMLPGEDEPLHALVTANTMENVK	3	Q15637	SF1	108767360
DGQVINETSQHHDDLE	DGQVINETSQHHDDLE	2,3	P08670	VIM	106527840
DGSCGVAYVVQEPGDYEVSVK	DGSC[57.0215]GVAYVVQEPGDYEVSVK	2	P21333	FLNA	525378880
DGSCSAEYIPFAPGDYDVNITYGGAHIPGSPFR	DGSC[57.0215]SAEYIPFAPGDYDVNITYGGAHIPGSPFR	3	O75369	FLNB	86357600
DGSCSVEYIPYEAGTYSLNVTYGGHQVPGSPFK	DGSC[57.0215]SVEYIPYEAGTYSLNVTYGGHQVPGSPFK	3	P21333	FLNA	88497488
DGSDEPGTAACPNGSFHCTNTGYK	DGSDEPGTAAC[57.0215]PNGSFHC[57.0215]TNTGYK	3	P14314	PRKCSH	123633600
DGSDEPGTAACPNGSFHCTNTGYKPLYIPSNR	DGSDEPGTAAC[57.0215]PNGSFHC[57.0215]TNTGYKPLYIPSNR	3,4	P14314	PRKCSH	256557728
DGSDEPGTAACPNGSFHCTNTGYKPLYIPSNR	DGSDEPGTAAC[57.0215]PN[0.9840]GSFHC[57.0215]TNTGYKPLYIPSNR	3,4	P14314	PRKCSH	63382540
DGSIDLVINLPNNNTK	DGSIDLVINLPNNNTK	2	P31327	CPS1	809038910
DGSIDLVINLPNNNTK	DGSIDLVINLPN[0.9840]NNTK	2	P31327	CPS1	52526212
DGSPIADDLLEK	DGSPIADDLLEK	2	Q9BYT8	NLN	85114064
DGSSGGVIR	DGSSGGVIR	2	P28072	PSMB6	265477888
DGSTTAGNSSQVSDGAAAILLAR	DGSTTAGNSSQVSDGAAAILLAR	2	P09110	ACAA1	61367792
DGSVAIASKPR	DGSVAIASKPR	2	P55809	OXCT1	259748512
DGSYAWEIK	DGSYAWEIK	2	Q14696	MESD	314881824
DGTATGVDAICTHHPDPK	DGTATGVDAIC[57.0215]THHPDPK	3	Q8WXI7	MUC16	55078008
DGTILCTLMNK	DGTILC[57.0215]TLMNK	2	Q99439	CNN2	51095060
DGTLFAWGNGEK	DGTLFAWGNGEK	2	Q9BY44	EIF2A	47517928
DGTLKPGDTIIEPTSGNTGIGLALAAAVR	DGTLKPGDTIIEPTSGNTGIGLALAAAVR	3	P35520	CBS	93360544
DGTTHQTSLELFMYLNEVAGK	DGTTHQTSLELFMYLNEVAGK	3	P00966	ASS1	29063952
DGTVLCELINALYPEGQAPVK	DGTVLC[57.0215]ELINALYPEGQAPVK	2	P37802	TAGLN2	2579613440
DGTVLCELINALYPEGQAPVKK	DGTVLC[57.0215]ELINALYPEGQAPVKK	2,3	P37802	TAGLN2	805126660
DGTVLCELINALYPEGQAPVK	DGTVLC[57.0215]ELIN[0.9840]ALYPEGQAPVK	2	P37802	TAGLN2	27278580
DGTVTAGNASGVADGAGAVIIASEDAVK	DGTVTAGNASGVADGAGAVIIASEDAVK	2	P42765	ACAA2	329865344
DGTYAVTYIPDK	DGTYAVTYIPDK	2	O75369	FLNB	96230624
DGVADVSIEDSVISLSGDHCIIGR	DGVADVSIEDSVISLSGDHC[57.0215]IIGR	2,3	P00441	SOD1	302838048
DGVANVAEDVLVDTPIALVQVSDR	DGVANVAEDVLVDTPIALVQVSDR	2	O60245	PCDH7	13483658
DGVIEASINHEK	DGVIEASINHEK	2	O43242	PSMD3	143698544
DGVLTLANNVTPAK	DGVLTLANNVTPAK	2	P27816	MAP4	263478208
DGVPEGAQLQGPVHR	DGVPEGAQLQGPVHR	2	P16989	YBX3	99363384
DGVSAAVISAELASFLATK	DGVSAAVISAELASFLATK	2	Q96G03	PGM2	75499456
DGVTVAVISGEALGIK	DGVTVAVISGEALGIK	2	O00625	PIR	452949856
DGVVEITGK	DGVVEITGK	2	P04792	HSPB1	327059040
DGVVLFK	DGVVLFK	2	P07237	P4HB	1354444160
DGVYFLYEALHGPPK	DGVYFLYEALHGPPK	2	P30520	ADSS2	69711968
DGVYVLDLAAK	DGVYVLDLAAK	2	P53396	ACLY	435577568
DGYADIVDVLNSPLEGPDQK	DGYADIVDVLNSPLEGPDQK	2	P49753	ACOT2	123934192
DGYISNGELFQVLK	DGYISN[0.9840]GELFQVLK	2	P63098	PPP3R1	23814990
DHADSNIVIMLVGNK	DHADSNIVIMLVGNK	2,3	Q15907	RAB11B	358714176
DHALLEEQSK	DHALLEEQSK	2	O43707	ACTN4	1516359940
DHDTFLAVR	DHDTFLAVR	2	Q12907	LMAN2	161994496
DHENIVIAK	DHENIVIAK	2	P07237	P4HB	7283317800
DHFEEAMR	DHFEEAMR	2	P55072	VCP	824078140
DHFGLEGDEESTMLEDSVSPK	DHFGLEGDEESTMLEDSVSPK	2,3	Q9Y490	TLN1	171710144
DHGFEVASTSPEDESPGSNPEPDATPFQEGLR	DHGFEVASTSPEDESPGSNPEPDATPFQEGLR	3	P55211	CASP9	35580560
DHGGALGPEEFK	DHGGALGPEEFK	2	O43707	ACTN4	3114961410
DHINDIIK	DHINDIIK	2	P46940	IQGAP1	84242704
DHINLPGFSGQNPLR	DHINLPGFSGQNPLR	2,3	P00491	PNP	2351511810
DHLLSVSLSGYINYLDR	DHLLSVSLSGYINYLDR	2,3	O75083	WDR1	109243424
DHLVTAYNHLFETK	DHLVTAYNHLFETK	2,3	Q00688	FKBP3	1262464510
DHLVTAYNHLFETK	DHLVTAYN[0.9840]HLFETK	3	Q00688	FKBP3	57139932
DHNEEEGEETGLR	DHNEEEGEETGLR	2	Q32MZ4	LRRFIP1	85256576
DHNEEEGEETGLRDEKPIK	DHNEEEGEETGLRDEKPIK	4	Q32MZ4	LRRFIP1	66405680
DHPFGFVAVPTK	DHPFGFVAVPTK	2	P63279	UBE2I	637296260
DHPHTAAYLQELGR	DHPHTAAYLQELGR	3	Q6GMV3	PTRHD1	284076800
DHPLPEVAHVK	DHPLPEVAHVK	2,3	P13073	COX4I1	433642560
DHPYTWR	DHPYTWR	2	Q9Y570	PPME1	106601224
DHQTITIQEMPEK	DHQTITIQEMPEK	2	P25205	MCM3	205787776
DHQVLIK	DHQVLIK	2	Q08257	CRYZ	260506304
DHQYQFLEDAVR	DHQYQFLEDAVR	2	Q13263	TRIM28	290065760
DHSGTLGPEEFK	DHSGTLGPEEFK	2	P12814	ACTN1	759624000
DHSVAESLNYVASWNMSMLQTQDLVK	DHSVAESLNYVASWN[0.9840]MSMLQTQDLVK	3	Q13011	ECH1	91699360
DHTLEDEDVIQIVK	DHTLEDEDVIQIVK	2	Q9Y295	DRG1	125368120
DHVFEDSYR	DHVFEDSYR	2	Q7Z6Z7	HUWE1	54913632
DHVFLCEGEEPK	DHVFLC[57.0215]EGEEPK	2	Q9H910	JPT2	67730960
DHVVSDFSEHGSLK	DHVVSDFSEHGSLK	3	P54886	ALDH18A1	145649616
DHVYLQLHHLPPEQLATR	DHVYLQLHHLPPEQLATR	3,4	P31040	SDHA	359315008
DHYSNGFCTVYAK	DHYSN[0.9840]GFC[57.0215]TVYAK	2	P52907	CAPZA1	40110432
DIAAGDFIEHAEFSGNLYGTSK	DIAAGDFIEHAEFSGNLYGTSK	2,3	Q16774	GUK1	232635552
DIAAHIK	DIAAHIK	2	P63167	DYNLL1	129010144
DIAANEENR	DIAANEENR	2	O75368	SH3BGRL	87156960
DIAANEENRK	DIAANEENRK	2	O75368	SH3BGRL	263094336
DIAWTEDSK	DIAWTEDSK	2	O75083	WDR1	2554958850
DIAWTEDSKR	DIAWTEDSKR	2	O75083	WDR1	263373680
DICNDVLSLLEK	DIC[57.0215]NDVLSLLEK	2	P63104	YWHAZ	9914344400
DICNDVLSLLEK	DIC[57.0215]N[0.9840]DVLSLLEK	2	P63104	YWHAZ	512382496
DIDDDLEGEVTEECGK	DIDDDLEGEVTEEC[57.0215]GK	2	Q9UHX1	PUF60	433023616
DIDEVSSLLR	DIDEVSSLLR	2	P50990	CCT8	683073280
DIDFLKEEEHDCFLEEIMTK	DIDFLKEEEHDC[57.0215]FLEEIMTK	3	P12268	IMPDH2	215933856
DIDIEDLEELDPDFIMAK	DIDIEDLEELDPDFIMAK	2	Q14152	EIF3A	94292928
DIDIHEVR	DIDIHEVR	2	Q00839	HNRNPU	478739328
DIDNLVQR	DIDNLVQR	2	P49257	LMAN1	166369584
DIDPQNDLTFLR	DIDPQNDLTFLR	2	Q9NP97	DYNLRB1	695785340
DIDSFVPSK	DIDSFVPSK	2	P10515	DLAT	53013804
DIEEIIDELK	DIEEIIDELK	2	P19404	NDUFV2	93106304
DIEEVSQGLLSLLGANR	DIEEVSQGLLSLLGANR	2	Q8NBT2	SPC24	46682440
DIEIIHEELQLK	DIEIIHEELQLK	2,3	Q9NTK5	OLA1	649284160
DIEIIHEELQLKDEEMIGPIIDK	DIEIIHEELQLKDEEMIGPIIDK	3	Q9NTK5	OLA1	190823728
DIELSDDPYDCIR	DIELSDDPYDC[57.0215]IR	2	Q15024	EXOSC7	116183480
DIELVMSQANVSR	DIELVMSQANVSR	2	E9PAV3	NACA	1067160190
DIEQFTEFFENPAFRPDGLK	DIEQFTEFFENPAFRPDGLK	3	Q9H9T3	ELP3	33906928
DIEQIAEFLEQSVK	DIEQIAEFLEQSVK	2	P18858	LIG1	47850552
DIFDQLAK	DIFDQLAK	2	P25205	MCM3	77451216
DIFPYSENK	DIFPYSENK	2	O75475	PSIP1	218464464
DIFQEIYDK	DIFQEIYDK	2	O75874	IDH1	135378736
DIFSEVGPVVSFR	DIFSEVGPVVSFR	2	P33240	CSTF2	92764456
DIGAIAQVHAENGDIIAEEQQR	DIGAIAQVHAENGDIIAEEQQR	2,3	Q16555	DPYSL2	329442016
DIGAIAQVHAENGDIIAEEQQR	DIGAIAQVHAEN[0.9840]GDIIAEEQQR	2,3	Q16555	DPYSL2	198001472
DIGEGNLSTAAAAALAAAAVK	DIGEGNLSTAAAAALAAAAVK	2	Q8TAQ2	SMARCC2	127288624
DIGKPEVEYDCDNLQHSK	DIGKPEVEYDC[57.0215]DNLQHSK	3	Q9UPN9	TRIM33	55255884
DIHFMPCSGLTGANLK	DIHFMPC[57.0215]SGLTGANLK	2,3	P15170	GSPT1	238327520
DIHIKPEHYSELIK	DIHIKPEHYSELIK	3	Q8TBZ6	TRMT10A	57963804
DIIACGFDINK	DIIAC[57.0215]GFDINK	2	P23381	WARS1	468542400
DIIEHLNTSGAPADTSDPLQQICK	DIIEHLNTSGAPADTSDPLQQIC[57.0215]K	3	P37198	NUP62	184819040
DIILGMEISAPSQQR	DIILGMEISAPSQQR	2	Q6P2Q9	PRPF8	84809672
DIILQSNPLLEAFGNAK	DIILQSNPLLEAFGNAK	2	Q12965	MYO1E	109386000
DIINEEEVQFLK	DIINEEEVQFLK	2	P49588	AARS1	333735040
DIISDTSGDFR	DIISDTSGDFR	2	P07355	ANXA2	2175706110
DIISIAEDEDLR	DIISIAEDEDLR	2	P12956	XRCC6	1123498880
DIKPQLELIEDEEK	DIKPQLELIEDEEK	2,3	P46821	MAP1B	323464000
DILADLIPK	DILADLIPK	2	O75390	CS	723323780
DILATNGVIHYIDELLIPDSAK	DILATNGVIHYIDELLIPDSAK	3	Q15582	TGFBI	25169660
DILCGAADEVLAVLK	DILC[57.0215]GAADEVLAVLK	2	O75643	SNRNP200	119543000
DILETHLR	DILETHLR	2	P78527	PRKDC	70894112
DILFPYIEENVK	DILFPYIEENVK	2	Q9UHY7	ENOPH1	336481664
DILKPEIMEEIVMETR	DILKPEIMEEIVMETR	2,3	Q13868	EXOSC2	184077520
DILLQQQQQLGHGGPEAAPR	DILLQQQQQLGHGGPEAAPR	3	Q7Z5L9	IRF2BP2	77284600
DILLRPELEELR	DILLRPELEELR	2,3	P00387	CYB5R3	825965440
DILLVDLNSEIDTNQNSLR	DILLVDLNSEIDTNQNSLR	2	P98082	DAB2	70604696
DILNMEK	DILNMEK	2	P31327	CPS1	501037312
DILPCLDGYLK	DILPC[57.0215]LDGYLK	2	P78527	PRKDC	84921120
DILQDYTHEFHK	DILQDYTHEFHK	3	O95249	GOSR1	94489632
DILSNGQQVLVCSQEGSSR	DILSNGQQVLVC[57.0215]SQEGSSR	2	Q8IW45	NAXD	46888728
DILVLPLDLTDTGSHEAATK	DILVLPLDLTDTGSHEAATK	2,3	Q9Y394	DHRS7	87758784
DILYIGDHIFGDILK	DILYIGDHIFGDILK	2	P49902	NT5C2	127147616
DIMEDTIEDK	DIMEDTIEDK	2	P61764	STXBP1	81223448
DINAYNCEEPTEK	DINAYNC[57.0215]EEPTEK	2	P30041	PRDX6	4104965120
DINAYNCEEPTEK	DINAYN[0.9840]C[57.0215]EEPTEK	2	P30041	PRDX6	180202160
DINELNLPK	DINELNLPK	2	P61081	UBE2M	361301024
DINLQDEDWNEFNDINK	DINLQDEDWNEFNDINK	2	Q6P2Q9	PRPF8	74295272
DINQEVYNFLATAGAK	DINQEVYNFLATAGAK	2	Q99798	ACO2	878701380
DINAYNCEEPTEK	DIN[0.9840]AYNC[57.0215]EEPTEK	2	P30041	PRDX6	56225048
DIPGLTDTTVPR	DIPGLTDTTVPR	2	P62753	RPS6	114723472
DIPGQASLVFDVALLDLHNPK	DIPGQASLVFDVALLDLHNPK	3	O95302	FKBP9	257370288
DIPLPEELIFIVDEK	DIPLPEELIFIVDEK	2	Q9UKG9	CROT	7577875
DIPNENEAQFQIR	DIPNENEAQFQIR	2	Q10567	AP1B1	129432592
DIPNENELQFQIK	DIPNENELQFQIK	2	P63010	AP2B1	221779280
DIPVVHQLLTR	DIPVVHQLLTR	2	P30419	NMT1	101931288
DIQDSLTVSNEVQTAK	DIQDSLTVSNEVQTAK	2	P47755	CAPZA2	261443904
DIQEESTFSSR	DIQEESTFSSR	2	P42704	LRPPRC	119794064
DIQENDEEAVQVK	DIQENDEEAVQVK	2	O00231	PSMD11	194508032
DIQHWESLKPEER	DIQHWESLKPEER	3	P31350	RRM2	181989216
DIQNTQCLLNVEHLSAGCPHVTLQFADSK	DIQNTQC[57.0215]LLNVEHLSAGC[57.0215]PHVTLQFADSK	3,4	Q7KZF4	SND1	207538720
DIQSCTVEVHFQK	DIQSC[57.0215]TVEVHFQK	2	Q9NTJ3	SMC4	21949332
DISAIEEAMSASLQQHK	DISAIEEAMSASLQQHK	2	Q96A65	EXOC4	53434752
DISEASVFDAYVLPK	DISEASVFDAYVLPK	2	P62854	RPS26	95770616
DISEVIALGVPNPR	DISEVIALGVPNPR	2	Q13573	SNW1	47881760
DISILQCHGDCDPLVPLMFGSLTVEK	DISILQC[57.0215]HGDC[57.0215]DPLVPLMFGSLTVEK	3	O75608	LYPLA1	135676784
DISLSDYK	DISLSDYK	2	Q06830	PRDX1	740671680
DISSDAFTALDPLGDK	DISSDAFTALDPLGDK	2	P98082	DAB2	71942472
DISSTLIALADK	DISSTLIALADK	2	Q13330	MTA1	20024588
DISTNYYASQK	DISTNYYASQK	2	P14625	HSP90B1	810681020
DISTTLNADEAVAR	DISTTLNADEAVAR	2	Q92598	HSPH1	653893060
DITDTLVAVTISEGAHHLDLR	DITDTLVAVTISEGAHHLDLR	3,4	P42785	PRCP	353643424
DITEEIMSGAR	DITEEIMSGAR	2	Q04637	EIF4G1	140521664
DITELFSQLHVSSKPEK	DITELFSQLHVSSKPEK	3	Q9NRY5	FAM114A2	94266784
DITGTLSNPEVFNYGVETHEAYK	DITGTLSNPEVFNYGVETHEAYK	2,3	P16083	NQO2	726051260
DITSDSENSNFR	DITSDSENSNFR	2	P25445	FAS	40580372
DITSDTSGDFR	DITSDTSGDFR	2	P04083	ANXA1	2771435010
DIVAAIQHNYK	DIVAAIQHNYK	2	Q5TFE4	NT5DC1	5963905000
DIVEMLFTQPNIELNQQNK	DIVEMLFTQPNIELNQQNK	2	Q92882	OSTF1	110638312
DIVGANEK	DIVGANEK	2	Q16719	KYNU	354831008
DIVIAETLEDLDR	DIVIAETLEDLDR	2	Q96D15	RCN3	33678536
DIVIEMEDTKPLLASK	DIVIEMEDTKPLLASK	2	Q9NZM1	MYOF	75274024
DIVISVGIYNLVQK	DIVISVGIYNLVQK	2	P12956	XRCC6	250140208
DIVLLEQGR	DIVLLEQGR	2	Q8NCN5	PDPR	95207688
DIVLVAYSALGSHR	DIVLVAYSALGSHR	2	P52895	AKR1C2	145991536
DIVLVAYSALGSQR	DIVLVAYSALGSQR	2	P42330	AKR1C3	168362608
DIVNGLR	DIVNGLR	2	P47756	CAPZB	66038988
DIVPGDIVEIAVGDK	DIVPGDIVEIAVGDK	2	P16615	ATP2A2	102604520
DIVPVDASYEVK	DIVPVDASYEVK	2	O43252	PAPSS1	199569312
DIVVLGVEK	DIVVLGVEK	2	O14818	PSMA7	165418240
DIVVQETMEDIDK	DIVVQETMEDIDK	2	O43852	CALU	2341155840
DIYYNNMEEVCGGEKPYLSPDILEEK	DIYYNNMEEVC[57.0215]GGEKPYLSPDILEEK	3	Q6DD88	ATL3	157221824
DKADFCIIHYAGK	DKADFC[57.0215]IIHYAGK	3	P35579	MYH9	643923580
DKAPGQLECETAIAALNSCLR	DKAPGQLEC[57.0215]ETAIAALNSC[57.0215]LR	2,3	Q9Y490	TLN1	674601600
DKAPVQPQQSPAAAPGGTDEKPSGK	DKAPVQPQQSPAAAPGGTDEKPSGK	3	Q13200	PSMD2	137641824
DKDDDEVFEK	DKDDDEVFEK	2	Q04637	EIF4G1	139051104
DKDDDGGEDDDANCNLICGDEYGPETR	DKDDDGGEDDDANC[57.0215]NLIC[57.0215]GDEYGPETR	3	Q08211	DHX9	124401584
DKDDELSFMEGAIIYVIK	DKDDELSFMEGAIIYVIK	2,3	Q8IZP0	ABI1	105402944
DKDFAIDIIK	DKDFAIDIIK	2	Q15181	PPA1	663707840
DKDGKPLLPK	DKDGKPLLPK	3	P20810	CAST	921887420
DKDNFWMTR	DKDNFWMTR	2	P61160	ACTR2	344610400
DKEEIVICDR	DKEEIVIC[57.0215]DR	2	Q9NRR5	UBQLN4	83140184
DKEGDDQSHWR	DKEGDDQSHWR	3	Q16790	CA9	55317760
DKELEGLQVK	DKELEGLQVK	2	P40222	TXLNA	89739688
DKEPDVLFVGDSMVQLMQQYEIWR	DKEPDVLFVGDSMVQLMQQYEIWR	3	P68402	PAFAH1B2	74367544
DKEPEVVFIGDSLVQLMHQCEIWR	DKEPEVVFIGDSLVQLMHQC[57.0215]EIWR	3	Q15102	PAFAH1B3	95312840
DKEPLTAYNYK	DKEPLTAYNYK	2	Q9UNW1	MINPP1	53201488
DKEVSDDEAEEKEDKEEEK	DKEVSDDEAEEKEDKEEEK	4	P07900	HSP90AA1	121284440
DKEWQEQFLIPNLALIDK	DKEWQEQFLIPNLALIDK	2,3	Q9UFN0	NIPSNAP3A	97758176
DKEYAEIIR	DKEYAEIIR	2	Q712K3	UBE2R2	90068096
DKFESSFSHKPSLFNK	DKFESSFSHKPSLFNK	4	A0AVT1	UBA6	75534184
DKFPEVIINFPDPAQK	DKFPEVIINFPDPAQK	2,3	Q00341	HDLBP	179009680
DKFSFDLGK	DKFSFDLGK	2	Q02790	FKBP4	785466050
DKGDEEEEGEEKLEEK	DKGDEEEEGEEKLEEK	3	P27824	CANX	343634176
DKGETIQGLR	DKGETIQGLR	2	Q14232	EIF2B1	87545528
DKGEYTLVVK	DKGEYTLVVK	2	P21333	FLNA	874410300
DKHIEEVR	DKHIEEVR	2	P16949	STMN1	56133400
DKKDEEEDMSLD	DKKDEEEDMSLD	2	Q16186	ADRM1	195141584
DKLDGNELDLSLSDLNEVPVK	DKLDGNELDLSLSDLNEVPVK	2,3	Q96AG4	LRRC59	1065938820
DKLESEMEDAYHEHQANLLR	DKLESEMEDAYHEHQANLLR	4	P23246	SFPQ	144464736
DKLPQSQLSHQDLQLVK	DKLPQSQLSHQDLQLVK	3	Q15418	RPS6KA1	50050716
DKNEATVSTGK	DKNEATVSTGK	2	Q9Y450	HBS1L	11672096
DKNEQAFEEVFQNANFR	DKNEQAFEEVFQNANFR	3	P27694	RPA1	88730000
DKPEEQWWNAEDSEGK	DKPEEQWWNAEDSEGK	2,3	P46108	CRK	363416480
DKPEEQWWNAEDSEGKR	DKPEEQWWNAEDSEGKR	3	P46108	CRK	126433272
DKPELQFPFLQDEDTVATLLECK	DKPELQFPFLQDEDTVATLLEC[57.0215]K	3	P09543	CNP	93610424
DKPHVNVGTIGHVDHGK	DKPHVNVGTIGHVDHGK	4	P49411	TUFM	383449472
DKPLKDVIIADCGK	DKPLKDVIIADC[57.0215]GK	3	P23284	PPIB	197755280
DKPSGDTAAVFEEGGDVDDLLDMI	DKPSGDTAAVFEEGGDVDDLLDMI	2	P13010	XRCC5	499376352
DKQDEEQR	DKQDEEQR	2	P27797	CALR	85963736
DKQPYEQK	DKQPYEQK	2	P26583	HMGB2	895587140
DKVDHVIEVCFQK	DKVDHVIEVC[57.0215]FQK	3	Q13619	CUL4A	48347932
DKVDVASVIVTK	DKVDVASVIVTK	2	P61011	SRP54	76927416
DKVQAGDVITIDK	DKVQAGDVITIDK	2	Q9Y230	RUVBL2	199501776
DKVTLVVGASQDIIPQLK	DKVTLVVGASQDIIPQLK	3	P21964	COMT	62905416
DKYENEDLIK	DKYENEDLIK	2	Q86WR0	CCDC25	264094752
DKYEPAAVSEQGDK	DKYEPAAVSEQGDK	2	P05023	ATP1A1	83213928
DKYPNLQVIGGNVVTAAQAK	DKYPNLQVIGGNVVTAAQAK	2,3	P12268	IMPDH2	180352688
DLAAFDK	DLAAFDK	2	P09960	LTA4H	73396088
DLAALEDK	DLAALEDK	2	Q13813	SPTAN1	136060128
DLAALGDK	DLAALGDK	2	Q13813	SPTAN1	194959552
DLADELALVDVIEDK	DLADELALVDVIEDK	2	P00338	LDHA	23178641400
DLADELALVDVIEDKLK	DLADELALVDVIEDKLK	2,3	P00338	LDHA	98410720
DLAEDAPWK	DLAEDAPWK	2	P21333	FLNA	695906940
DLAEDLYDGQVLQK	DLAEDLYDGQVLQK	2	Q9NVD7	PARVA	138322096
DLAEEGVLEEAEFYNITSLIK	DLAEEGVLEEAEFYNITSLIK	2	Q9NXV2	KCTD5	13539264
DLAEIGIAVGNNDVK	DLAEIGIAVGNNDVK	2	P33176	KIF5B	139272784
DLAEITTLDR	DLAEITTLDR	2	Q9BS26	ERP44	328114464
DLAGSIIGK	DLAGSIIGK	2	P61978	HNRNPK	573124990
DLAHFPAVDPEK	DLAHFPAVDPEK	2	Q6UW63	POGLUT2	87193992
DLALSEGDIHTLGCGVAQCLK	DLALSEGDIHTLGC[57.0215]GVAQC[57.0215]LK	2,3	P06756	ITGAV	226415872
DLAMVASDMMVLLK	DLAMVASDMMVLLK	2	Q9HB40	SCPEP1	42864328
DLAPIGIR	DLAPIGIR	2	Q99714	HSD17B10	91080568
DLAPYLPSVTPGLK	DLAPYLPSVTPGLK	2	Q92616	GCN1	99662664
DLAQYDAAHHEEFK	DLAQYDAAHHEEFK	3	Q02818	NUCB1	439148320
DLAQYDAAHHEEFKR	DLAQYDAAHHEEFKR	3	Q02818	NUCB1	74237024
DLCGIVASK	DLC[57.0215]GIVASK	2	P13489	RNH1	243763552
DLDCSDGSDEEECR	DLDC[57.0215]SDGSDEEEC[57.0215]R	2	Q9NPF0	CD320	41654456
DLDDALDK	DLDDALDK	2	P20810	CAST	196381248
DLDDFQSWLSR	DLDDFQSWLSR	2	Q01082	SPTBN1	292527072
DLDDNLFGQHLAK	DLDDNLFGQHLAK	2	O14656	TOR1A	62903884
DLDEDEILGALTEEELR	DLDEDEILGALTEEELR	2	P28289	TMOD1	97272312
DLDEMDDDDDDDDVGDHDDDHPGMEVVLHEDK	DLDEMDDDDDDDDVGDHDDDHPGMEVVLHEDK	4,5	Q15029	EFTUD2	165282080
DLDEMDDDDDDDDVGDHDDDHPGMEVVLHEDKK	DLDEMDDDDDDDDVGDHDDDHPGMEVVLHEDKK	4,5	Q15029	EFTUD2	192383744
DLDEVLQTHSVFVNVSK	DLDEVLQTHSVFVNVSK	2,3	Q9Y3A5	SBDS	682191490
DLDGNGYPDLIVGSFGVDK	DLDGNGYPDLIVGSFGVDK	2	P08648	ITGA5	153067648
DLDGNGYPDLIVGSFGVDK	DLDGN[0.9840]GYPDLIVGSFGVDK	2	P08648	ITGA5	68117776
DLDGTCSLHTTASTLDDDGNYTIMAANPQGR	DLDGTC[57.0215]SLHTTASTLDDDGNYTIMAANPQGR	3	Q8WX93	PALLD	74070440
DLDIIDNYDYSHTVK	DLDIIDNYDYSHTVK	2,3	O75369	FLNB	354419168
DLDKELDEYMHGGK	DLDKELDEYMHGGK	3	Q9H814	PHAX	55460816
DLDLDAFAEELER	DLDLDAFAEELER	2	Q7KZ85	SUPT6H	89998312
DLDQASLAAVSQQLAPR	DLDQASLAAVSQQLAPR	2	Q9Y490	TLN1	805541060
DLDSLHR	DLDSLHR	2	Q8NBS9	TXNDC5	899638400
DLDTGEEVTR	DLDTGEEVTR	2	Q14166	TTLL12	75886400
DLDVAILVGSMPR	DLDVAILVGSMPR	2	P40925	MDH1	1671393920
DLDVVVVSVAGAFR	DLDVVVVSVAGAFR	2	Q6DD88	ATL3	38437148
DLEADIIGDTSGHFQK	DLEADIIGDTSGHFQK	2	P08133	ANXA6	161995936
DLEAEHVEVEDTTLNR	DLEAEHVEVEDTTLNR	2,3	Q9H3K6	BOLA2	1455097340
DLEAHIDSANK	DLEAHIDSANK	2,3	P35579	MYH9	1739557760
DLEALLNSK	DLEALLNSK	2	P02545	LMNA	464852128
DLEALMFDR	DLEALMFDR	2	P36871	PGM1	344400224
DLEAPEVQESYR	DLEAPEVQESYR	2	P46379	BAG6	76063536
DLEDADLLIQLEAFEEAK	DLEDADLLIQLEAFEEAK	2	Q27J81	INF2	13457182
DLEDIVGGGEYKPDK	DLEDIVGGGEYKPDK	2	Q8TCZ2	CD99L2	189542848
DLEDLQILIK	DLEDLQILIK	2	Q99798	ACO2	254309440
DLEDSLAR	DLEDSLAR	2	P02545	LMNA	152292096
DLEEAEEYK	DLEEAEEYK	2	O75347	TBCA	933755070
DLEEALEMGVDWSLR	DLEEALEMGVDWSLR	2	Q9Y3I0	RTCB	83028280
DLEEDHACIPIKK	DLEEDHAC[57.0215]IPIKK	3	P13639	EEF2	567284420
DLEEWNQR	DLEEWNQR	2	P09497	CLTB	99235896
DLEFTIYDDDDVSPFLEGLEERPQR	DLEFTIYDDDDVSPFLEGLEERPQR	3	P25786	PSMA1	464862816
DLEGENIEIVFAKPPDQK	DLEGENIEIVFAKPPDQK	2,3	O60506	SYNCRIP	273778240
DLEGENIEIVFAKPPDQK	DLEGEN[0.9840]IEIVFAKPPDQK	3	O60506	SYNCRIP	193817488
DLEGLSQR	DLEGLSQR	2	P35579	MYH9	868041150
DLEGSDIDTR	DLEGSDIDTR	2	P55060	CSE1L	256968240
DLEKPFLLPVEAVYSVPGR	DLEKPFLLPVEAVYSVPGR	2,3	P49411	TUFM	354686048
DLELLIQTATR	DLELLIQTATR	2	Q02818	NUCB1	111097648
DLEPGTDYEVTVSTLFGR	DLEPGTDYEVTVSTLFGR	2	Q02388	COL7A1	40738792
DLEQPSQAAGINLEIIR	DLEQPSQAAGINLEIIR	2	Q27J81	INF2	29558686
DLETQPHMQEFR	DLETQPHMQEFR	2,3	Q32P28	P3H1	74562784
DLEVALTHK	DLEVALTHK	2	Q5JRA6	MIA3	48774840
DLFDLILTCEER	DLFDLILTC[57.0215]EER	2	Q9NP77	SSU72	57054268
DLFDPIIEDR	DLFDPIIEDR	2	P12277	CKB	2640462080
DLFDSMDK	DLFDSMDK	2	P54578	USP14	104826560
DLFEDELVPLFEK	DLFEDELVPLFEK	2	O60506	SYNCRIP	389469216
DLFNAIATGK	DLFNAIATGK	2	P04040	CAT	238853424
DLFPYEESK	DLFPYEESK	2	P51858	HDGF	1967100540
DLGDEYGWK	DLGDEYGWK	2	Q9HD45	TM9SF3	61105472
DLGDLIEATEFDR	DLGDLIEATEFDR	2	Q6NXR4	TTI2	34610644
DLGEELEALK	DLGEELEALK	2	P35579	MYH9	1652277250
DLGEELEALKTELEDTLDSTAAQQELR	DLGEELEALKTELEDTLDSTAAQQELR	3	P35579	MYH9	225638368
DLGELLQAWGAGAK	DLGELLQAWGAGAK	2	O60826	CCDC22	33150412
DLGGFDEDAEPR	DLGGFDEDAEPR	2	Q9BRK5	SDF4	104164904
DLGGIVLANACGPCIGQWDR	DLGGIVLANAC[57.0215]GPC[57.0215]IGQWDR	2	Q99798	ACO2	71114752
DLGIIEAEGTVGGPLLLEVIR	DLGIIEAEGTVGGPLLLEVIR	2	O95684	CEP43	20346800
DLGLAQDSATSTK	DLGLAQDSATSTK	2	P31937	HIBADH	700285950
DLGLGIGELASR	DLGLGIGELASR	3	Q9Y5E5	PCDHB4	194541456
DLGLPTEAYISVEEVHDDGTPTSK	DLGLPTEAYISVEEVHDDGTPTSK	3	P51665	PSMD7	145599280
DLGLSESGEDVNAAILDESGK	DLGLSESGEDVNAAILDESGK	2	P13667	PDIA4	1247489920
DLGLSESGEDVNAAILDESGKK	DLGLSESGEDVNAAILDESGKK	2,3	P13667	PDIA4	1202481540
DLGNMEENKK	DLGNMEENKK	2	Q13740	ALCAM	83876168
DLGTESQIFISR	DLGTESQIFISR	2	P50395	GDI2	1897232770
DLGVFIPAPMAQGMR	DLGVFIPAPMAQGMR	2	P78344	EIF4G2	97510168
DLHEEMNYITAIIEEQPK	DLHEEMNYITAIIEEQPK	2,3	P49354	FNTA	137373808
DLHHSNGEEK	DLHHSNGEEK	3	Q10471	GALNT2	22229170
DLHPDLEGQLK	DLHPDLEGQLK	2	Q9NYU2	UGGT1	286155584
DLHQGIEAASDEEDLR	DLHQGIEAASDEEDLR	2,3	Q9UKS6	PACSIN3	68009312
DLHSGVYGGSVHEAMTDLILLMGSLVDK	DLHSGVYGGSVHEAMTDLILLMGSLVDK	3,4	Q96KP4	CNDP2	24015494
DLIDEGHAATQLVNQLHDVVVENNLSDK	DLIDEGHAATQLVNQLHDVVVENNLSDK	3	P35249	RFC4	28934586
DLIEFGMIPEFVGR	DLIEFGMIPEFVGR	2	O76031	CLPX	21791580
DLIHDQDEDEEEEEGQR	DLIHDQDEDEEEEEGQR	2,3	Q9UNZ2	NSFL1C	292111104
DLIHDVSFDFHGR	DLIHDVSFDFHGR	3	Q96EE3	SEH1L	102557240
DLIHTGVANDHEEDFELR	DLIHTGVANDHEEDFELR	3	Q9Y5L0	TNPO3	84324688
DLISHDEMFSDIYK	DLISHDEMFSDIYK	2,3	P13693	TPT1	3710644990
DLITQATLLYTMADK	DLITQATLLYTMADK	2	Q6PD62	CTR9	8800408
DLIVATIAVK	DLIVATIAVK	2	P31939	ATIC	65584956
DLKPENILLDEEGHIK	DLKPENILLDEEGHIK	3	Q15418	RPS6KA1	115860880
DLKPENILVTSGGTVK	DLKPENILVTSGGTVK	2	P11802	CDK4	124843776
DLKPENLLIDQQGYIQVTDFGFAK	DLKPENLLIDQQGYIQVTDFGFAK	3	P17612	PRKACA	161274560
DLKPNGANILVTEENKK	DLKPNGANILVTEENKK	3	Q7Z6Z7	HUWE1	53981120
DLKPNGANILVTEENKK	DLKPNGAN[0.9840]ILVTEENKK	3	Q7Z6Z7	HUWE1	30963352
DLKPQNLLINTEGAIK	DLKPQNLLINTEGAIK	2,3	P24941	CDK2	117285728
DLKPSNLLINTTCDLK	DLKPSNLLINTTC[57.0215]DLK	2	P28482	MAPK1	42305612
DLLAVVFYGTEK	DLLAVVFYGTEK	2	P12956	XRCC6	281381472
DLLDDLK	DLLDDLK	2	P08758	ANXA5	1060350140
DLLDDLKSELTGK	DLLDDLKSELTGK	2	P08758	ANXA5	53409892
DLLDLLVEAK	DLLDLLVEAK	2	O00571	DDX3X	42625540
DLLDTVLPHLYNETK	DLLDTVLPHLYNETK	3	Q86VP6	CAND1	82393784
DLLEPGCSVLLNHK	DLLEPGC[57.0215]SVLLNHK	3	P62191	PSMC1	51679820
DLLEVADVLEK	DLLEVADVLEK	2	Q9HAV7	GRPEL1	389405952
DLLFGSGSWPR	DLLFGSGSWPR	2	P06865	HEXA	53536368
DLLFILTAK	DLLFILTAK	2	Q16531	DDB1	73461448
DLLGTVWGGPANLEAIAK	DLLGTVWGGPANLEAIAK	2	Q9NTX5	ECHDC1	99237640
DLLHPSLEEEK	DLLHPSLEEEK	2	Q71UM5	RPS27L	73000208
DLLHPSPEEEK	DLLHPSPEEEK	2	P42677	RPS27	146466960
DLLHSEGSENEGPVSSSSSDCR	DLLHSEGSENEGPVSSSSSDC[57.0215]R	3	Q9NY27	PPP4R2	127691840
DLLIAYYDVDYEK	DLLIAYYDVDYEK	2	P30101	PDIA3	2476751620
DLLLDPAWEK	DLLLDPAWEK	2	P12814	ACTN1	4539991600
DLLLTSSYLSDSGSTGEHTK	DLLLTSSYLSDSGSTGEHTK	2,3	P08195	SLC3A2	1709339650
DLLNHAFFQEETGVR	DLLNHAFFQEETGVR	3	Q9H4A3	WNK1	84690232
DLLNMYIETEGK	DLLNMYIETEGK	2	Q92598	HSPH1	235935792
DLLSTQPSETLASSDSFASTQPTHSWK	DLLSTQPSETLASSDSFASTQPTHSWK	3	O75940	SMNDC1	104324408
DLLTPVSR	DLLTPVSR	2	Q9C0B1	FTO	83754736
DLLVGPGVELLLTPR	DLLVGPGVELLLTPR	2	Q92974	ARHGEF2	8.10403e+06
DLLVQTLENSGVLNR	DLLVQTLENSGVLNR	2	O95684	CEP43	15818064
DLLVTGAYEISDQSGGAGGLR	DLLVTGAYEISDQSGGAGGLR	2	P49755	TMED10	100754456
DLMACAQTGSGK	DLMAC[57.0215]AQTGSGK	2	O00571	DDX3X	43762228
DLMLWMEDVIR	DLMLWMEDVIR	2	Q01082	SPTBN1	81430320
DLMSWINGIR	DLMSWINGIR	2	Q13813	SPTAN1	23270866
DLMVGDEASELR	DLMVGDEASELR	2	P61160	ACTR2	802338690
DLNCPFLEGLYITEPK	DLNC[57.0215]PFLEGLYITEPK	2	Q99871	HAUS7	109597680
DLNCVPEIADTLGAVAK	DLNC[57.0215]VPEIADTLGAVAK	2	O14744	PRMT5	349821376
DLNHVCVISETGK	DLNHVC[57.0215]VISETGK	2,3	P00492	HPRT1	1268509180
DLNLDGFNDIVIGAPLEDDHGGAVYIYHGSGK	DLNLDGFNDIVIGAPLEDDHGGAVYIYHGSGK	4	P56199	ITGA1	51454712
DLNSDMDSILASLK	DLNSDMDSILASLK	2	P40939	HADHA	444327520
DLNSQADSLMTSSAFDTSQVK	DLNSQADSLMTSSAFDTSQVK	2	Q13813	SPTAN1	357780768
DLNYCFSGMSDHR	DLNYC[57.0215]FSGMSDHR	2,3	P31943	HNRNPH1	139154288
DLPAIQPR	DLPAIQPR	2	O94903	PLPBP	94461440
DLPDVQELITQVR	DLPDVQELITQVR	2	Q9UHB9	SRP68	84853528
DLPEHAVLK	DLPEHAVLK	2	Q00839	HNRNPU	139730816
DLPELALDTPR	DLPELALDTPR	2	Q53EL6	PDCD4	113880296
DLPNALDEK	DLPNALDEK	2	Q9NVJ2	ARL8B	108759904
DLPQDPVELAMFGLR	DLPQDPVELAMFGLR	2	Q9BQ95	ECSIT	15220219
DLPTIPGVTSPSSDEPPMEASQSHLR	DLPTIPGVTSPSSDEPPMEASQSHLR	3	Q13541	EIF4EBP1	1210285570
DLPTVLPPGFTIGAICK	DLPTVLPPGFTIGAIC[57.0215]K	2	P08397	HMBS	285578304
DLPVSEQQER	DLPVSEQQER	2	Q9UNM6	PSMD13	94615608
DLPVTEAVFSALVTGHAR	DLPVTEAVFSALVTGHAR	3	P42704	LRPPRC	27074396
DLQANVEHLVQK	DLQANVEHLVQK	2	P08237	PFKM	294282976
DLQEFIPLINQITAK	DLQEFIPLINQITAK	2	O43592	XPOT	86184120
DLQELGDSDK	DLQELGDSDK	2	P32004	L1CAM	233313888
DLQEVIELTK	DLQEVIELTK	2	O75940	SMNDC1	89392960
DLQLVLPDYFPER	DLQLVLPDYFPER	2	Q96CX2	KCTD12	344387840
DLQQYQSQAK	DLQQYQSQAK	2	O75396	SEC22B	127009904
DLQSNVEHLTEK	DLQSNVEHLTEK	2	Q01813	PFKP	426932128
DLRPVDNR	DLRPVDNR	2	P42285	MTREX	70742824
DLSHIGDAVVISCAK	DLSHIGDAVVISC[57.0215]AK	2,3	P12004	PCNA	777727810
DLSLDDFK	DLSLDDFK	2	P30048	PRDX3	820946370
DLSLEEIQK	DLSLEEIQK	2	P16949	STMN1	1370749180
DLSLLSHGGR	DLSLLSHGGR	2	Q08257	CRYZ	168461472
DLSSAEAILALFPENFHQNLK	DLSSAEAILALFPENFHQNLK	2,3	Q9P000	COMMD9	69405296
DLSSHQLNEFLAQTLQR	DLSSHQLNEFLAQTLQR	2,3	P09960	LTA4H	773853250
DLSSVQTLLTK	DLSSVQTLLTK	2	Q13813	SPTAN1	348823136
DLSTIEPLK	DLSTIEPLK	2	P39687	ANP32A	2071202050
DLSTIEPLKK	DLSTIEPLKK	2	P39687	ANP32A	1282555010
DLSTVEALQNLK	DLSTVEALQNLK	2	Q9BTT0	ANP32E	756611520
DLTDGHFENILADNSVNDQTK	DLTDGHFENILADNSVNDQTK	2,3	P36952	SERPINB5	2718781700
DLTDGHFENILADNSVNDQTK	DLTDGHFENILADNSVN[0.9840]DQTK	3	P36952	SERPINB5	139645472
DLTDGHFENILADNSVNDQTK	DLTDGHFENILADN[0.9840]SVNDQTK	3	P36952	SERPINB5	289642080
DLTDYLMK	DLTDYLMK	2	P60709	ACTB	3746314750
DLTEFTQVVQHDTACTIAATASVVK	DLTEFTQVVQ[0.9840]HDTAC[57.0215]TIAATASVVK	3	Q9NW68	BSDC1	20630758
DLTGQVPTPVVK	DLTGQVPTPVVK	2	P46821	MAP1B	195961440
DLTGVQNLR	DLTGVQNLR	2	Q13813	SPTAN1	149814592
DLTIGQMQGK	DLTIGQMQGK	2	Q9Y570	PPME1	283330048
DLTLDQAYSYAVENAK	DLTLDQAYSYAVENAK	2	P23381	WARS1	1221501820
DLTPEHLPLLR	DLTPEHLPLLR	2,3	Q96C86	DCPS	192759488
DLTQNTVVSINFK	DLTQNTVVSINFK	2	Q9H0D6	XRN2	52917840
DLTSVNILLK	DLTSVNILLK	2	Q01082	SPTBN1	51463988
DLTSWVTEMK	DLTSWVTEMK	2	Q13813	SPTAN1	308178624
DLTTGYDDSQPDK	DLTTGYDDSQPDK	2	Q96G03	PGM2	71055432
DLTTGYDDSQPDKK	DLTTGYDDSQPDKK	2	Q96G03	PGM2	205661104
DLVAQAPLKPK	DLVAQAPLKPK	2	O94776	MTA2	89547400
DLVASVPDMQGDGEDNHMDGDK	DLVASVPDMQGDGEDNHMDGDK	3	Q14919	DRAP1	140561824
DLVEAVAHILGIR	DLVEAVAHILGIR	2,3	P49327	FASN	347607840
DLVHLSHNMLHGDGTNR	DLVHLSHNMLHGDGTNR	4	P23786	CPT2	76211160
DLVHTEGQLQNEEIVAHDGSATYLR	DLVHTEGQLQNEEIVAHDGSATYLR	3,4	Q9Y547	IFT25	677939140
DLVLSGDLGSLYAMTQDK	DLVLSGDLGSLYAMTQDK	2	O15031	PLXNB2	81463896
DLVSSLTSGLLTIGDR	DLVSSLTSGLLTIGDR	2	P53396	ACLY	1717532800
DLWYLETEKPPPPAR	DLWYLETEKPPPPAR	2	P51610	HCFC1	380875456
DLYANTVLSGGTTMYPGIADR	DLYANTVLSGGTTMYPGIADR	2	P60709	ACTB	7402452500
DLYANTVLSGGTTMYPGIADR	DLYANTVLSGGTTM[15.9949]YPGIADR	2	P60709	ACTB	147644480
DLYDAGVK	DLYDAGVK	2	P07355	ANXA2	1020919420
DLYEDELVPLFEK	DLYEDELVPLFEK	2	O43390	HNRNPR	237973408
DLYEPSHGAK	DLYEPSHGAK	2	O43252	PAPSS1	147332576
DLYNWLEVEFNPLK	DLYNWLEVEFNPLK	2	Q14152	EIF3A	25462244
DMAAFNER	DMAAFNER	2	P48163	ME1	56152892
DMAGAQAAAVALNEEFLR	DMAGAQAAAVALNEEFLR	2	Q14126	DSG2	106966808
DMAIATGGAVFGEEGLTLNLEDVQPHDLGK	DMAIATGGAVFGEEGLTLNLEDVQPHDLGK	3	P10809	HSPD1	2713850370
DMAQLPETEIAPAK	DMAQLPETEIAPAK	2	P27816	MAP4	920962620
DMASPNWSILPEEER	DMASPNWSILPEEER	2	Q15814	TBCC	74482744
DMDDAYDR	DMDDAYDR	2	P07686	HEXB	94285888
DMDDEESWIK	DMDDEESWIK	2	Q13813	SPTAN1	250800032
DMDLTEVITGTLWNLSSHDSIK	DMDLTEVITGTLWNLSSHDSIK	3	O60716	CTNND1	9641012
DMDLVEVNEAFAPQYLAVER	DMDLVEVNEAFAPQYLAVER	2	P42765	ACAA2	744208960
DMDLWEQQEEER	DMDLWEQQEEER	2	Q14152	EIF3A	50959160
DMEALNVLPPDVLTR	DMEALNVLPPDVLTR	2	P49589	CARS1	286966464
DMEDPTPVPNIEEVVLPK	DMEDPTPVPNIEEVVLPK	2	Q92922	SMARCC1	82534160
DMEESIR	DMEESIR	2	P14314	PRKCSH	878565120
DMELPTEK	DMELPTEK	2	P27816	MAP4	341759808
DMESDYSGQGVDQLQR	DMESDYSGQGVDQLQR	2	P04818	TYMS	75018712
DMESPTK	DMESPTK	2	P27816	MAP4	89930544
DMETIGFAVYEVPPELVGQPAVHLK	DMETIGFAVYEVPPELVGQPAVHLK	3	P07384	CAPN1	114969040
DMEYFFGENWEEQVQCPK	DMEYFFGENWEEQVQC[57.0215]PK	2	P30519	HMOX2	53731312
DMFCAGR	DMFC[57.0215]AGR	2	Q99832	CCT7	75165632
DMFEEALR	DMFEEALR	2	P33991	MCM4	53330320
DMFQETMEAMR	DMFQETMEAMR	2	P35579	MYH9	295008096
DMGEDLECLCQIMR	DMGEDLEC[57.0215]LC[57.0215]QIMR	2	P78344	EIF4G2	28761390
DMGEMVTQGQTDAQYMFLR	DMGEMVTQGQTDAQYMFLR	2	Q01082	SPTBN1	211938608
DMGIQDDELSLR	DMGIQDDELSLR	2	Q96S82	UBL7	41029864
DMGLQEMAGQLQAATHQGSGAAPAGIQAPPQSAAK	DMGLQEMAGQLQAATHQGSGAAPAGIQAPPQSAAK	3	Q9ULZ3	PYCARD	49503228
DMGTVVLGK	DMGTVVLGK	2	P15170	GSPT1	151065680
DMIEIPLPPWQER	DMIEIPLPPWQER	2	Q9NX18	SDHAF2	395316672
DMIILPEMVGSMVGVYNGK	DMIILPEMVGSMVGVYN[0.9840]GK	2	P62841	RPS15	24824736
DMLEAGILDTYLGK	DMLEAGILDTYLGK	2	P50990	CCT8	780264580
DMLLELEEQLAESR	DMLLELEEQLAESR	2	Q32MZ4	LRRFIP1	437558528
DMNLTLEPEIMPAATDNR	DMNLTLEPEIMPAATDNR	2	Q03154	ACY1	225871872
DMNQFGEGEQAK	DMNQFGEGEQAK	2	Q00341	HDLBP	44563552
DMNQVLDAYENK	DMNQVLDAYENK	2	P23381	WARS1	753387200
DMQPSMESDMALVK	DMQPSMESDMALVK	2	P27816	MAP4	665853570
DMSGHYQNALYLGDVSER	DMSGHYQNALYLGDVSER	3	P53621	COPA	40678600
DMSGTMGFNEFK	DMSGTMGFNEFK	2	P30626	SRI	154239888
DMSIQELAVLVSGQK	DMSIQELAVLVSGQK	2	O60437	PPL	13209805
DMSPLSETEMALGK	DMSPLSETEMALGK	2	P27816	MAP4	598573060
DMTLPPETNVILTK	DMTLPPETNVILTK	2	P27816	MAP4	783903300
DMTSEQLDDILK	DMTSEQLDDILK	2	P05023	ATP1A1	109813776
DMVGIAQTGSGK	DMVGIAQTGSGK	2	Q92841	DDX17	85331488
DMVTELFDPLVQGEVQHR	DMVTELFDPLVQGEVQHR	2,3	Q9BXV9	GON7	551950460
DMYTICQSAGLDGLAK	DMYTIC[57.0215]QSAGLDGLAK	2	Q7KZ85	SUPT6H	85533888
DNAAVDGISLHLQDICPLLYSTDDAICSK	DNAAVDGISLHLQDIC[57.0215]PLLYSTDDAIC[57.0215]SK	3	O75694	NUP155	36739524
DNAGAATEEFIK	DNAGAATEEFIK	2	P09972	ALDOC	444119072
DNALLAQLIQDK	DNALLAQLIQDK	2	P61764	STXBP1	57643132
DNAMLEYLK	DNAMLEYLK	2	P15311	EZR	109030736
DNATEEEILVYLEK	DNATEEEILVYLEK	2	P07602	PSAP	21895238
DNDFIYHDR	DNDFIYHDR	2	Q8WUM4	PDCD6IP	165265472
DNDLISLPK	DNDLISLPK	2	Q15404	RSU1	177291344
DNDSDDVESNLLLPAGIALR	DNDSDDVESNLLLPAGIALR	2	Q9NZM1	MYOF	27668028
DNEDGPQHTVAAVDLLVPGVGELFGGGLR	DNEDGPQHTVAAVDLLVPGVGELFGGGLR	3	Q96I59	NARS2	23843096
DNETLAELK	DNETLAELK	2	Q9NYL9	TMOD3	101494672
DNFFEVFTPVFER	DNFFEVFTPVFER	2	Q99543	DNAJC2	17424560
DNFGFIETANHDK	DNFGFIETANHDK	2	O75534	CSDE1	88811936
DNFHGLAIFLDTYPNDETTER	DNFHGLAIFLDTYPNDETTER	2	Q12907	LMAN2	20906826
DNFPFDPPFVR	DNFPFDPPFVR	2	Q7Z7E8	UBE2Q1	23406240
DNFQDTLQVVTAHYR	DNFQDTLQVVTAHYR	2	P42892	ECE1	197649472
DNFTAIPEGTNGVEER	DNFTAIPEGTN[0.9840]GVEER	2	Q14195	DPYSL3	139015760
DNFTLIPEGTNGTEER	DNFTLIPEGTNGTEER	2	Q16555	DPYSL2	247533648
DNFWEMGDTGPCGPCSEIHYDR	DNFWEMGDTGPC[57.0215]GPC[57.0215]SEIHYDR	3	P49588	AARS1	207897264
DNGNGTYSCSYVPR	DNGNGTYSC[57.0215]SYVPR	2	P21333	FLNA	169436928
DNGNGTYSCSYVPR	DNGN[0.9840]GTYSC[57.0215]SYVPR	2	P21333	FLNA	86255432
DNHLLGTFDLTGIPPAPR	DNHLLGTFDLTGIPPAPR	2,3	P11021	HSPA5	9671158800
DNILPELGVR	DNILPELGVR	2	P49589	CARS1	161974448
DNIQGITKPAIR	DNIQGITKPAIR	2	P62805	H4C1	255021488
DNLAEDIMR	DNLAEDIMR	2	P08670	VIM	315446912
DNLAQQSFNMEQANYTIQSLK	DNLAQQSFNMEQANYTIQSLK	2	Q9NZZ3	CHMP5	147224256
DNLEFFLAGIGR	DNLEFFLAGIGR	2	P49327	FASN	384053760
DNLHQIDAVEGPAAFLDILAPPYDPDDGR	DNLHQIDAVEGPAAFLDILAPPYDPDDGR	3	Q96SZ5	ADO	53656712
DNLSYIEHIFEISR	DNLSYIEHIFEISR	2,3	Q15121	PEA15	160660208
DNLTLWTADNAGEEGGEAPQEPQS	DNLTLWTADNAGEEGGEAPQEPQS	2	P31947	SFN	269811168
DNLTLWTSDMQGDGEEQNK	DNLTLWTSDMQGDGEEQNK	2	P62258	YWHAE	7520702500
DNLTLWTSDMQGDGEEQNK	DNLTLWTSDM[15.9949]QGDGEEQNK	2	P62258	YWHAE	126949208
DNLTLWTSDQQDDDGGEGNN	DNLTLWTSDQQDDDGGEGNN	2	P61981	YWHAG	256757632
DNLTLWTSDQQDEEAGEGN	DNLTLWTSDQQDEEAGEGN	2	Q04917	YWHAH	89479000
DNLTLWTSDSAGEECDAAEGAEN	DNLTLWTSDSAGEEC[57.0215]DAAEGAEN	2	P27348	YWHAQ	57917540
DNLTLWTSDTQGDEAEAGEGGEN	DNLTLWTSDTQGDEAEAGEGGEN	2	P63104	YWHAZ	574649280
DNLTLWTSENQGDEGDAGEGEN	DNLTLWTSENQGDEGDAGEGEN	2	P31946	YWHAB	302043488
DNNLLGK	DNNLLGK	2	P11142	HSPA8	1834314620
DNNLLGR	DNNLLGR	2	P0DMV8	HSPA1A	900515460
DNNQFASASLDR	DNNQFASASLDR	2	P35606	COPB2	92843536
DNPGVVTCLDEAR	DNPGVVTC[57.0215]LDEAR	2	P22314	UBA1	627942660
DNPLDPVLAK	DNPLDPVLAK	2	Q96AG4	LRRC59	416124192
DNSNLYMVMEYVPGGEMFSHLR	DNSNLYMVMEYVPGGEMFSHLR	3	P17612	PRKACA	49485796
DNSTMGYMAAK	DNSTMGYMAAK	2	P07900	HSP90AA1	235198048
DNSTMGYMMAK	DNSTMGYMMAK	2	P08238	HSP90AB1	143368976
DNTIEHLLPLFLAQLK	DNTIEHLLPLFLAQLK	2,3	P30153	PPP2R1A	186905216
DNTINLIHTFR	DNTINLIHTFR	2,3	O15144	ARPC2	699445180
DNTNEIYSGK	DNTNEIYSGK	2	P05556	ITGB1	282857152
DNTRPGANSPEMWSEAIK	DNTRPGANSPEMWSEAIK	2,3	Q92499	DDX1	243498240
DNVAGVTLPVFEHYHEGTDSYELTGLAR	DNVAGVTLPVFEHYHEGTDSYELTGLAR	3	Q9Y5K8	ATP6V1D	63714728
DNVCSPGGATIHALHFLESGGFR	DNVC[57.0215]SPGGATIHALHFLESGGFR	3	Q96C36	PYCR2	131558048
DNVDDPTGNFR	DNVDDPTGNFR	2	Q12907	LMAN2	191565216
DNVSSPGGATIHALHVLESGGFR	DNVSSPGGATIHALHVLESGGFR	3	P32322	PYCR1	351010496
DNYSPGWK	DNYSPGWK	2	P07814	EPRS1	64241700
DNYVPEVSALDQEIIEVDPDTK	DNYVPEVSALDQEIIEVDPDTK	2	P08708	RPS17	78555008
DNHLLGTFDLTGIPPAPR	DN[0.9840]HLLGTFDLTGIPPAPR	3	P11021	HSPA5	511382624
DNNLLGK	DN[0.9840]NLLGK	2	P11142	HSPA8	113514968
DPAEGDGAQPEETPR	DPAEGDGAQPEETPR	2	Q14697	GANAB	2712944130
DPAETLHLSEPLGGK	DPAETLHLSEPLGGK	2,3	Q86X76	NIT1	93593808
DPAGMPHPETGK	DPAGMPHPETGK	3	O43252	PAPSS1	170411872
DPANFQYPAESVLAYK	DPANFQYPAESVLAYK	2	P15559	NQO1	327567872
DPASDQMQHWK	DPASDQMQHWK	2,3	P04040	CAT	678747970
DPASGTALQEISFWLNLER	DPASGTALQEISFWLNLER	2	Q14204	DYNC1H1	7.79454e+06
DPDAGIDEAQVEQDAQALFQAGELK	DPDAGIDEAQVEQDAQALFQAGELK	3	P08758	ANXA5	45100684
DPDAQPGGELMLGGTDSK	DPDAQPGGELMLGGTDSK	2	P07339	CTSD	394050336
DPDASKPEDWDER	DPDASKPEDWDER	2,3	P27797	CALR	2696674300
DPDDHTVCHLLFANQTEK	DPDDHTVC[57.0215]HLLFANQTEK	3,4	P00387	CYB5R3	753111740
DPDEPVLLEEPVVLALAEK	DPDEPVLLEEPVVLALAEK	2	P14550	AKR1A1	1227413630
DPDIWHVGFK	DPDIWHVGFK	2	Q9C0B1	FTO	258377584
DPDMVQNTVSELIK	DPDMVQNTVSELIK	2	Q16698	DECR1	72252600
DPDPEFPTVK	DPDPEFPTVK	2	Q96G03	PGM2	285299584
DPDPWTPAALIPEALR	DPDPWTPAALIPEALR	2	Q8IVL6	P3H3	96989688
DPDQTDGLGLSYLSSHIANVER	DPDQTDGLGLSYLSSHIANVER	2,3	P06396	GSN	259410384
DPDTEEYR	DPDTEEYR	2	P12270	TPR	34530100
DPEAEAALELALSITR	DPEAEAALELALSITR	2	P26640	VARS1	75154616
DPECLLVATDR	DPEC[57.0215]LLVATDR	2	Q96GD0	PDXP	67781928
DPECLLVATDRDPWHPLSDGSR	DPEC[57.0215]LLVATDRDPWHPLSDGSR	3,4	Q96GD0	PDXP	214295904
DPEEADYCIQTLDGR	DPEEADYC[57.0215]IQTLDGR	2	O43719	HTATSF1	280657696
DPEEIEKEEQAAAEK	DPEEIEKEEQAAAEK	2	P08865	RPSA	292147232
DPEGAVAHAQDVISDLLCNR	DPEGAVAHAQDVISDLLC[57.0215]NR	2,3	P28340	POLD1	42487972
DPEGFVGHPVNAFK	DPEGFVGHPVNAFK	2,3	P13674	P4HA1	60070484
DPELGLK	DPELGLK	2	P49411	TUFM	244469744
DPELLEGTCTPVQLVALIR	DPELLEGTC[57.0215]TPVQLVALIR	2	Q9UNW1	MINPP1	43192412
DPELWGSVLLESNPYR	DPELWGSVLLESNPYR	2	Q00610	CLTC	139121728
DPENFPFVVLGNK	DPENFPFVVLGNK	2	P51149	RAB7A	282937472
DPETLVGYSMVGCQR	DPETLVGYSMVGC[57.0215]QR	2	P49327	FASN	271986752
DPFAHLPK	DPFAHLPK	2	P26641	EEF1G	621589820
DPFIGEHTEEILEEFGFSR	DPFIGEHTEEILEEFGFSR	3	Q9UHK6	AMACR	21906694
DPGFDLR	DPGFDLR	2	Q9H0W9	C11orf54	56287388
DPGLVDQLVK	DPGLVDQLVK	2	P49591	SARS1	123577704
DPGMGAMGGMGGGMGGGMF	DPGMGAMGGMGGGMGGGMF	2	P10809	HSPD1	97141008
DPGVITYDLPTPPGEK	DPGVITYDLPTPPGEK	2	P26640	VARS1	200345600
DPGVLDR	DPGVLDR	2	P31949	S100A11	676774270
DPILFPSFIHSQK	DPILFPSFIHSQK	2,3	P04040	CAT	262128320
DPIPYLPPLEK	DPIPYLPPLEK	2	P08621	SNRNP70	303247552
DPIVMGVTVEAGQVK	DPIVMGVTVEAGQVK	2	O60841	EIF5B	99042752
DPIVNVWYSVNGER	DPIVNVWYSVNGER	2	Q13347	EIF3I	83247192
DPLELFR	DPLELFR	2	Q16401	PSMD5	106892312
DPLLLAIIPK	DPLLLAIIPK	2	Q9HAV4	XPO5	22294410
DPLNPIK	DPLNPIK	2	Q15181	PPA1	261406496
DPLPPLDPQAIKPILK	DPLPPLDPQAIKPILK	3	Q92616	GCN1	79681232
DPLSANHSLKPLPSVPEEK	DPLSANHSLKPLPSVPEEK	3,4	Q13177	PAK2	566373630
DPLTLFEEK	DPLTLFEEK	2	P48506	GCLC	252507616
DPMIDNNR	DPMIDNNR	2	O14744	PRMT5	90156104
DPMNLFAFGDVDGVGINAK	DPMNLFAFGDVDGVGINAK	2	Q8NBF2	NHLRC2	62829500
DPNAFLFDHLLTLKPVK	DPNAFLFDHLLTLKPVK	3	Q7L2H7	EIF3M	111032792
DPNIVIAK	DPNIVIAK	2	P30101	PDIA3	2589021440
DPNNDFR	DPNNDFR	2	Q9BRA2	TXNDC17	909062460
DPNNLLNDWSQK	DPNNLLNDWSQK	2	O00232	PSMD12	123945816
DPNTYFIVGTAMVYPEEAEPK	DPNTYFIVGTAMVYPEEAEPK	2	Q16531	DDB1	357508672
DPPANLFEDMDLNK	DPPANLFEDMDLNK	2	Q96AY3	FKBP10	1375223170
DPPDPYVSLLLLPDK	DPPDPYVSLLLLPDK	2	Q9BSJ8	ESYT1	156422112
DPPDYWTIHGLWPDK	DPPDYWTIHGLWPDK	2,3	O00584	RNASET2	227138752
DPPHNNFFFFDGMK	DPPHNNFFFFDGMK	2,3	Q9UBE0	SAE1	374965152
DPPLAAVTTAVQELLR	DPPLAAVTTAVQELLR	2	Q15477	SKIC2	21796144
DPPMFIPTPVDR	DPPMFIPTPVDR	2	Q92621	NUP205	108673016
DPQFAEDYIFK	DPQFAEDYIFK	2	Q9H0D6	XRN2	86996792
DPSASPGDAGEQAIR	DPSASPGDAGEQAIR	2	P18206	VCL	1423621630
DPSQELEFIADILNQDAK	DPSQELEFIADILNQDAK	2	P49354	FNTA	127678696
DPSQQELPR	DPSQQELPR	2	P49327	FASN	601508740
DPSQVENLASSLQLITECFR	DPSQVENLASSLQLITEC[57.0215]FR	2	Q9UBB4	ATXN10	113755888
DPSSDTYEEDSELLLQIR	DPSSDTYEEDSELLLQIR	2	Q9UBE0	SAE1	257141408
DPSSGQEVATPPVPQLQVCEPK	DPSSGQEVATPPVPQLQVC[57.0215]EPK	2	Q9UKV3	ACIN1	35132144
DPSVVVR	DPSVVVR	2	Q14974	KPNB1	221671584
DPTGMDPDDIWQLSSSLK	DPTGMDPDDIWQLSSSLK	2	Q15005	SPCS2	33945848
DPTSLLGVLQAEADSTSEGLEDAVHSR	DPTSLLGVLQAEADSTSEGLEDAVHSR	3	Q27J81	INF2	81472928
DPTVHDDVLELEMDELNR	DPTVHDDVLELEMDELNR	2,3	P78527	PRKDC	270261088
DPVADPNKR	DPVADPNKR	2	P43490	NAMPT	266042336
DPVASSLSPYFGTK	DPVASSLSPYFGTK	2	Q9UNW1	MINPP1	90444744
DPVPGYSVPAAEHSTITAWGK	DPVPGYSVPAAEHSTITAWGK	2,3	P43490	NAMPT	534831104
DPVQCSR	DPVQC[57.0215]SR	2	Q99497	PARK7	238582960
DPVQEAWAEDVDLR	DPVQEAWAEDVDLR	2	P14618	PKM	12561288200
DPVQVAAPSDHGVGIEPVFPENTENSEK	DPVQVAAPSDHGVGIEPVFPENTENSEK	3	P29144	TPP2	139685392
DPWPVPQGK	DPWPVPQGK	2	Q15436	SEC23A	167288736
DPYQEEEWPQGFGQLTK	DPYQEEEWPQGFGQLTK	2	P11117	ACP2	276574240
DQALTEEHAR	DQALTEEHAR	2	P12814	ACTN1	121532544
DQAVENILVSPVVVASSLGLVSLGGK	DQAVENILVSPVVVASSLGLVSLGGK	2	P50454	SERPINH1	282615328
DQDILDLVGVLHDPETLLR	DQDILDLVGVLHDPETLLR	2,3	P08397	HMBS	347031008
DQDLITIIGK	DQDLITIIGK	2	Q00341	HDLBP	50422136
DQDNMQAELNR	DQDNMQAELNR	2	P33176	KIF5B	57436512
DQDQLQAWESEGLFQISQNK	DQDQLQAWESEGLFQISQNK	2	Q16222	UAP1	90626704
DQDTLIQHGIHDGLTVHLVIK	DQDTLIQHGIHDGLTVHLVIK	3,4	Q9UHD9	UBQLN2	322146144
DQDTLSQHGIHDGLTVHLVIK	DQDTLSQHGIHDGLTVHLVIK	3,4,5	Q9UMX0	UBQLN1	758625410
DQECDKFNQCGTCNEFK	DQEC[57.0215]DKFNQC[57.0215]GTC[57.0215]NEFK	3	Q9UBR2	CTSZ	29063328
DQEFTVDTR	DQEFTVDTR	2	O75369	FLNB	117438496
DQEGQDVLLFIDNIFR	DQEGQDVLLFIDNIFR	2	P06576	ATP5F1B	181783104
DQELYFFHELSPGSCFFLPK	DQELYFFHELSPGSC[57.0215]FFLPK	2,3	P26639	TARS1	125211424
DQFGFINYEVGDSK	DQFGFINYEVGDSK	2	O75534	CSDE1	98196928
DQFTTTEVNMAR	DQFTTTEVNMAR	2	P61758	VBP1	498233536
DQGELER	DQGELER	2	P35579	MYH9	505849632
DQGGELLSLR	DQGGELLSLR	2	P12081	HARS1	454468512
DQGGFGDR	DQGGFGDR	2	Q92945	KHSRP	91400232
DQGSFTEVVSISNLGMAK	DQGSFTEVVSISNLGMAK	2	P11717	IGF2R	63900076
DQGTYEDYVEGLR	DQGTYEDYVEGLR	2	P60660	MYL6	3364920830
DQIPSPGLMVFPK	DQIPSPGLMVFPK	2	P54709	ATP1B3	195595472
DQISVLPNEQDLVR	DQISVLPNEQDLVR	2	O60271	SPAG9	95508736
DQITAGNAAR	DQITAGNAAR	2	P22234	PAICS	210981696
DQIVSVQEEK	DQIVSVQEEK	2	A0MZ66	SHTN1	55800484
DQIYEIFQK	DQIYEIFQK	2	Q14240	EIF4A2	48406812
DQLDETVNVEPLTK	DQLDETVNVEPLTK	2	Q14203	DCTN1	54124828
DQLIYNLLK	DQLIYNLLK	2	P00338	LDHA	2096529540
DQLIYNLLKEEQTPQNK	DQLIYNLLKEEQTPQNK	2,3	P00338	LDHA	324177664
DQLLLGPTYATPK	DQLLLGPTYATPK	2	P55084	HADHB	341997728
DQLLPNLR	DQLLPNLR	2	P61457	PCBD1	155979568
DQLPADECNK	DQLPADEC[57.0215]NK	2	P38646	HSPA9	532378624
DQLQEQLQALK	DQLQEQLQALK	2	Q14980	NUMA1	114079840
DQLQTFSEEHPVLLTEAPLNPR	DQLQTFSEEHPVLLTEAPLNPR	3	P61163	ACTR1A	286035840
DQLQTFSEEHPVLLTEAPLNPSK	DQLQTFSEEHPVLLTEAPLNPSK	3	P42025	ACTR1B	61025992
DQLSVLENGVDIVVGTPGR	DQLSVLENGVDIVVGTPGR	2	Q92499	DDX1	171668464
DQLSVLENGVDIVVGTPGR	DQLSVLEN[0.9840]GVDIVVGTPGR	2	Q92499	DDX1	49590340
DQLVIPDGQEEEQEAAGEGR	DQLVIPDGQEEEQEAAGEGR	2	Q8NBJ4	GOLM1	84396280
DQMLQIQNSTEPDPLLATLEK	DQMLQIQNSTEPDPLLATLEK	2	Q5H9R7	PPP6R3	82359096
DQMQQQLNDYEQLLDVK	DQMQQQLNDYEQLLDVK	2	P20700	LMNB1	77224560
DQNTVETLQR	DQNTVETLQR	2	Q01082	SPTBN1	262221920
DQPANPTEEYAQLFAALIAR	DQPANPTEEYAQLFAALIAR	2	Q13503	MED21	11751287
DQPPNSVEGLLNALR	DQPPNSVEGLLNALR	2	Q9NUQ9	CYRIB	149683744
DQQEAALVDMVNDGVEDLR	DQQEAALVDMVNDGVEDLR	2,3	P09211	GSTP1	12293091300
DQQEAALVDMVNDGVEDLR	DQQEAALVDMVN[0.9840]DGVEDLR	2	P09211	GSTP1	201379888
DQQVLDVK	DQQVLDVK	2	Q9UBT2	UBA2	253005648
[truncated: 11,128 more rows]

## Sheet: modified_peptides_cit
Peptide Sequence	Modified Sequence	Charges	Protein ID	Gene	Intensity
AAAAAAAAAPAAAATAPTTAATTAATAAQ	AAAAAAAAAPAAAATAPTTAATTAATAAQ	2	P37108	SRP14	190177936
AAAAGRIPTNYLRREIGTSDK	AAAAGR[0.9840]IPTNYLR[0.9840]R[0.9840]EIGTSDK	2	Q8TCS8	PNPT1	59495684
AAAANLCPGDVILAIDGFGTESMTHADAQDR	AAAANLC[57.0215]PGDVILAIDGFGTESMTHADAQDR	3	Q53GG5	PDLIM3	60852240
AAAASAAEAGIATTGTEDSDDALLK	AAAASAAEAGIATTGTEDSDDALLK	2	P55036	PSMD4	273682688
AAAEDVNVTFEDQQK	AAAEDVNVTFEDQQK	2	Q9NQP4	PFDN4	600609660
AAAEVNQDYGLDPK	AAAEVNQDYGLDPK	2	P07954	FH	225902752
AAAFEEQENETVVVK	AAAFEEQENETVVVK	2	Q9Y490	TLN1	718288580
AAAGELQEDSGLCVLAR	AAAGELQEDSGLC[57.0215]VLAR	2	Q96C19	EFHD2	84638200
AAAGGTRGSNHARIDAAEGPSDIPD	AAAGGTR[0.9840]GSNHAR[0.9840]IDAAEGPSDIPD	2	P42771	CDKN2A	89445624
AAAIGIDLGTTYSCVGVFQHGK	AAAIGIDLGTTYSC[57.0215]VGVFQHGK	2,3	P0DMV8	HSPA1A	218283648
AAAPAPEEEMDECEQALAAEPK	AAAPAPEEEMDEC[57.0215]EQALAAEPK	2	P26641	EEF1G	210923328
AAAPQAWAGPMEEPPQAQAPPR	AAAPQAWAGPMEEPPQAQAPPR	2	Q16643	DBN1	72911528
AAAQLLQSQAQQSGAQQTK	AAAQLLQSQAQQSGAQQTK	2	Q9NVA2	SEPTIN11	196626352
AAAVVGINSETIMKPASISEEELLNLINK	AAAVVGINSETIMKPASISEEELLNLINK	3	P13995	MTHFD2	16563470
AACEQQAVALTLQEDR	AAC[57.0215]EQQAVALTLQEDR	2	Q9BUH6	PAXX	89414288
AADAEAEVASLNR	AADAEAEVASLNR	2	P06753	TPM3	101700896
AADCEVEQWDSDEPIPAK	AADC[57.0215]EVEQWDSDEPIPAK	2	Q9UBQ7	GRHPR	139244544
AADEEAFEDNSEEYIR	AADEEAFEDNSEEYIR	2	P55060	CSE1L	77036592
AADLQLEMTQKPHK	AADLQLEMTQKPHK	3	O15382	BCAT2	53428812
AADPPAENSSAPEAEQGGAE	AADPPAENSSAPEAEQGGAE	2	P67809	YBX1	103865512
AADTIGYPVMIR	AADTIGYPVMIR	2	P31327	CPS1	88632704
AAEAAAAPAESAAPAAGEEPSK	AAEAAAAPAESAAPAAGEEPSK	2	P80723	BASP1	279381472
AAEAAAAPAESAAPAAGEEPSKEEGEPK	AAEAAAAPAESAAPAAGEEPSKEEGEPK	3	P80723	BASP1	2958110460
AAEAHVDAHYYEQNEQPTGTCAACITGDNR	AAEAHVDAHYYEQNEQPTGTC[57.0215]AAC[57.0215]ITGDNR	3,4	P55263	ADK	143973872
AAEDDEDDDVDTK	AAEDDEDDDVDTK	2	P06454	PTMA	374629600
AAEGGLSSPEFSELCIWLGSQIK	AAEGGLSSPEFSELC[57.0215]IWLGSQIK	2	Q52LJ0	FAM98B	54262988
AAELAVQNEVGLVDNPLK	AAELAVQNEVGLVDNPLK	2	Q9NVM6	DNAJC17	50635448
AAELEMELNEHSLVIDTLK	AAELEMELNEHSLVIDTLK	2,3	Q9UHV9	PFDN2	748108860
AAELFHQLSQALEVLTDAAAR	AAELFHQLSQALEVLTDAAAR	2,3	Q9NVM6	DNAJC17	59569252
AAEPAAAVPQKTGTEGSEDGPSHPETK	AAEPAAAVPQKTGTEGSEDGPSHPETK	3	Q32MQ0	ZNF750	447559072
AAESLADPTEYENLFPGLK	AAESLADPTEYENLFPGLK	2	P35606	COPB2	32652736
AAESVSKPDVSEEAPGPSK	AAESVSKPDVSEEAPGPSK	2,3	Q9BY42	RTF2	141287968
AAETTVVEVEEIVDIGAFAPEDIHIPQIYVHR	AAETTVVEVEEIVDIGAFAPEDIHIPQIYVHR	3,4	P55809	OXCT1	1570489470
AAFDDAIAELDTLSEESYK	AAFDDAIAELDTLSEESYK	2	P62258	YWHAE	8034372100
AAFERESDVPLKTEEFEVTK	AAFER[0.9840]ESDVPLKTEEFEVTK	2,3	Q969H8	MYDGF	249087744
AAFGEEVDAVDTGISRETSSDVALASHILTALR	AAFGEEVDAVDTGISR[0.9840]ETSSDVALASHILTALR	3,4	O00273	DFFA	121954776
AAFGEEVDAVDTGISRETSSDVALASHILTALREK	AAFGEEVDAVDTGISR[0.9840]ETSSDVALASHILTALR[0.9840]EK	3	O00273	DFFA	21353860
AAFGLSEAGFNTACVTK	AAFGLSEAGFNTAC[57.0215]VTK	2	P31040	SDHA	93212968
AAFNSGKVDIVAINDPFIDLNYMVYMFQYDSTHGK	AAFNSGKVDIVAINDPFIDLNYMVYMFQYDSTHGK	4	P04406	GAPDH	42177896
AAFNSGKVDIVAINDPFIDLNYMVYMFQYDSTHGKFHGTVK	AAFNSGKVDIVAINDPFIDLNYMVYMFQYDSTHGKFHGTVK	6	P04406	GAPDH	44256068
AAGEVLEPANLLAEEKDEDLLFE	AAGEVLEPANLLAEEKDEDLLFE	2	Q9Y5K8	ATP6V1D	106246712
AAGGIELFVGGIGPDGHIAFNEPGSSLVSR	AAGGIELFVGGIGPDGHIAFNEPGSSLVSR	3	P46926	GNPDA1	303685888
AAGIDEQENWHEGK	AAGIDEQENWHEGK	3	P28838	LAP3	96872048
AAGIIHLGATSCYVGDNTDLIILR	AAGIIHLGATSC[57.0215]YVGDNTDLIILR	3	P30566	ADSL	116822920
AAGYDLYSAYDYTIPPMEK	AAGYDLYSAYDYTIPPMEK	2	P33316	DUT	243575648
AAHDNMDIDKVDELMQDIADQQELAEEISTAISK	AAHDNMDIDKVDELMQDIADQQELAEEISTAISK	3,4	Q9H444	CHMP4B	95648176
AAHVFFTDSCPDALFNELVK	AAHVFFTDSC[57.0215]PDALFNELVK	3	P61764	STXBP1	102983232
AALAGGTTMIIDHVVPEPESSLTEAYEK	AALAGGTTMIIDHVVPEPESSLTEAYEK	3	Q14195	DPYSL3	613769540
AALAGGTTMIIDHVVPEPGTSLLAAFDQWR	AALAGGTTMIIDHVVPEPGTSLLAAFDQWR	3	Q16555	DPYSL2	76663792
AALAHSEEVTASQVAATK	AALAHSEEVTASQVAATK	2,3	Q15149	PLEC	132129328
AALANLCIGDVITAIDGENTSNMTHLEAQNR	AALANLC[57.0215]IGDVITAIDGENTSNMTHLEAQNR	3	O00151	PDLIM1	313463232
AALDCSTSHLDEFYSDPHAVAGALK	AALDC[57.0215]STSHLDEFYSDPHAVAGALK	3,4	Q68EM7	ARHGAP17	271288896
AALDSGAFQSVWVSTDHDEIENVAK	AALDSGAFQSVWVSTDHDEIENVAK	3	Q8NFW8	CMAS	57125160
AALHPPALAVLSHTPDGATQTIAWVGK	AALHPPALAVLSHTPDGATQTIAWVGK	4	Q8NDH3	NPEPL1	93653504
AALMESQGQQQEER	AALMESQGQQQEER	2	Q14980	NUMA1	51859252
AALSASEGEEVPQDK	AALSASEGEEVPQDK	2	O95831	AIFM1	101798016
AANDAGYFNDEMAPIEVK	AANDAGYFNDEMAPIEVK	2	P42765	ACAA2	706187390
AAPEASSPPASPLQHLLPGK	AAPEASSPPASPLQHLLPGK	3	Q96TA1	NIBAN2	270228576
AAPSTAPAEATPPKPGEAEAPPK	AAPSTAPAEATPPKPGEAEAPPK	3	O95817	BAG3	84507704
AAQAGVAVGDWVLSIDGENAGSLTHIEAQNK	AAQAGVAVGDWVLSIDGENAGSLTHIEAQNK	3	Q9NR12	PDLIM7	260763456
AAQEEYVK	AAQEEYVK	2	P04075	ALDOA	66213432
AAQQQEEQEEKEEEDDEQTLHRAREWDDWK	AAQQQEEQEEKEEEDDEQTLHR[0.9840]AR[0.9840]EWDDWK	4	P78318	IGBP1	66463036
AASDIAMTELPPTHPIR	AASDIAMTELPPTHPIR	2,3	P62258	YWHAE	5834356700
AASLTEDRDRGRDAVK	AASLTEDR[0.9840]DR[0.9840]GR[0.9840]DAVK	2	Q04637	EIF4G1	42734040
AASQSTQVPTITEGVAAALLLLK	AASQSTQVPTITEGVAAALLLLK	2	Q92616	GCN1	10475204
AATAPLLEAVDNLSAFASNPEFSSIPAQISPEGR	AATAPLLEAVDNLSAFASNPEFSSIPAQISPEGR	3	Q9Y490	TLN1	57593304
AATGEEVSAEDLGGADLHCR	AATGEEVSAEDLGGADLHC[57.0215]R	3	Q9HCC0	MCCC2	51811092
AATTGHVIDIYACALDQTGLLEMK	AATTGHVIDIYAC[57.0215]ALDQTGLLEMK	3	Q15436	SEC23A	191149792
AAVATFLQSVQVPEFTPK	AAVATFLQSVQVPEFTPK	2	P22314	UBA1	118050800
AAVAWEAGKPLSIEEIEVAPPK	AAVAWEAGKPLSIEEIEVAPPK	2,3	P11766	ADH5	370074752
AAVEALQSQALHATSQQPLR	AAVEALQSQALHATSQQPLR	3	Q92599	SEPTIN8	55919492
AAVEEGIVLGGGCALLR	AAVEEGIVLGGGC[57.0215]ALLR	2	P10809	HSPD1	714127870
AAVENLPTFLVELSR	AAVENLPTFLVELSR	2	Q14974	KPNB1	105884232
AAVPSGASTGIYEALELR	AAVPSGASTGIYEALELR	2	P06733	ENO1	3865143300
AAVPSGASTGIYEALELRDNDK	AAVPSGASTGIYEALELR[0.9840]DNDK	2	P06733	ENO1	266760288
AAVPTVSDQAAAMQLSQCAK	AAVPTVSDQAAAM[15.9949]QLSQC[57.0215]AK	2	Q9Y4G6	TLN2	204554608
AAYLQETGKPLDETLK	AAYLQETGKPLDETLK	2,3	P04083	ANXA1	280493760
AAYLQETGKPLDETLKK	AAYLQETGKPLDETLKK	3,4	P04083	ANXA1	57388744
ACALSIEESCRPGDK	AC[57.0215]ALSIEESC[57.0215]RPGDK	2,3	P31040	SDHA	46737404
ACANPAAGSVILLENLR	AC[57.0215]ANPAAGSVILLENLR	2	P00558	PGK1	101765720
ACCSLGGEQGQPVHMGDPELLGIK	AC[57.0215]C[57.0215]SLGGEQGQPVHMGDPELLGIK	3	Q7Z3D6	DGLUCY	49588852
ACDEGHCTAK	AC[57.0215]DEGHC[57.0215]TAK	2	P26440	IVD	3.68816e+06
ACDELVEEMEHYGK	AC[57.0215]DELVEEMEHYGK	2,3	O00469	PLOD2	267191664
ACEFAGFQCQIQFGPHNEQK	AC[57.0215]EFAGFQC[57.0215]QIQFGPHNEQK	2,3	Q9Y490	TLN1	725750140
ACELWEQILQDHPTDMLALK	AC[57.0215]ELWEQILQDHPTDMLALK	3	Q5R3I4	TTC38	91722640
ACGDSTLTQITAGLDPVGR	AC[57.0215]GDSTLTQITAGLDPVGR	2	P62879	GNB2	80868304
ACHILECPEGLAQDVISTIGQAFELR	AC[57.0215]HILEC[57.0215]PEGLAQDVISTIGQAFELR	3	P29353	SHC1	111459072
ACIDSNEDGDLSK	AC[57.0215]IDSNEDGDLSK	2	P29144	TPP2	41607020
ACLISLGYDIGNDPQGEAEFAR	AC[57.0215]LISLGYDIGNDPQGEAEFAR	2	P12814	ACTN1	550295870
ACLISLGYDVENDRQGEAEFNR	AC[57.0215]LISLGYDVENDR[0.9840]QGEAEFNR	2,3	O43707	ACTN4	781280380
ACLISLGYDVENDRQGEAEFNR	AC[57.0215]LISLGYDVEN[0.9840]DR[0.9840]QGEAEFNR	2	O43707	ACTN4	74979528
ACPLDQAIGLLVAIFHK	AC[57.0215]PLDQAIGLLVAIFHK	3	P06703	S100A6	27216300
ACSTPPGPQTVLIFDELSDSLCR	AC[57.0215]STPPGPQTVLIFDELSDSLC[57.0215]R	2	Q99797	MIPEP	57911680
ADAASSLTVDVTPPTAK	ADAASSLTVDVTPPTAK	2	Q9H8Y8	GORASP2	229171600
ADAEGESDLENSR	ADAEGESDLENSR	2	Q9Y490	TLN1	609213760
ADAIYNMIGYPNFIMDPK	ADAIYNMIGYPNFIMDPK	2	P42892	ECE1	60121560
ADALQAGASQFETSAAK	ADALQAGASQFETSAAK	2	Q15836	VAMP3	182468032
ADATNVNNWHWTER	ADATNVNNWHWTER	2,3	O95433	AHSA1	58930896
ADCPPGNPAPTSNHGPDATEAEEDFVDPWTVQTSSAK	ADC[57.0215]PPGNPAPTSNHGPDATEAEEDFVDPWTVQTSSAK	3	P23381	WARS1	50330416
ADCTITMADSDFLALMTGK	ADC[57.0215]TITMADSDFLALMTGK	2	P22307	SCP2	461277504
ADDGRPFPQVIK	ADDGRPFPQVIK	2,3	P04075	ALDOA	8775067600
ADDPSSYMEVVQAANTSGNWEELVK	ADDPSSYMEVVQAANTSGNWEELVK	3	Q00610	CLTC	50923352
ADDPTMGEGPDK	ADDPTMGEGPDK	2	P61764	STXBP1	87773800
ADDTSAATIEK	ADDTSAATIEK	2	Q9Y2W2	WBP11	80547376
ADEASELACPTPK	ADEASELAC[57.0215]PTPK	2	P49327	FASN	850548160
ADEAYLIGRGLAPVQAYLHIPDIIK	ADEAYLIGR[0.9840]GLAPVQAYLHIPDIIK	3	P11498	PC	16691545
ADEDPALFQSVK	ADEDPALFQSVK	2	P48739	PITPNB	249422480
ADEDPIMGFHQMFLLK	ADEDPIMGFHQMFLLK	2,3	P61970	NUTF2	114306184
ADEEEMLDNLPEAGDSRVHNSTQK	ADEEEMLDNLPEAGDSR[0.9840]VHNSTQK	3	Q9NPD8	UBE2T	242034816
ADEGISFR	ADEGISFR	2	Q06830	PRDX1	3796794880
ADELLCWEDSAGHWLYE	ADELLC[57.0215]WEDSAGHWLYE	2	Q13232	NME3	71463808
ADEPSSEESDLEIDK	ADEPSSEESDLEIDK	2	P50502	ST13	58154624
ADFDNTVAIHPTSSEELVTLR	ADFDNTVAIHPTSSEELVTLR	2,3	P00390	GSR	482436832
ADGGTQVIDTK	ADGGTQVIDTK	2	P09622	DLD	221836352
ADHDFVVQEDFMK	ADHDFVVQEDFMK	3	P62333	PSMC6	59591352
ADHQPLTEASYVNLPTIALCNTDSPLR	ADHQPLTEASYVNLPTIALC[57.0215]NTDSPLR	3	P08865	RPSA	99621016
ADHTLSSLEPAYSAK	ADHTLSSLEPAYSAK	2	Q5VW32	BROX	49860392
ADIDISGPNVDVDVPDVNIEGPDAK	ADIDISGPNVDVDVPDVNIEGPDAK	2	Q09666	AHNAK	108143024
ADIDVSGPK	ADIDVSGPK	2	Q09666	AHNAK	378937632
ADIDVSGPSVDTDAPDLDIEGPEGK	ADIDVSGPSVDTDAPDLDIEGPEGK	2	Q09666	AHNAK	61117928
ADIEEIK	ADIEEIK	2	P80303	NUCB2	67658496
ADIEISGPK	ADIEISGPK	2	Q09666	AHNAK	58196792
ADIEMPFDPSK	ADIEMPFDPSK	2	O75369	FLNB	572570500
ADIEVACYGYEGIDAVK	ADIEVAC[57.0215]YGYEGIDAVK	2	P05198	EIF2S1	249393008
ADIIVSELLGSFADNELSPECLDGAQHFLK	ADIIVSELLGSFADNELSPEC[57.0215]LDGAQHFLK	3	O14744	PRMT5	490286912
ADIIYPGHGPVIHNAEAK	ADIIYPGHGPVIHNAEAK	3,4	Q53H82	LACTB2	143943008
ADILEDK	ADILEDK	2	P52272	HNRNPM	52274836
ADIQLLVYTIDDLIDK	ADIQLLVYTIDDLIDK	2	Q9NUJ1	ABHD10	43012776
ADLAEEYSK	ADLAEEYSK	2	P68036	UBE2L3	190351104
ADLATAPPHVTVVR	ADLATAPPHVTVVR[0.9840]	2	Q8N1G4	LRRC47	56368264
ADLESESFRPNLSDPSELLLPDQIEK	ADLESESFRPNLSDPSELLLPDQIEK	3	Q8N573	OXR1	43928760
ADLIAYLK	ADLIAYLK	2	P99999	CYCS	54962240
ADLINNLGTIAK	ADLINNLGTIAK	2	P08238	HSP90AB1	92856160
ADLLLSTQPGR	ADLLLSTQPGR	2	P08195	SLC3A2	209531200
ADLLLSTQPGREEGSPLELER	ADLLLSTQPGREEGSPLELER	3	P08195	SLC3A2	220106624
ADLLLSTQPGREEGSPLELER	ADLLLSTQPGR[0.9840]EEGSPLELER	2	P08195	SLC3A2	134569328
ADLVISHAGAGSCLETLEK	ADLVISHAGAGSC[57.0215]LETLEK	3	Q9NP73	ALG13	106084408
ADMETLQR	ADMETLQR	2	P26639	TARS1	219062704
ADMGGAATICSAIVSAAK	ADMGGAATIC[57.0215]SAIVSAAK	2	P28838	LAP3	204051280
ADMVIEAVFEDLSLK	ADMVIEAVFEDLSLK	2	P40939	HADHA	272932448
ADNFEYSDPVDGSISR	ADNFEYSDPVDGSISR	2	P36871	PGM1	500623776
ADNIEVFAQGHGIIQVDK	ADNIEVFAQGHGIIQVDK	3	P29144	TPP2	43720988
ADPDGDGVLSLQEFSNMDLR	ADPDGDGVLSLQEFSNMDLR	2	Q9NXG6	P4HTM	52956144
ADPDVTLAGQEAIFILAR	ADPDVTLAGQEAIFILAR	2	Q9NR33	POLE4	49833888
ADPEAAWEPTEAEAR	ADPEAAWEPTEAEAR	2	Q9UBT2	UBA2	42510084
ADPECCSILHGLVAAVETLCK	ADPEC[57.0215]C[57.0215]SILHGLVAAVETLC[57.0215]K	2,3	Q9NVM9	INTS13	115710888
ADPPATEK	ADPPATEK	2	Q9HAV7	GRPEL1	50387844
ADPQEAINCLMR	ADPQEAINC[57.0215]LMR	2	P54920	NAPA	44190272
ADQELMTYSHDNIICGITSVSFSK	ADQELMTYSHDNIIC[57.0215]GITSVSFSK	3	P62873	GNB1	50918788
ADTLGELDLER	ADTLGELDLER	2	P49753	ACOT2	125486096
ADTLTLK	ADTLTLK	2	Q15019	SEPTIN2	51156176
ADTLTPEECQQFK	ADTLTPEEC[57.0215]QQFK	2	Q16181	SEPTIN7	210254912
ADTNLGNILLNVLIPPNMPCTR	ADTNLGNILLNVLIPPNMPC[57.0215]TR	2	Q9UKX7	NUP50	106340264
ADVEEEIK	ADVEEEIK	2	Q15276	RABEP1	184652784
ADVVESWIGEK	ADVVESWIGEK	2	Q13813	SPTAN1	117684704
ADVVISAFGSVLSDPK	ADVVISAFGSVLSDPK	2	Q12882	DPYD	52153524
ADVWSLGITLIEMAEIEPPHHELNPMR	ADVWSLGITLIEMAEIEPPHHELNPMR	4	Q9H2G2	SLK	31425538
AEAAASALADADADLEER	AEAAASALADADADLEER	2	O43633	CHMP2A	189182160
AEAERPEEQAEASGLK	AEAERPEEQAEASGLK	2,3	Q02952	AKAP12	23706266
AEAESMYQIK	AEAESMYQIK	2	P05787	KRT8	95161608
AEAGPEGVAPAPEGEK	AEAGPEGVAPAPEGEK	2	Q9Y4L1	HYOU1	90429256
AEAGVPAEFSIWTR	AEAGVPAEFSIWTR	2	P21333	FLNA	244597776
AEAPLHDPDLDFLEVAK	AEAPLHDPDLDFLEVAK	3	Q9BY89	KIAA1671	9206401
AEDDQPLPGVLLSLSGGLFR	AEDDQPLPGVLLSLSGGLFR	2	P69849	NOMO3	19354920
AEDEGIICVEGMAGGAVHIDYNCVPSVIYTHPEVAWVGK	AEDEGIIC[57.0215]VEGMAGGAVHIDYNC[57.0215]VPSVIYTHPEVAWVGK	4	P09622	DLD	180160160
AEDELLDLQDK	AEDELLDLQDK	2	Q86V48	LUZP1	28191328
AEDFQIEGYNPHPTIK	AEDFQIEGYNPHPTIK	3	P04818	TYMS	58191524
AEDGATPSPSNETPK	AEDGATPSPSNETPK	2	P29966	MARCKS	491103776
AEDGENYDIK	AEDGENYDIK	2	O75347	TBCA	606339840
AEDGSVIDYELIDQDAR	AEDGSVIDYELIDQDAR	2	P07355	ANXA2	385454848
AEDNADTLALVFEAPNQEK	AEDNADTLALVFEAPNQEK	2	P12004	PCNA	503378656
AEDQHLVEMEDTLNK	AEDQHLVEMEDTLNK	2,3	P30622	CLIP1	29745788
AEDSGEYHCVYHFVSAPK	AEDSGEYHC[57.0215]VYHFVSAPK	3,4	Q9Y639	NPTN	76457848
AEDTISILPDDPR	AEDTISILPDDPR	2	Q8WUH1	CHURC1	59491720
AEDYDVVK	AEDYDVVK	2	O75116	ROCK2	60268644
AEEDEILNR	AEEDEILNR	2	P27824	CANX	49086176
AEEDVEPECIMEK	AEEDVEPEC[57.0215]IMEK	2	Q9UJU6	DBNL	454938208
AEEEFNIEK	AEEEFNIEK	2	P36543	ATP6V1E1	48005828
AEEIANEMIEAAK	AEEIANEMIEAAK	2	P49588	AARS1	109911880
AEELAARQRVREK	AEELAAR[0.9840]QR[0.9840]VR[0.9840]EK	2	Q04323	UBXN1	48526328
AEELGQELK	AEELGQELK	2	Q14980	NUMA1	138518480
AEESIEDIYANIPDLPK	AEESIEDIYANIPDLPK	2	Q9NP74	PALMD	110239848
AEEYEFLTPVEEAPK	AEEYEFLTPVEEAPK	2	P52565	ARHGDIA	3691120380
AEFEVHEVYAVDVLVSSGEGK	AEFEVHEVYAVDVLVSSGEGK	2,3	Q9UQ80	PA2G4	230003776
AEFFADVVPAVR	AEFFADVVPAVR	2	Q9UHY7	ENOPH1	96905576
AEFGPPGPGAGSR	AEFGPPGPGAGSR	2	Q9H4A4	RNPEP	208100656
AEGDLGPSWVCGFSNLESQVLEK	AEGDLGPSWVC[57.0215]GFSNLESQVLEK	2	Q15814	TBCC	30937096
AEGDVAALNR	AEGDVAALNR	2	P67936	TPM4	637037950
AEGIPVEMVVIGDDSAFTVLK	AEGIPVEMVVIGDDSAFTVLK	2	Q3LXA3	TKFC	228370016
AEGLGDGYR	AEGLGDGYR	2	Q9BX68	HINT2	56898768
AEGPEVDVNLPK	AEGPEVDVNLPK	2	Q09666	AHNAK	691355900
AEGPGLSR	AEGPGLSR	2	P21333	FLNA	491605408
AEGPLDSPSEGHSYQNSGLDHFQNSNIDQSFWETFGSAEPTK	AEGPLDSPSEGHSYQNSGLDHFQNSNIDQ[0.9840]SFWETFGSAEPTK	4	Q8N6T3	ARFGAP1	58453092
AEGPQEWVFQECK	AEGPQEWVFQEC[57.0215]K	2	P14735	IDE	42730512
AEGSDVANAVLDGADCIMLSGETAK	AEGSDVANAVLDGADC[57.0215]IMLSGETAK	2,3	P14618	PKM	2071756930
AEGSDVANAVLDGADCIMLSGETAKGDYPLEAVR	AEGSDVANAVLDGADC[57.0215]IMLSGETAKGDYPLEAVR	3	P14618	PKM	16220286
AEHDQLLLNYAK	AEHDQLLLNYAK	2	P20700	LMNB1	21910684
AEHDSILAEK	AEHDSILAEK	2,3	P26639	TARS1	883738750
AEISCIDNK	AEISC[57.0215]IDNK	2	O75369	FLNB	72622408
AEISCTDNQDGTCSVSYLPVLPGDYSILVK	AEISC[57.0215]TDNQDGTC[57.0215]SVSYLPVLPGDYSILVK	3	P21333	FLNA	41534012
AEISELPSIVQDLANGNITWADVEAR	AEISELPSIVQDLANGNITWADVEAR	3	P41250	GARS1	18788634
AEISFEDR	AEISFEDR	2	P21333	FLNA	104827064
AEISNAIDQYVTGTIGEDEDLIK	AEISNAIDQYVTGTIGEDEDLIK	2	P31939	ATIC	107820720
AEITFDDHK	AEITFDDHK	2	O75369	FLNB	65739416
AEKDEPGAWEETFK	AEKDEPGAWEETFK	2,3	Q14697	GANAB	249121408
AELDDTPMR	AELDDTPMR	2	P23246	SFPQ	54891624
AELDQLLSGFGLEDPGSSLK	AELDQLLSGFGLEDPGSSLK	2	Q68CZ2	TNS3	37945720
AELFAQSCCALESWLESLQAQLHSDDYGK	AELFAQSC[57.0215]C[57.0215]ALESWLESLQAQLHSDDYGK	3	O15020	SPTBN2	8495475
AELFTQSCADLDK	AELFTQSC[57.0215]ADLDK	2	Q01082	SPTBN1	130207432
AELGALPDDFIDSLEK	AELGALPDDFIDSLEK	2	Q9BYT8	NLN	202592112
AELGIPLEEVPPEEINYLTR	AELGIPLEEVPPEEINYLTR	2	Q13907	IDI1	115055696
AELLDNEKPAAVVAPITTGYTVK	AELLDNEKPAAVVAPITTGYTVK	2,3	Q9HB71	CACYBP	323041408
AELMEISEDK	AELMEISEDK	2	P05455	SSB	85499320
AELNPWPEYIYTR	AELNPWPEYIYTR	2	P26639	TARS1	66209416
AELVAISSSEDEGNLR	AELVAISSSEDEGNLR	2	Q9UPN3	MACF1	45124348
AEMIIEQNTDGVNFYNILTK	AEMIIEQNTDGVNFYNILTK	2	Q9HB40	SCPEP1	47304384
AENGKLVINGNPITIFQERDPSK	AENGKLVINGNPITIFQERDPSK	3	P04406	GAPDH	43067800
AENNPWVTPIADQFQLGVSHVFEYIR	AENNPWVTPIADQFQLGVSHVFEYIR	3	Q15404	RSU1	92008160
AENYDIPSADR	AENYDIPSADR	2	P22314	UBA1	110164048
AEPDESNAR	AEPDESNAR	2	P61088	UBE2N	89213096
AEPEDHYFLLTEPPLNTPENR	AEPEDHYFLLTEPPLNTPENR	2,3	P61158	ACTR3	1295295490
AEPEKTEGAAEAK	AEPEKTEGAAEAK	2,3	P80723	BASP1	64020472
AEPGQQQPAAEPPPAEGLLR	AEPGQQQPAAEPPPAEGLLR	2	P55884	EIF3B	90985320
AEPMQWASLELPAAK	AEPMQWASLELPAAK	2	Q9UHD1	CHORDC1	372770080
AEPPKAPEQEQAAPGPAAGGEAPK	AEPPKAPEQEQAAPGPAAGGEAPK	2,3	P80723	BASP1	998366660
AEPVEVVAPRGK	AEPVEVVAPR[0.9840]GK	2	P09874	PARP1	37373992
AEQFYCGDTEGK	AEQFYC[57.0215]GDTEGK	2	Q02218	OGDH	86587040
AEQINQAAGEASAVLAK	AEQINQAAGEASAVLAK	2	Q9UJZ1	STOML2	126580584
AEQPDGLILGMGGQTALNCGVELFK	AEQPDGLILGMGGQTALNC[57.0215]GVELFK	3	P31327	CPS1	76703280
AEQPDGLILGMGGQTALNCGVELFKR	AEQPDGLILGMGGQTALNC[57.0215]GVELFKR	3	P31327	CPS1	66167400
AERELSEQIQR	AER[0.9840]ELSEQIQR	2	P15311	EZR	97417024
AERFNVPVSLESK	AER[0.9840]FNVPVSLESK	2	P82979	SARNP	109059992
AESEEMETSQAGSK	AESEEMETSQAGSK	2	P34932	HSPA4	393528992
AESGRSGGGGLMEEMNAMLARR	AESGR[0.9840]SGGGGLMEEMNAMLAR[0.9840]R	2	P50552	VASP	40038332
AESQNTFEETELELK	AESQNTFEETELELK	2	Q5JSH3	WDR44	57550656
AETEEGPDVLR	AETEEGPDVLR	2	Q15436	SEC23A	233113824
AETLMTVTDPVHDIAFAPNLGR	AETLMTVTDPVHDIAFAPNLGR	3	Q96EE3	SEH1L	123089432
AETLPEVEAELAQR	AETLPEVEAELAQR	2	Q13136	PPFIA1	91957952
AETPHGAEEECK	AETPHGAEEEC[57.0215]K	2	Q9Y6A5	TACC3	6.48516e+06
AEVIMNYHVGETVLSLQK	AEVIMNYHVGETVLSLQK	2,3	Q15393	SF3B3	310752992
AEVLSEEPILK	AEVLSEEPILK	2	Q7L1Q6	BZW1	49936832
AEVNGLAAQGK	AEVNGLAAQGK	2	P09972	ALDOC	56953364
AEVQNLGGELVVSGVDSAMSLIQAAK	AEVQNLGGELVVSGVDSAMSLIQAAK	2	P35221	CTNNA1	75755680
AEVTAPDVEVSLPSVEVDVEAPR	AEVTAPDVEVSLPSVEVDVEAPR	2	Q8IVF2	AHNAK2	20517734
AEVTEEVEDGKEEDEEEETENSLPIPASK	AEVTEEVEDGKEEDEEEETENSLPIPASK	3	Q9H2G2	SLK	76363040
AEVTEMPNSDSLPEDAEVHCDSAAVSHEPTPADPR	AEVTEMPNSDSLPEDAEVHC[57.0215]DSAAVSHEPTPADPR	4	Q8IWE2	FAM114A1	111312160
AEYEGDGIPTVFVAVAGR	AEYEGDGIPTVFVAVAGR	2	P22234	PAICS	1778821500
AEYTEASGPCILTPHR	AEYTEASGPC[57.0215]ILTPHR	3	Q96SZ5	ADO	41313928
AFAISGPFNVQFLVK	AFAISGPFNVQFLVK	2	P31327	CPS1	29168610
AFAMIIDKLEEDINSSMTNSTAASRPPVTLR	AFAMIIDKLEEDINSSMTNSTAASRPPVTLR	3,4	Q15365	PCBP1	86547128
AFAMIIDKLEEDINSSMTNSTAASRPPVTLR	AFAMIIDKLEEDIN[0.9840]SSMTNSTAASRPPVTLR	4	Q15365	PCBP1	108124056
AFAMIIDKLEEDISSSMTNSTAASRPPVTLR	AFAMIIDKLEEDISSSMTNSTAASRPPVTLR	3,4	Q15366	PCBP2	68056048
AFDFLSEETEASLASRREQK	AFDFLSEETEASLASR[0.9840]R[0.9840]EQK	2	O60271	SPAG9	64013452
AFDLVPPEAVPEQK	AFDLVPPEAVPEQK	2	Q96G03	PGM2	225090864
AFDSGIIPMEFVNK	AFDSGIIPMEFVNK	2	P53396	ACLY	435595264
AFEDDDITHVEGSVDPIR	AFEDDDITHVEGSVDPIR	2,3	Q9NTK5	OLA1	737688580
AFEDEMSGR	AFEDEMSGR	2	Q01082	SPTBN1	97862808
AFEEAEK	AFEEAEK	2	P55072	VCP	406112992
AFELELSWVGELTNGR	AFELELSWVGELTNGR	2	P25788	PSMA3	88046624
AFENCSEDLQER	AFENC[57.0215]SEDLQER	2	O75828	CBR3	36515984
AFERAIAGDEHK	AFER[0.9840]AIAGDEHK	2,3	P53041	PPP5C	160137568
AFEVSENGNLVVSGK	AFEVSENGNLVVSGK	2	P49327	FASN	656581890
AFEVSENGNLVVSGK	AFEVSEN[0.9840]GNLVVSGK	2	P49327	FASN	295084448
AFEYNMQIFNELDQAGSTLARETLEDGFPVHDGK	AFEYNMQIFNELDQAGSTLAR[0.9840]ETLEDGFPVHDGK	3	P30519	HMOX2	14934985
AFGAGADFVMLGGMLAGHSESGGELIER	AFGAGADFVMLGGMLAGHSESGGELIER	3	Q9P2T1	GMPR2	92443080
AFHNEAQVNPER	AFHNEAQVNPER	2,3	P17987	TCP1	56479800
AFLASPEYVNLPINGNGK	AFLASPEYVNLPINGNGK	2	P09211	GSTP1	522972256
AFLASPEYVNLPINGNGK	AFLASPEYVNLPIN[0.9840]GNGK	2	P09211	GSTP1	673084350
AFLASPEYVNLPINGNGK	AFLASPEYVNLPIN[0.9840]GN[0.9840]GK	2	P09211	GSTP1	143210320
AFMTADLPNELIELLEK	AFMTADLPNELIELLEK	2	Q00610	CLTC	528085504
AFMTADLPNELIELLEK	AFM[15.9949]TADLPNELIELLEK	2	Q00610	CLTC	14233216
AFPSDHYAIESQLQLHGLNIEESMR	AFPSDHYAIESQLQLHGLNIEESMR	3,4	Q16719	KYNU	717433730
AFQYVETHGEVCPANWTPDSPTIK	AFQYVETHGEVC[57.0215]PANWTPDSPTIK	3	P30048	PRDX3	427396160
AFQYVETHGEVCPANWTPDSPTIKPSPAASK	AFQYVETHGEVC[57.0215]PANWTPDSPTIKPSPAASK	3,4	P30048	PRDX3	1686978690
AFSDPFVEAEK	AFSDPFVEAEK	2	P34932	HSPA4	117109344
AFSEADMERPLQELGLVPSAVLIVAK	AFSEADMERPLQELGLVPSAVLIVAK	3	Q04323	UBXN1	626314560
AFSSLNTLPEELRPYVPLFCSVLTK	AFSSLNTLPEELRPYVPLFC[57.0215]SVLTK	3	Q5JRX3	PITRM1	8476823
AFTKPEEACSFILSADFPALVVK	AFTKPEEAC[57.0215]SFILSADFPALVVK	3	P22102	GART	100275456
AFVHWYVGEGMEEGEFSEAR	AFVHWYVGEGMEEGEFSEAR	2,3	P68366	TUBA4A	292090624
AFVHWYVGEGMEEGEFSEAREDMAALEK	AFVHWYVGEGMEEGEFSEAR[0.9840]EDMAALEK	3	P68366	TUBA4A	83931488
AFVSGFDGSAGTAIITEEHAAMWTDGR	AFVSGFDGSAGTAIITEEHAAMWTDGR	3	Q9NQW7	XPNPEP1	110499688
AFYVNVLNEEQR	AFYVNVLNEEQR	2	P04040	CAT	50279352
AGAAAGGPGVSGVCVCK	AGAAAGGPGVSGVC[57.0215]VC[57.0215]K	2	Q16270	IGFBP7	55530516
AGAAPYVQAFDSLLAGPVAEYLK	AGAAPYVQAFDSLLAGPVAEYLK	2	Q01518	CAP1	281973312
AGAGSATLSMAYAGAR	AGAGSATLSMAYAGAR	2	P40926	MDH2	89993976
AGAHLQGGAK	AGAHLQGGAK	2	P04406	GAPDH	219530192
AGALQCSPSDAYTK	AGALQC[57.0215]SPSDAYTK	2	Q9Y490	TLN1	112515336
AGCECLNESDEHGFDNCLR	AGC[57.0215]EC[57.0215]LNESDEHGFDNC[57.0215]LR	3	O43396	TXNL1	175233824
AGCEVTILFADLHAYLDNMK	AGC[57.0215]EVTILFADLHAYLDNMK	3	P54577	YARS1	35344228
AGDIITELESVDDDWMSGELMGK	AGDIITELESVDDDWMSGELMGK	2	Q5HYK7	SH3D19	10622451
AGDKDDITEPAVCALR	AGDKDDITEPAVC[57.0215]ALR	3	P14923	JUP	42951276
AGDKPHMQTYEVDLNK	AGDKPHMQTYEVDLNK	3	P21912	SDHB	55641344
AGDPLDLVALAEQVQK	AGDPLDLVALAEQVQK	2	Q9BV19	C1orf50	25966842
AGDRQPEWLEEQQGR	AGDR[0.9840]QPEWLEEQQGR	2	Q14980	NUMA1	42824600
AGDTVIPLYIPQCGECK	AGDTVIPLYIPQC[57.0215]GEC[57.0215]K	2	P11766	ADH5	94829464
AGEIITVLDDSDPNWWK	AGEIITVLDDSDPNWWK	2	Q92783	STAM	54060680
AGELWLPHGTVATPVFMPVGTQATMK	AGELWLPHGTVATPVFMPVGTQATMK	3	Q9BXR0	QTRT1	23436906
AGEQQETASRELVK	AGEQQETASR[0.9840]ELVK	2	Q14980	NUMA1	81526072
AGESVLVHGASGGVGLAACQIAR	AGESVLVHGASGGVGLAAC[57.0215]QIAR	3	Q08257	CRYZ	53244192
AGETRFTDTRK	AGETR[0.9840]FTDTR[0.9840]K	2	P13639	EEF2	258278688
AGETRFTDTRKDEQER	AGETR[0.9840]FTDTR[0.9840]KDEQER	2,3	P13639	EEF2	101258000
AGFAALQLEYFFTAGPDEVR	AGFAALQLEYFFTAGPDEVR	2	Q9NTK5	OLA1	13973843
AGFAGDDAPRAVFPSIVGR	AGFAGDDAPR[0.9840]AVFPSIVGR	2	P60709	ACTB	372629696
AGFAGDDAPRAVFPSIVGRPRHQGVMVGMGQK	AGFAGDDAPR[0.9840]AVFPSIVGR[0.9840]PR[0.9840]HQGVMVGMGQK	3	P60709	ACTB	97639512
AGFIQDTSLILYEEVKPNLTER	AGFIQDTSLILYEEVKPNLTER	3	Q93009	USP7	42301836
AGGAAVVITEPEHTK	AGGAAVVITEPEHTK	2	Q9P258	RCC2	46617624
AGGAGVPAFYTPTGYGTLVQEGGSPIK	AGGAGVPAFYTPTGYGTLVQEGGSPIK	2	P55809	OXCT1	85645816
AGGEELDEGVAK	AGGEELDEGVAK	2	Q32MZ4	LRRFIP1	104699688
AGGIETIANEYSDR	AGGIETIANEYSDR	2	P34932	HSPA4	103254920
AGGSASAMLQPLLDNQVGFK	AGGSASAMLQPLLDNQVGFK	2	P20618	PSMB1	211355056
AGGSPAPGPETPAISPSK	AGGSPAPGPETPAISPSK	2	P33316	DUT	134735792
AGIIASARAGETRFTDTRK	AGIIASAR[0.9840]AGETR[0.9840]FTDTR[0.9840]K	2	P13639	EEF2	104087032
AGIISTVEVLK	AGIISTVEVLK	2	P55786	NPEPPS	42806748
AGKPHLVLGLLWQIIK	AGKPHLVLGLLWQIIK	3	P13797	PLS3	45405360
AGKPVICATQMLESMIK	AGKPVIC[57.0215]ATQMLESMIK	2,3	P14618	PKM	118352776
AGLGSGLSLSGLVHPELSR	AGLGSGLSLSGLVHPELSR	2,3	P49748	ACADVL	50913532
AGLPCQDLEFVQFHPTGIYGAGCLITEGCR	AGLPC[57.0215]QDLEFVQFHPTGIYGAGC[57.0215]LITEGC[57.0215]R	3	P31040	SDHA	130299976
AGLQEGDQVLAVNDVDFQDIEHSK	AGLQEGDQVLAVNDVDFQDIEHSK	3	Q5EBL8	PDZD11	114620616
AGLTMNDIDAFEFHEAFSGQILANFK	AGLTMNDIDAFEFHEAFSGQILANFK	3	P55084	HADHB	62532908
AGNFIGWLHIDGANLSVLLVEHALSK	AGNFIGWLHIDGANLSVLLVEHALSK	4	Q7KZF4	SND1	47276240
AGNNMLLVGVHGPR	AGNNMLLVGVHGPR	2,3	P21333	FLNA	343339360
AGQAVDDFIEK	AGQAVDDFIEK	2	P52209	PGD	91372216
AGQQGLSVAFDLATHRGYDSDNPR	AGQQGLSVAFDLATHR[0.9840]GYDSDNPR	3	P22033	MMUT	42251984
AGQVVTIWAAGAGATHSPPTDLVWK	AGQVVTIWAAGAGATHSPPTDLVWK	3	P02545	LMNA	87283432
AGSDGESIGNCPFSQR	AGSDGESIGNC[57.0215]PFSQR	2	Q9Y696	CLIC4	55795132
AGSNMLLIGVHGPTTPCEEVSMK	AGSNMLLIGVHGPTTPC[57.0215]EEVSMK	3	O75369	FLNB	553441220
AGTEDEEEEEEGRRETPEDREVR	AGTEDEEEEEEGR[0.9840]RETPEDR[0.9840]EVR	3	O95456	PSMG1	32542332
AGTFQAFEQFGQQLLAHGHYASPEIK	AGTFQAFEQFGQQLLAHGHYASPEIK	4	Q13813	SPTAN1	72254176
AGTGVDNVDLEAATR	AGTGVDNVDLEAATR	2	O43175	PHGDH	50179624
AGTQIENIDEDFR	AGTQIENIDEDFR	2	O43707	ACTN4	692994940
AGTQIENIDEDFRDGLK	AGTQIENIDEDFRDGLK	3	O43707	ACTN4	85685144
AGTQIENIEEDFR	AGTQIENIEEDFR	2	P12814	ACTN1	215526432
AGVAAPATQVAQVTLQSVQR	AGVAAPATQVAQVTLQSVQR	2	Q15149	PLEC	68736256
AGVENGKPTHFTVYTK	AGVENGKPTHFTVYTK	3	O75369	FLNB	104288200
AGVSISVVHGNLSEEAAK	AGVSISVVHGNLSEEAAK	3	P36551	CPOX	94924048
AHCQTSGWSLTEQDPYNNIVR	AHC[57.0215]QTSGWSLTEQDPYNNIVR	3	P22033	MMUT	94567832
AHDGAEVCSAIFSK	AHDGAEVC[57.0215]SAIFSK	2	Q05048	CSTF1	56631940
AHDGGIYAISWSPDSTHLLSASGDK	AHDGGIYAISWSPDSTHLLSASGDK	3,4	O75083	WDR1	1355458560
AHDWVEEDQTVVSVDVAK	AHDWVEEDQTVVSVDVAK	2,3	Q8IWE2	FAM114A1	135834160
AHEACGPMEIDSALNTVQTLK	AHEAC[57.0215]GPMEIDSALNTVQTLK	3	Q9Y4G6	TLN2	43563536
AHEPTYFTVDCAEAGQGDVSIGIK	AHEPTYFTVDC[57.0215]AEAGQGDVSIGIK	2,3	P21333	FLNA	2048492540
AHFLDADPGFVHSDGTISHHDMYDYLHLSR	AHFLDADPGFVHSDGTISHHDMYDYLHLSR	6	Q15102	PAFAH1B3	87130792
AHGLLAEENRGLGER	AHGLLAEENR[0.9840]GLGER	2,3	Q14980	NUMA1	68470976
AHGPGLEGGLVGK	AHGPGLEGGLVGK	2,3	O75369	FLNB	199977840
AHGPGLEGGLVGKPAEFTIDTK	AHGPGLEGGLVGKPAEFTIDTK	3,4	O75369	FLNB	643473340
AHHSSQEMSSEYREYADSFGK	AHHSSQEMSSEYR[0.9840]EYADSFGK	3	Q99447	PCYT2	56583804
AHIANPSGASTECFVTDNADGTYQVEYTPFEK	AHIANPSGASTEC[57.0215]FVTDNADGTYQVEYTPFEK	3	O75369	FLNB	685377410
AHITLGCAADVEAVQTGLDLLEILR	AHITLGC[57.0215]AADVEAVQTGLDLLEILR	3	P09543	CNP	275012064
AHLLAEVIENLECDPR	AHLLAEVIENLEC[57.0215]DPR	2,3	Q96C86	DCPS	171570848
AHQVVEDGYEFFAK	AHQVVEDGYEFFAK	2	P62140	PPP1CB	59228524
AHRLLGHWEEAAHDLALACK	AHR[0.9840]LLGHWEEAAHDLALAC[57.0215]K	4	P50502	ST13	47936564
AHSPMIAVGSDDSSPNAMAK	AHSPMIAVGSDDSSPNAMAK	3	Q96EE3	SEH1L	22941242
AHSSMVGVNLPQK	AHSSMVGVNLPQK	2,3	P00558	PGK1	676852480
AHSTLQDEAESFMHVQLEVMVK	AHSTLQDEAESFMHVQLEVMVK	3,4	Q8NBJ5	COLGALT1	220681088
AHVLAASVEQATENFLEK	AHVLAASVEQATENFLEK	3	P35221	CTNNA1	80395744
AHVVPCFDASK	AHVVPC[57.0215]FDASK	2	P21333	FLNA	103201728
AIADTGANVVVTGGK	AIADTGANVVVTGGK	2	P50990	CCT8	231429200
AIAELGIYPAVDPLDSTSR	AIAELGIYPAVDPLDSTSR	2	P06576	ATP5F1B	397280640
AIAIASDMQDDFISPCGACR	AIAIASDMQDDFISPC[57.0215]GAC[57.0215]R	2	P32320	CDA	83461808
AIDDNMSLDEIEK	AIDDNMSLDEIEK	2	P31327	CPS1	2065428220
AIDDNMSLDEIEKLTYIDKWFLYK	AIDDNMSLDEIEKLTYIDKWFLYK	4	P31327	CPS1	34524920
AIDGLDRNLHYFNSDSFASHPNYPYSDEY	AIDGLDR[0.9840]NLHYFNSDSFASHPNYPYSDEY	3	P42330	AKR1C3	88578456
AIEAAPQEPEQK	AIEAAPQEPEQK	2	Q96CP2	FLYWCH2	76186648
AIEDEGGNPDEIEITSEGNK	AIEDEGGNPDEIEITSEGNK	2	Q15424	SAFB	53918920
AIEEGIPAFTCEEYVK	AIEEGIPAFTC[57.0215]EEYVK	2	Q9Y2L1	DIS3	101457472
AIEEGVNHMWTVSAFQQHPR	AIEEGVNHMWTVSAFQQHPR	3,4	P46926	GNPDA1	543375420
AIEENNNFSK	AIEENNNFSK	2	P16949	STMN1	229202576
AIEHADGGVAAGVAVLDNPYPV	AIEHADGGVAAGVAVLDNPYPV	2	P48637	GSS	93882232
AIEMLGGELGSK	AIEMLGGELGSK	2	P07954	FH	235731536
AIENIDTLTNLESLFLGK	AIENIDTLTNLESLFLGK	2	Q15435	PPP1R7	41969752
AIESMEQQLSELK	AIESMEQQLSELK	2	P12270	TPR	31031490
AIETQCYVVAAAQCGR	AIETQC[57.0215]YVVAAAQC[57.0215]GR	2	Q86X76	NIT1	73511496
AIFTGHSAVVEDVAWHLLHESLFGSVADDQK	AIFTGHSAVVEDVAWHLLHESLFGSVADDQK	4,5	Q16576	RBBP7	406918304
AIGGIILTASHNPGGPNGDFGIK	AIGGIILTASHNPGGPNGDFGIK	3	P36871	PGM1	105072224
AIGGIILTASHNPGGPNGDFGIK	AIGGIILTASHNPGGPN[0.9840]GDFGIK	3	P36871	PGM1	90634224
AIGISNFNHLQVEMILNKPGLK	AIGISNFNHLQVEMILNKPGLK	3,4	P15121	AKR1B1	489650816
AIGSASEGAQSSLQEVYHK	AIGSASEGAQSSLQEVYHK	2,3	P28066	PSMA5	572937860
AIGTEPDSDVLSEIMHSFAK	AIGTEPDSDVLSEIMHSFAK	2,3	O00410	IPO5	251160768
AIHYALNCCGLAGGVEQFISDICPK	AIHYALNC[57.0215]C[57.0215]GLAGGVEQFISDIC[57.0215]PK	3	P21926	CD9	57537212
AIIEEMLDLLEQSEGK	AIIEEMLDLLEQSEGK	2	Q9NXJ5	PGPEP1	21239638
AIIIFVPVPQLK	AIIIFVPVPQLK	2	P62081	RPS7	25073718
AILPCQDTPSVK	AILPC[57.0215]QDTPSVK	2	P09960	LTA4H	69868224
AINCATSGVVGLVNCLR	AINC[57.0215]ATSGVVGLVNC[57.0215]LR	2	P49327	FASN	59466740
AINILLEGNSDTTSWETVGCK	AINILLEGNSDTTSWETVGC[57.0215]K	2	Q5T6F2	UBAP2	111815688
AINQQTGAFVEISR	AINQQTGAFVEISR	2	Q92945	KHSRP	90968592
AINVLLEGNPDTHSWEMVGK	AINVLLEGNPDTHSWEMVGK	2	Q14157	UBAP2L	89883888
AIPDLTAPVAAVQAAVSNLVR	AIPDLTAPVAAVQAAVSNLVR	2	P18206	VCL	1032804030
AIPLVLVSGNHDIGNTPTAETVEEFCR	AIPLVLVSGNHDIGNTPTAETVEEFC[57.0215]R	3	Q9BRF8	CPPED1	128480008
AIPRGTPGPPPAHGAALQPHPR	AIPR[0.9840]GTPGPPPAHGAALQPHPR	4	Q15654	TRIP6	47348772
AIPVSPSAVEEDEDEDGHTVVATAR	AIPVSPSAVEEDEDEDGHTVVATAR	3	Q07157	TJP1	99825664
AIQDHLLEVEQSK	AIQDHLLEVEQSK	2,3	P12270	TPR	56235336
AISEELDHALNDMTSI	AISEELDHALNDMTSI	2	P09493	TPM1	86568744
AISHEHSPSDLEAHFVPLVK	AISHEHSPSDLEAHFVPLVK	4	P30153	PPP2R1A	864856190
AITIAGIPQSIIECVK	AITIAGIPQSIIEC[57.0215]VK	2	Q15366	PCBP2	533241664
AITIAGVPQSVTECVK	AITIAGVPQSVTEC[57.0215]VK	2	Q15365	PCBP1	668270850
AITIANQTNCPLYITK	AITIANQTNC[57.0215]PLYITK	2	Q16555	DPYSL2	227321968
AITIASQTNCPLYVTK	AITIASQTNC[57.0215]PLYVTK	2	Q14195	DPYSL3	231451904
AITSGGITYQDQPWHADCFVCVTCSK	AITSGGITYQ[0.9840]DQPWHADC[57.0215]FVC[57.0215]VTC[57.0215]SK	3	Q13642	FHL1	118076152
AITTGLQEYVEAVSFQHFIK	AITTGLQEYVEAVSFQHFIK	2,3	Q99598	TSNAX	103077392
AITVFSPDGHLFQVEYAQEAVK	AITVFSPDGHLFQVEYAQEAVK	2,3	O14818	PSMA7	530643168
AITVFSPDGHLFQVEYAQEAVKK	AITVFSPDGHLFQVEYAQEAVKK	4	O14818	PSMA7	94580144
AIVDALPPPCESACTVPTDVDK	AIVDALPPPC[57.0215]ESAC[57.0215]TVPTDVDK	2	Q15181	PPA1	574037310
AIVDCGFEHPSEVQHECIPQAILGMDVLCQAK	AIVDC[57.0215]GFEHPSEVQHEC[57.0215]IPQAILGMDVLC[57.0215]QAK	3,4	Q13838	DDX39B	729201980
AIVDCIISIIEENSESK	AIVDC[57.0215]IISIIEENSESK	2	Q9Y678	COPG1	43712404
AIVDGNLK	AIVDGNLK	2	P21333	FLNA	93027944
AIVDGNLKLILGLIWTLILHYSISMPMWDEEEDEEAK	AIVDGNLKLILGLIWTLILHYSISMPMWDEEEDEEAK	4	P21333	FLNA	92588728
AIVDGNLKLILGLIWTLILHYSISMPMWDEEEDEEAKK	AIVDGNLKLILGLIWTLILHYSISMPMWDEEEDEEAKK	5	P21333	FLNA	88094320
AIVEDCSGIQFAPYTWSYPEIDKDFESSGLDR	AIVEDC[57.0215]SGIQFAPYTWSYPEIDKDFESSGLDR	3	Q15814	TBCC	42976500
AIWNVINWENVTER	AIWNVINWENVTER	2	P04179	SOD2	110658040
AIYDFEAAEDNELTFK	AIYDFEAAEDNELTFK	2	Q92783	STAM	101201200
AIYDIERPDLITYEPFYTSGYDDK	AIYDIERPDLITYEPFYTSGYDDK	3	O14639	ABLIM1	37259144
AIYDTPCIQAESEK	AIYDTPC[57.0215]IQAESEK	2	O00232	PSMD12	41509752
AKDQDILDLVGVLHDPETLLR	AKDQDILDLVGVLHDPETLLR	3,4	P08397	HMBS	91393104
AKEELERQAVDQIK	AKEELER[0.9840]QAVDQIK	2,3	P15311	EZR	700636100
AKPPPGGGEQEPPPPPAPQDVEMK	AKPPPGGGEQEPPPPPAPQDVEMK	3	O43242	PSMD3	102280032
AKPSPAPPSTTTAPDASGPQK	AKPSPAPPSTTTAPDASGPQK	3	P40855	PEX19	102211440
AKPYEGSILEADCDILIPAASEK	AKPYEGSILEADC[57.0215]DILIPAASEK	2,3	P00367	GLUD1	1203183100
ALAAQNIVEDMEQR	ALAAQ[0.9840]NIVEDMEQR	2	Q16222	UAP1	87978304
ALAPTWEQLALGLEHSETVK	ALAPTWEQLALGLEHSETVK	2,3	Q8NBS9	TXNDC5	2176468480
ALCELESGIPAAESQIVYAER	ALC[57.0215]ELESGIPAAESQIVYAER	2	Q5TDH0	DDI2	70804608
ALCELESGIPAAESQIVYAERPLTDNHR	ALC[57.0215]ELESGIPAAESQIVYAERPLTDNHR	4	Q5TDH0	DDI2	63836424
ALDDISESIK	ALDDISESIK	2	Q9Y3B8	REXO2	130424016
ALDDISESIKELQFYR	ALDDISESIKELQFYR	3	Q9Y3B8	REXO2	41634360
ALDDMISTLK	ALDDMISTLK	2	P49368	CCT3	83510952
ALDELMDGDIIVFQK	ALDELMDGDIIVFQK	2	Q93009	USP7	107871520
ALDFIASK	ALDFIASK	2	O43707	ACTN4	131920320
ALDGAFTEENR	ALDGAFTEENR	2	Q9Y490	TLN1	244768512
ALDIAENEMPGLMR	ALDIAENEMPGLMR	2	P23526	AHCY	521995616
ALDLDSSCK	ALDLDSSC[57.0215]K	2	P31948	STIP1	434583424
ALDLFSDNAPPPELLEIINEDIAK	ALDLFSDNAPPPELLEIINEDIAK	3	Q15084	PDIA6	15789077
ALDLFSDNAPPPELLEIINEDIAKR	ALDLFSDNAPPPELLEIINEDIAKR	3	Q15084	PDIA6	38894376
ALDLLDK	ALDLLDK	2	P28482	MAPK1	45911784
ALDSNSLENDDLSAPGR	ALDSNSLENDDLSAPGR	2	Q32MZ4	LRRFIP1	113516392
ALDVGSGSGILTACFAR	ALDVGSGSGILTAC[57.0215]FAR	2	P22061	PCMT1	99060504
ALDVIQAGK	ALDVIQAGK	2	O75937	DNAJC8	119879384
ALDVMVSTFHK	ALDVMVSTFHK	2,3	P26447	S100A4	115088416
ALDVSASDDEIAR	ALDVSASDDEIAR	2	P13798	APEH	288304928
ALEAAHGPGQANQEIAAMIDTEFAK	ALEAAHGPGQANQEIAAMIDTEFAK	3	Q15750	TAB1	83115832
ALEDLAGFK	ALEDLAGFK	2	P46013	MKI67	59952876
ALEDMFDALEGK	ALEDMFDALEGK	2	P23786	CPT2	48949180
ALEEANTELEVK	ALEEANTELEVK	2	Q04695	KRT17	212582576
ALEEGLTPQEICDK	ALEEGLTPQEIC[57.0215]DK	2	P56192	MARS1	236112336
ALEESESSQLISPPLAQAIR	ALEESESSQLISPPLAQAIR	2	P42166	TMPO	52747608
ALEGTLSELAAETDLPVVFVK	ALEGTLSELAAETDLPVVFVK	2	Q16881	TXNRD1	137521776
ALEIIPR	ALEIIPR	2	Q99832	CCT7	50165420
ALELDPDNETYK	ALELDPDNETYK	2	O43765	SGTA	275574496
ALELDSNNEK	ALELDSNNEK	2	Q02790	FKBP4	447415360
ALEMAIEAGAEDVK	ALEMAIEAGAEDVK	2	Q9BSH4	TACO1	93621816
ALEMAIEAGAEDVKETEDEEER	ALEMAIEAGAEDVKETEDEEER	3	Q9BSH4	TACO1	95386520
ALENDPDCR	ALENDPDC[57.0215]R	2	P13797	PLS3	213004160
ALEQFATVVEAK	ALEQFATVVEAK	2	P49748	ACADVL	196003232
ALEQKPDDAQYYCQR	ALEQKPDDAQYYC[57.0215]QR	3	Q9Y2Z0	SUGT1	66795152
ALERCGDGAFLLTTTPR	ALER[0.9840]C[57.0215]GDGAFLLTTTPR	2	Q8WXF1	PSPC1	103523752
ALESAVQHETLNYIGLLDCVAEYQGK	ALESAVQHETLNYIGLLDC[57.0215]VAEYQGK	3	Q9BQP7	MGME1	48763068
ALESGDVNTVWK	ALESGDVNTVWK	2	P46940	IQGAP1	56158040
ALESPERPFLAILGGAK	ALESPERPFLAILGGAK	2,3	P00558	PGK1	2936513020
ALFDFNGNDEEDLPFK	ALFDFNGNDEEDLPFK	2	P46108	CRK	116197256
ALFDFNGNDEEDLPFK	ALFDFN[0.9840]GNDEEDLPFK	2	P46108	CRK	57779364
ALFLPPMTLPPHGPAAGGSVAAS	ALFLPPMTLPPHGPAAGGSVAAS	2	Q99622	C12orf57	113428496
ALFSSNLDPSLVEQVFLDK	ALFSSNLDPSLVEQVFLDK	2	Q8WXI7	MUC16	42556568
ALGAAAAGPELAELQEMWK	ALGAAAAGPELAELQEMWK	2	O15020	SPTBN2	48994744
ALGALVDSCAPGLCPDWDSWDASK	ALGALVDSC[57.0215]APGLC[57.0215]PDWDSWDASK	2	P21333	FLNA	110440624
ALGALVDSCAPGLCPDWDSWDASKPVTNAR	ALGALVDSC[57.0215]APGLC[57.0215]PDWDSWDASKPVTNAR	3	P21333	FLNA	1156738690
ALGALVDSCAPGLCPDWDSWDASKPVTNAR	ALGALVDSC[57.0215]APGLC[57.0215]PDWDSWDASKPVTN[0.9840]AR	3	P21333	FLNA	54130292
ALGALVDSCAPGLCPDWESWDPQKPVDNAR	ALGALVDSC[57.0215]APGLC[57.0215]PDWESWDPQKPVDNAR	3	O75369	FLNB	625496770
ALGDLISATK	ALGDLISATK	2	Q9Y490	TLN1	87981232
ALGLGVEQLPVVFEDVVLHQATILPK	ALGLGVEQLPVVFEDVVLHQATILPK	3	P49327	FASN	764624190
ALGTEVIQLFPEK	ALGTEVIQLFPEK	2	O95831	AIFM1	42040128
ALGTPNNEVWPEVESLQDYK	ALGTPNNEVWPEVESLQDYK	2	P06493	CDK1	39358156
ALIEVLQPLIAEHQAR	ALIEVLQPLIAEHQAR	3	P23381	WARS1	113499888
ALINADELASDVAGAEALLDR	ALINADELASDVAGAEALLDR	2	Q13813	SPTAN1	502572192
ALIQLPPYISQCDEVLQFFETRPEDLNPPK	ALIQLPPYISQC[57.0215]DEVLQFFETRPEDLNPPK	3	A1X283	SH3PXD2B	43865160
ALIQLPPYISQCDEVLQFFETRPEDLNPPKEEHIGK	ALIQLPPYISQC[57.0215]DEVLQFFETRPEDLNPPKEEHIGK	5	A1X283	SH3PXD2B	30491682
ALKPPHVILVHGEQNEMAR	ALKPPHVILVHGEQNEMAR	4	Q9UKF6	CPSF3	111610304
ALLDSLQLGPDSLTVHLIHEVTK	ALLDSLQLGPDSLTVHLIHEVTK	3,4	Q14697	GANAB	908187900
ALLEAGALPNAPNSYGR	ALLEAGALPNAPNSYGR	2	P42771	CDKN2A	53806992
ALLELQLEPEELYQTFQR	ALLELQLEPEELYQTFQR	2	P13639	EEF2	987272000
ALLTPVAIAAGR	ALLTPVAIAAGR	2	P00390	GSR	86771104
ALLVTASQCQQPAENK	ALLVTASQC[57.0215]QQPAENK	2	Q01518	CAP1	676342660
ALMLQGVDLLADAVAVTMGPK	ALMLQGVDLLADAVAVTMGPK	2	P10809	HSPD1	1790489090
ALMLQGVDLLADAVAVTMGPK	ALMLQGVDLLADAVAVTM[15.9949]GPK	2	P10809	HSPD1	126633144
ALMLQGVDLLADAVAVTMGPK	ALM[15.9949]LQGVDLLADAVAVTMGPK	2	P10809	HSPD1	116343408
ALMLQGVDLLADAVAVTMGPK	ALM[15.9949]LQGVDLLADAVAVTM[15.9949]GPK	2	P10809	HSPD1	8632242
ALNALCDGLIDELNQALK	ALNALC[57.0215]DGLIDELNQALK	2	P30084	ECHS1	493211904
ALNFGGIGVVVGHELTHAFDDQGR	ALNFGGIGVVVGHELTHAFDDQGR	4	P42892	ECE1	109410104
ALNQEQVIAVHIDNGFMR	ALNQEQVIAVHIDNGFMR	3	P49915	GMPS	117720976
ALNQEQVIAVHIDNGFMR	ALNQEQVIAVHIDN[0.9840]GFMR	3	P49915	GMPS	58645740
ALNVEPDGTGLTCSLAPNIISQL	ALNVEPDGTGLTC[57.0215]SLAPNIISQL	2	P30044	PRDX5	511930336
ALPFWNEEIVPQIK	ALPFWNEEIVPQIK	2	P18669	PGAM1	120614880
ALPGQLKPFETLLSQNQGGK	ALPGQLKPFETLLSQNQGGK	2,3	P09211	GSTP1	8350601200
ALPGQLKPFETLLSQNQGGK	ALPGQLKPFETLLSQN[0.9840]QGGK	3	P09211	GSTP1	135444048
ALPLEAEVAPVK	ALPLEAEVAPVK	2	P27816	MAP4	200475840
ALQEGEGDLSISADR	ALQEGEGDLSISADR	2	P49589	CARS1	45506824
ALQEGEGDLSISADRLSEK	ALQEGEGDLSISADR[0.9840]LSEK	2	P49589	CARS1	106579072
ALQLEDGSFCAVPEGSENDMR	ALQLEDGSFC[57.0215]AVPEGSENDMR	2	P53609	PGGT1B	64416432
ALQLLDEVLHTMPIADPQPLD	ALQLLDEVLHTMPIADPQPLD	2	Q13485	SMAD4	116749384
ALQSGQCAGAALDVFTEEPPR	ALQSGQC[57.0215]AGAALDVFTEEPPR	2	O43175	PHGDH	212034448
ALQSNIIPFCDEVMQLLLENLGNENVHR	ALQSNIIPFC[57.0215]DEVMQLLLENLGNENVHR	3	Q14974	KPNB1	75234344
ALRSDSYVELSQYRDQHFRGDNEEQEK	ALR[0.9840]SDSYVELSQYR[0.9840]DQHFR[0.9840]GDNEEQEK	3	P52298	NCBP2	117297880
ALRTDYNASVSVPDSSGPER	ALR[0.9840]TDYNASVSVPDSSGPER	2	P61978	HNRNPK	94528528
ALSDDGVSDLEDPTLTPLK	ALSDDGVSDLEDPTLTPLK	2	O60443	GSDME	105963944
ALSDHHIYLEGTLLKPNMVTPGHACTQK	ALSDHHIYLEGTLLKPNMVTPGHAC[57.0215]TQK	5,6	P04075	ALDOA	491273728
ALSDHHIYLEGTLLKPNMVTPGHACTQK	ALSDHHIYLEGTLLKPN[0.9840]MVTPGHAC[57.0215]TQK	6	P04075	ALDOA	53212512
ALSHILQTPIEIIQADSPPIIVGEEYSK	ALSHILQTPIEIIQADSPPIIVGEEYSK	3	Q8N6M0	OTUD6B	93628560
ALSSSADDASLVNASISSSVK	ALSSSADDASLVNASISSSVK	2	Q9NQW6	ANLN	27400842
ALSVGNIDDALQCYSEAIK	ALSVGNIDDALQC[57.0215]YSEAIK	2	P31948	STIP1	1422502020
ALTSQLTDEELAQGR	ALTSQLTDEELAQGR	2	P23368	ME2	80836448
ALTVPELTQQMFDAK	ALTVPELTQQMFDAK	2	P68371	TUBB4B	82003080
ALTVPELTQQVFDAK	ALTVPELTQQVFDAK	2	P07437	TUBB	231293600
ALVDELEWEIAQVDPK	ALVDELEWEIAQVDPK	2	Q9Y2B0	CNPY2	429475808
ALVDHENVISCPHLGASTK	ALVDHENVISC[57.0215]PHLGASTK	3,4	O43175	PHGDH	62118228
ALVLDCHYPEDEVGQEDEAESDIFSIR	ALVLDC[57.0215]HYPEDEVGQEDEAESDIFSIR	3	Q07021	C1QBP	834003010
ALVSEWKEPQAK	ALVSEWKEPQAK	3	Q16531	DDB1	48718676
ALYDFEPENEGELGFK	ALYDFEPENEGELGFK	2	Q99962	SH3GL2	60795504
ALYLIATNGTPELQNPEK	ALYLIATNGTPELQNPEK	2	Q13177	PAK2	173132976
ALYLIATNGTPELQNPEK	ALYLIATN[0.9840]GTPELQNPEK	2	Q13177	PAK2	88638152
ALYLSDNDFEILPPDIGK	ALYLSDNDFEILPPDIGK	2	Q15404	RSU1	238585824
AMADPEVQQIMSDPAMR	AMADPEVQQIMSDPAMR	2	P31948	STIP1	540578560
AMDQEITVNPQFVQK	AMDQEITVNPQFVQK	2	Q9UNS2	COPS3	71516448
AMEAVAAQGK	AMEAVAAQGK	2	P18669	PGAM1	84342424
AMESHKDEFTIIPVLVGALSESK	AMESHKDEFTIIPVLVGALSESK	3,4	Q9Y316	MEMO1	109044696
AMEVDERPTEQYSDIGGLDK	AMEVDERPTEQYSDIGGLDK	3	P17980	PSMC3	94480400
AMGDYLIVGVHTDEEIAK	AMGDYLIVGVHTDEEIAK	3	Q99447	PCYT2	53873476
AMHQAQTMEGCSSPMVVK	AMHQAQTMEGC[57.0215]SSPMVVK	3	Q92879	CELF1	22579392
AMLEAQQEALEELQLESPK	AMLEAQQEALEELQLESPK	2	Q9NQ50	MRPL40	40879328
AMLSGPGQFAENETNEVNFR	AMLSGPGQFAENETNEVNFR	2	Q15369	ELOC	330475296
AMLSGPGQFAENETNEVNFREIPSHVLSK	AMLSGPGQFAENETNEVNFR[0.9840]EIPSHVLSK	3	Q15369	ELOC	52575156
AMPLPEEVTQILEENSDLIR	AMPLPEEVTQILEENSDLIR	2	Q7Z2Z2	EFL1	617308800
AMSTTSISSPQPGK	AMSTTSISSPQPGK	2	Q9UJU6	DBNL	48013188
AMSVEQLTDVLMNEILHGADGTSIK	AMSVEQLTDVLMNEILHGADGTSIK	3	Q96BW5	PTER	46597536
AMTTGAIAAMLSTILYSR	AMTTGAIAAMLSTILYSR	2	P20618	PSMB1	60508784
ANDDIIVNWVNR	ANDDIIVNWVNR	2	P13797	PLS3	324291136
ANDGEGGDEEAGTEEAVPR	ANDGEGGDEEAGTEEAVPR	2	Q9H3Q1	CDC42EP4	28759816
ANDRMVSGAYRQEFGESK	ANDR[0.9840]MVSGAYR[0.9840]QEFGESK	2	P22033	MMUT	67133632
ANDTTFGLAAGVFTR	ANDTTFGLAAGVFTR	2	P49189	ALDH9A1	56605384
ANEDAVPLCMSADFPR	ANEDAVPLC[57.0215]MSADFPR	2	Q9C0B1	FTO	56459044
ANEFHDVNCEVVAVSVDSHFSHLAWINTPR	ANEFHDVNC[57.0215]EVVAVSVDSHFSHLAWINTPR	3,4,5	P30048	PRDX3	1306947460
ANELLQR	ANELLQR	2	O75694	NUP155	84555064
ANEMNISPASLASLYEEDFK	ANEMNISPASLASLYEEDFK	2	Q9HA77	CARS2	84994072
ANEPTHFTVDCTEAGEGDVSVGIK	ANEPTHFTVDC[57.0215]TEAGEGDVSVGIK	2,3	O75369	FLNB	868401150
ANHEEVLAAGK	ANHEEVLAAGK	2	P00491	PNP	101127672
ANITFEYMFEEVPIVIK	ANITFEYMFEEVPIVIK	2	O15372	EIF3H	24470852
ANLLEIAPHLSAPLPIMLPVYK	ANLLEIAPHLSAPLPIMLPVYK	3	P43304	GPD2	101604928
ANLPQSFQVDTSK	ANLPQSFQVDTSK	2	P21333	FLNA	199764608
ANLQIDQINTDLNLER	ANLQIDQINTDLNLER	2	P35579	MYH9	92469760
ANQDSGPGLSLEEFIAFEHPEEVDYMTEFVIQEALEEHDK	ANQDSGPGLSLEEFIAFEHPEEVDYMTEFVIQEALEEHDK	4	Q14257	RCN2	125777456
ANQELGLALDSWDLDFYTK	ANQELGLALDSWDLDFYTK	2	O15067	PFAS	107392712
ANSEHNGPMDGQSGTETK	ANSEHNGPMDGQSGTETK	3	O95757	HSPA4L	21824978
ANSGLSMESIHVPDPVISIAMK	ANSGLSMESIHVPDPVISIAMK	3	Q96RP9	GFM1	108209456
ANTFVAELK	ANTFVAELK	2	P40926	MDH2	52562320
APAEILNGK	APAEILNGK	2	P11586	MTHFD1	50837888
APAHLSLPDPQALK	APAHLSLPDPQALK	3	P28799	GRN	94869792
APAPKPELIAAEK	APAPKPELIAAEK	3	Q9Y5K6	CD2AP	122152912
APCRAGTEDEEEEEEGR	APC[57.0215]R[0.9840]AGTEDEEEEEEGR	2	O95456	PSMG1	44537740
APDELHYTYLDTFGR	APDELHYTYLDTFGR	2,3	P04843	RPN1	509852832
APDFVFYAPR	APDFVFYAPR	2	P26038	MSN	99649832
APDLEYLFEKPR	APDLEYLFEKPR	3	Q9NX18	SDHAF2	182689296
APDLEYLFEKPR	APDLEYLFEKPR[0.9840]	2	Q9NX18	SDHAF2	471273984
APDMSSSEEFPSFGAQVAPK	APDMSSSEEFPSFGAQVAPK	2	Q00341	HDLBP	248134896
APDVEGQGLDWSLK	APDVEGQGLDWSLK	2	Q09666	AHNAK	240118784
APDVEQAIEVLTR	APDVEQAIEVLTR	2	P39880	CUX1	45162984
APDWVDAEECHR	APDWVDAEEC[57.0215]HR	3	O14964	HGS	227873472
APEAWDYGQGFVNEEMIR	APEAWDYGQGFVNEEMIR	2	P00387	CYB5R3	239638336
APEDAGPQPGSYEIR	APEDAGPQPGSYEIR	2	Q9Y5Z4	HEBP2	141818272
APEEELPPLDPEEIR	APEEELPPLDPEEIR	2	Q8IY67	RAVER1	53445264
APEEPNIQVNPLGIPVNSK	APEEPNIQVNPLGIPVNSK	2	P43121	MCAM	325748448
APELLFQPDLVGDESEGLHEVVAFAIHK	APELLFQPDLVGDESEGLHEVVAFAIHK	4	P42025	ACTR1B	45778712
APELLFRPDLIGEESEGIHEVLVFAIQK	APELLFRPDLIGEESEGIHEVLVFAIQK	3,4	P61163	ACTR1A	111773976
APEQEQAAPGPAAGGEAPK	APEQEQAAPGPAAGGEAPK	2	P80723	BASP1	2206367740
APEVDIK	APEVDIK	2	Q09666	AHNAK	179378688
APEVNLNAPDVDVHGPDWNLK	APEVNLNAPDVDVHGPDWNLK	3	Q09666	AHNAK	632267070
APEVSQHVYQAYETILK	APEVSQHVYQAYETILK	3	Q10567	AP1B1	107385112
APEVSQYIYQVYDSILK	APEVSQYIYQVYDSILK	2	P63010	AP2B1	96543560
APGAEEYAQQDVLK	APGAEEYAQQDVLK	2	P09543	CNP	1398653180
APGAIGPYSQAVLVDR	APGAIGPYSQAVLVDR	2	P52758	RIDA	111835776
APGEDPMDYK	APGEDPMDYK	2	P31751	AKT2	49902968
APGFGDNR	APGFGDNR	2	P10809	HSPD1	2233602820
APGFGGFGSSAVSGGSTAAMITETIIETDKPK	APGFGGFGSSAVSGGSTAAMITETIIETDKPK	3	P48444	ARCN1	57614364
APGFLQPPPLR	APGFLQPPPLR	2	Q9H074	PAIP1	100494904
APGIIPR	APGIIPR	2	P25705	ATP5F1A	87876288
APGIIPRISVREPMQTGIK	APGIIPR[0.9840]ISVR[0.9840]EPMQTGIK	2	P25705	ATP5F1A	35502436
APGQLECETAIAALNSCLR	APGQLEC[57.0215]ETAIAALNSC[57.0215]LR	2	Q9Y490	TLN1	465855136
APGSLVISAYAVCPDITATVTPDLK	APGSLVISAYAVC[57.0215]PDITATVTPDLK	2	O15067	PFAS	100125488
APHDFQFVQK	APHDFQFVQK	3	Q86TI2	DPP9	58927756
APHLVGPHLGLETGNGGGVINLNAFDPTLPK	APHLVGPHLGLETGNGGGVINLNAFDPTLPK	4	Q96GK7	FAHD2A	43019860
APIFTSEQGEK	APIFTSEQGEK	2	P16333	NCK1	93700448
APIIAVTR	APIIAVTR	2	P14618	PKM	85678616
APIIAVTRNPQTAR	APIIAVTR[0.9840]NPQTAR	2	P14618	PKM	221962800
APILIATDVASR	APILIATDVASR	2	Q92841	DDX17	566522300
APILIATDVASRGLDVEDVK	APILIATDVASR[0.9840]GLDVEDVK	2	Q92841	DDX17	88989552
APIQTYVLGANNQETVK	APIQTYVLGANNQETVK	2	Q69YN2	CWF19L1	70375656
APLDIPIPDPPPKDDEMETDK	APLDIPIPDPPPKDDEMETDK	3	Q9UL46	PSME2	578945220
APLDIPIPDPPPKDDEMETDKQEK	APLDIPIPDPPPKDDEMETDKQEK	4	Q9UL46	PSME2	569226620
APLDIPVPDPVK	APLDIPVPDPVK	2	Q06323	PSME1	883863490
APLEHELAGEPQLR	APLEHELAGEPQLR	3	O95833	CLIC3	45322904
APLEVAQEH	APLEVAQEH	2	O94903	PLPBP	95049936
APLKPYPVSPSDK	APLKPYPVSPSDK	3	P41252	IARS1	57758292
APLNVQFNSPLPGDAVK	APLNVQFNSPLPGDAVK	2	O75369	FLNB	1059616900
APLVCLPVFVSR	APLVC[57.0215]LPVFVSR	2	Q9H0W9	C11orf54	38508820
APLVLKD	APLVLKD	2	Q99497	PARK7	1341419650
APLYDLAAHEDK	APLYDLAAHEDK	3	Q9GZL7	WDR12	139033248
APMFSWPR	APMFSWPR	2	P31327	CPS1	41342008
APMVNPTLGVHEADLLK	APMVNPTLGVHEADLLK	3	Q13423	NNT	140244880
APNDFNLRDFNVGDYIQAVLDR	APNDFNLR[0.9840]DFNVGDYIQAVLDR	2	P06737	PYGL	34125212
APNISMPDVDLNLK	APNISMPDVDLNLK	2	Q09666	AHNAK	222005248
APPAPGPASGGSGEVDELFDVK	APPAPGPASGGSGEVDELFDVK	2	O14579	COPE	124671488
APPDGWELIEPTLDELDQK	APPDGWELIEPTLDELDQK	2	P41223	BUD31	208304288
APPFVAR	APPFVAR	2	Q9Y2S7	POLDIP2	57278380
APPIDRSILPTAPR	APPIDR[0.9840]SILPTAPR	2	P23588	EIF4B	109815480
APPPGLPAETIK	APPPGLPAETIK	2	P11802	CDK4	208182176
APPPSLTDCIGTVDSRAESIDK	APPPSLTDC[57.0215]IGTVDSR[0.9840]AESIDK	2	Q9NZZ3	CHMP5	85104640
APPPSLTDCIGTVDSRAESIDKK	APPPSLTDC[57.0215]IGTVDSR[0.9840]AESIDKK	3	Q9NZZ3	CHMP5	90310544
APPSVFAEVPQAQPVLVFK	APPSVFAEVPQAQPVLVFK	2	P17174	GOT1	611437180
APQEVEEDDGR	APQEVEEDDGR	2	Q9Y6A5	TACC3	54604364
APQGRAIPRGTPGPPPAHGAALQPHPR	APQGR[0.9840]AIPR[0.9840]GTPGPPPAHGAALQPHPR	4	Q15654	TRIP6	73398416
APQVDVDK	APQVDVDK	2	P41250	GARS1	516408288
APRGDVTAEEAAGASPAK	APR[0.9840]GDVTAEEAAGASPAK	2	P49006	MARCKSL1	133775376
APSDLYQIILK	APSDLYQIILK	2	P07384	CAPN1	238240592
APSGNEEPCLLK	APSGNEEPC[57.0215]LLK	2	Q14315	FLNC	138514544
APSRKFFVGGNWKMNGR	APSRKFFVGGNWKMNGR	4	P60174	TPI1	67245992
APSRGFVVRDAPWTASSSEK	APSR[0.9840]GFVVR[0.9840]DAPWTASSSEK	2	Q00341	HDLBP	245755088
APSVANVGSHCDLSLK	APSVANVGSHC[57.0215]DLSLK	2,3	P21333	FLNA	1925768060
APSVATVGSICDLNLK	APSVATVGSIC[57.0215]DLNLK	2	O75369	FLNB	815002820
APSVPAAEPEYPK	APSVPAAEPEYPK	2	P54819	AK2	857088640
APSYLEISSMR	APSYLEISSMR	2	P78347	GTF2I	74467152
APTIETVVLYTGETPSEQDQGK	APTIETVVLYTGETPSEQDQGK	2	Q9BYC8	MRPL32	27633114
APVAGTCYQAEWDDYVPK	APVAGTC[57.0215]YQAEWDDYVPK	2	P30086	PEBP1	2419382020
APVDFGYVGIDSILEQMR	APVDFGYVGIDSILEQMR	2	Q9UHD8	SEPTIN9	50574356
APVEEAFLYAK	APVEEAFLYAK	2	Q9NQH7	XPNPEP3	67262960
APVEGIGQPEK	APVEGIGQPEK	2	Q8WW59	SPRYD4	122554328
APVGSVVSVPSQSSASSDK	APVGSVVSVPSQSSASSDK	2	P52594	AGFG1	65574576
APVILGSPDDVLEFLK	APVILGSPDDVLEFLK	2	P09467	FBP1	38801372
APVIWDNIHANDYDQK	APVIWDNIHANDYDQK	3	O60502	OGA	74485272
APVLLAGTADGNTWMWK	APVLLAGTADGNTWMWK	2	Q13685	AAMP	77204624
APVLVALALIECGMK	APVLVALALIEC[57.0215]GMK	2	Q12974	PTP4A2	94658376
APVLVALALIEGGMK	APVLVALALIEGGMK	2	Q93096	PTP4A1	124862200
APVPTGEVYFADSFDR	APVPTGEVYFADSFDR	2	P27824	CANX	95688512
APVQPQQSPAAAPGGTDEKPSGK	APVQPQQSPAAAPGGTDEKPSGK	3	Q13200	PSMD2	65197588
APWIEQEGPEYWDR	APWIEQEGPEYWDR	2	P01889	HLA-B	576535550
APWVEQEGPEYWDR	APWVEQEGPEYWDR	2	P10321	HLA-C	73167560
AQAAAPASVPAQAPK	AQAAAPASVPAQAPK	2	P47914	RPL29	15375820
AQAELVGTADEATR	AQAELVGTADEATR	2	P30049	ATP5F1D	557506240
AQAHAENNEFITWNDIQACVDHVNLVVQEEHER	AQAHAENNEFITWNDIQAC[57.0215]VDHVNLVVQEEHER	4,5	P46940	IQGAP1	766772740
AQALLADVDTLLFDCDGVLWR	AQALLADVDTLLFDC[57.0215]DGVLWR	2	A6NDG6	PGP	54695388
AQATSRLSTASCPTPK	AQATSR[0.9840]LSTASC[57.0215]PTPK	2	Q9NQX3	GPHN	37030372
AQDGSHPLSLQDLIEK	AQDGSHPLSLQDLIEK	3	O94979	SEC31A	113252848
AQDLSNLENTVAALK	AQDLSNLENTVAALK	2	Q9NQ48	LZTFL1	59127512
AQEACGPLEMDSALSVVQNLEK	AQEAC[57.0215]GPLEMDSALSVVQNLEK	2	Q9Y490	TLN1	615999620
AQEAPGQAEPPAAAEVQGAGNENEPR	AQEAPGQAEPPAAAEVQGAGNENEPR	2,3	O14745	NHERF1	97812584
AQELDALDNSHPIEVSVGHPSEVDEIFDAISYSK	AQELDALDNSHPIEVSVGHPSEVDEIFDAISYSK	3,4	P55786	NPEPPS	740818240
AQELSALLGCEVDADQVILSHSPMK	AQELSALLGC[57.0215]EVDADQVILSHSPMK	3	Q9BXW7	HDHD5	213597520
AQFAQPEILIGTIPGAGGTQR	AQFAQPEILIGTIPGAGGTQR	2	P30084	ECHS1	394169120
AQGEVQLTVSPLPALSEEDELLCLFGESPPHPAR	AQGEVQLTVSPLPALSEEDELLC[57.0215]LFGESPPHPAR	3	O15031	PLXNB2	18599462
AQGEVQLTVSPLPALSEEDELLCLFGESPPHPAR	AQGEVQ[0.9840]LTVSPLPALSEEDELLC[57.0215]LFGESPPHPAR	3	O15031	PLXNB2	23007492
AQGPAASAEEPKPVEAPAANSDQTVTVK	AQGPAASAEEPKPVEAPAANSDQTVTVK	3	P80723	BASP1	3582699010
AQGPAASAEEPKPVEAPAANSDQTVTVKE	AQGPAASAEEPKPVEAPAANSDQTVTVKE	3	P80723	BASP1	119972296
AQGPAASAEEPKPVEAPAANSDQTVTVK	AQGPAASAEEPKPVEAPAAN[0.9840]SDQTVTVK	3	P80723	BASP1	223660000
AQILLDCGEDNICVPDLQLEVFGEQNHVYLGDK	AQILLDC[57.0215]GEDNIC[57.0215]VPDLQLEVFGEQNHVYLGDK	3	P08648	ITGA5	105520256
AQIQQFHSQIAAQTSASVLAEELHK	AQIQQFHSQIAAQTSASVLAEELHK	4	Q86UP2	KTN1	112080608
AQLDYVDLYLIHSPMSLKPGEELSPTDENGK	AQLDYVDLYLIHSPMSLKPGEELSPTDENGK	3,4	P42330	AKR1C3	891641980
AQLDYVDLYLIHSPMSLKPGEELSPTDENGK	AQLDYVDLYLIHSPMSLKPGEELSPTDEN[0.9840]GK	3,4	P42330	AKR1C3	354484800
AQLQQVEAALSGNGENEDLLK	AQLQQVEAALSGNGENEDLLK	2	O75940	SMNDC1	109166384
AQPAQPADEPAEK	AQPAQPADEPAEK	2	P25786	PSMA1	206794608
AQPARPPPPAQPGEIGEAIAK	AQPARPPPPAQPGEIGEAIAK	3	O94875	SORBS2	53421476
AQPLEDLAGFTELSETSGHTQESLTAGK	AQPLEDLAGFTELSETSGHTQESLTAGK	3	P46013	MKI67	77116016
AQPVQVAEGSEPDGFWEALGGK	AQPVQVAEGSEPDGFWEALGGK	2	P06396	GSN	113100016
AQQELEEQTR	AQQELEEQTR	2	P26038	MSN	221316976
AQQEQELAADAFK	AQQEQELAADAFK	2	P14314	PRKCSH	102959896
AQQMHTGPVLDVCWSDDGSK	AQQMHTGPVLDVC[57.0215]WSDDGSK	3	P78406	RAE1	59728204
AQQVSQGLDVLTAK	AQQVSQGLDVLTAK	2	P18206	VCL	96002104
AQREPLTRARSEEMGR	AQR[0.9840]EPLTR[0.9840]AR[0.9840]SEEMGR	2	P40818	USP8	24795514
AQRNNEDISIIPPLFTVSVDHR	AQR[0.9840]NNEDISIIPPLFTVSVDHR	3	P51571	SSR4	105356112
AQSAGTVRSAAPPQEK	AQSAGTVR[0.9840]SAAPPQEK	2	P20810	CAST	686954820
AQSLLSTDREASIDILHSIVK	AQSLLSTDR[0.9840]EASIDILHSIVK	3	O00231	PSMD11	175274240
AQTAHIVLEDGTK	AQTAHIVLEDGTK	2,3	P31327	CPS1	162269552
AQTEGINISEEALNHLGEIGTK	AQTEGINISEEALNHLGEIGTK	2,3	Q9Y265	RUVBL1	373631872
AQTLPTSVVTITSESSPGK	AQTLPTSVVTITSESSPGK	2	Q01082	SPTBN1	92095272
AQVEIVTDGEEPAEMIQVLGPK	AQVEIVTDGEEPAEMIQVLGPK	2	P40121	CAPG	841311550
AQVTSLLGELQESQSR	AQVTSLLGELQESQSR	2	Q9Y6K9	IKBKG	50896144
ARFEELNADLFRGTLDPVEK	ARFEELNADLFR[0.9840]GTLDPVEK	2	P11142	HSPA8	53325188
ARPFPDGLAEDIDK	ARPFPDGLAEDIDK	2,3	P13639	EEF2	530535616
ARPFPDGLAEDIDKGEVSAR	ARPFPDGLAEDIDKGEVSAR	3,4	P13639	EEF2	1519845890
ARDCLIPMGITSENVAER	AR[0.9840]DC[57.0215]LIPMGITSENVAER	2	P09110	ACAA1	50604328
ARDDLITDLLNEAK	AR[0.9840]DDLITDLLNEAK	2	P36543	ATP6V1E1	82177240
ARERLELCDER	AR[0.9840]ER[0.9840]LELC[57.0215]DER	2	P07919	UQCRH	97697272
ARERPQVELTFEETER	AR[0.9840]ER[0.9840]PQVELTFEETER	2	Q9NQ50	MRPL40	41449496
AREWTPRDIEAQTQKPEPPESAEK	AR[0.9840]EWTPRDIEAQ[0.9840]TQKPEPPESAEK	3	Q6NYC8	PPP1R18	68721952
ARHGFCGIPITDTGRMGSR	AR[0.9840]HGFC[57.0215]GIPITDTGR[0.9840]MGSR	3	P12268	IMPDH2	38900540
ARNDEYENLFNMIVEIPR	AR[0.9840]NDEYENLFNMIVEIPR	2	Q9H2U2	PPA2	134138760
ARQYPWGVVQVENENHCDFVK	AR[0.9840]QYPWGVVQVENENHC[57.0215]DFVK	3	Q9NVA2	SEPTIN11	189945760
ARRNLGSINTELQDVQR	AR[0.9840]R[0.9840]NLGSINTELQDVQR	2	O75396	SEC22B	46063636
ARSTVRDIDPQNDLTFLR	AR[0.9840]STVR[0.9840]DIDPQNDLTFLR	2	Q9NP97	DYNLRB1	43119208
ARVREMEEEAEK	AR[0.9840]VR[0.9840]EMEEEAEK	2	Q86U42	PABPN1	45057100
ASAAPKPEPVPVQK	ASAAPKPEPVPVQK	2	Q96HC4	PDLIM5	57285116
ASAELALGENSEVLK	ASAELALGENSEVLK	2	P00505	GOT2	950117250
ASAELALGENSEVLKSGR	ASAELALGENSEVLKSGR	3	P00505	GOT2	21748430
ASAELIEEEVAK	ASAELIEEEVAK	2	P12081	HARS1	112216576
ASAFALQEQPVVNAVIDDTTK	ASAFALQEQPVVNAVIDDTTK	2	P36957	DLST	494421440
ASAFNSWFENAEEDLTDPVR	ASAFNSWFENAEEDLTDPVR	2	Q13813	SPTAN1	245422352
ASAGHAVSIAQDDAGADDWETDPDFVNDVSEK	ASAGHAVSIAQDDAGADDWETDPDFVNDVSEK	3	Q14247	CTTN	307837344
ASAGPQPLLVQSCK	ASAGPQPLLVQSC[57.0215]K	2	Q9Y490	TLN1	98666176
ASDVVLGFAELEGYLQK	ASDVVLGFAELEGYLQK	2	Q96C23	GALM	46908532
ASENPVLQNIQADPTIVCTSFK	ASENPVLQNIQADPTIVC[57.0215]TSFK	2	Q96BP3	PPWD1	58681596
ASEWVQQVSGLMDGK	ASEWVQQVSGLMDGK	2	P49588	AARS1	58767848
ASFEEASNQLINHIEQFLDTNETPYFMK	ASFEEASNQLINHIEQFLDTNETPYFMK	3	P13010	XRCC5	634546050
ASFEEASNQLINHIEQFLDTNETPYFMK	ASFEEASNQLINHIEQFLDTNETPYFM[15.9949]K	3	P13010	XRCC5	20743884
ASFEEASNQLINHIEQFLDTNETPYFMK	ASFEEASN[0.9840]QLIN[0.9840]HIEQFLDTNETPYFMK	3	P13010	XRCC5	36991184
ASFNHFDKDHGGALGPEEFK	ASFNHFDKDHGGALGPEEFK	3,4	O43707	ACTN4	506589696
ASGDGESLDEDSEFTLASDFEIGHFFR	ASGDGESLDEDSEFTLASDFEIGHFFR	3	Q99733	NAP1L4	28728642
ASGPGLNTTGVPASLPVEFTIDAK	ASGPGLNTTGVPASLPVEFTIDAK	2	P21333	FLNA	708310270
ASHEEVEGLVEK	ASHEEVEGLVEK	3	Q08380	LGALS3BP	29208536
ASLEAAIADAEQRGELAIK	ASLEAAIADAEQR[0.9840]GELAIK	2	P05787	KRT8	77009576
ASLLSAPPCRDIVIEMEDTKPLLASK	ASLLSAPPC[57.0215]R[0.9840]DIVIEMEDTKPLLASK	3	Q9NZM1	MYOF	45573008
ASLPTLGFTHFQPAQLTTVGK	ASLPTLGFTHFQPAQLTTVGK	3	P30566	ADSL	114665712
ASLYNAVTIEDVQK	ASLYNAVTIEDVQK	2	Q9Y617	PSAT1	143750640
ASNGDAWVEAHGK	ASNGDAWVEAHGK	3	P38646	HSPA9	58639000
ASPSPTDPVVPAVPIGPPPAGFR	ASPSPTDPVVPAVPIGPPPAGFR	2	P11498	PC	47950172
ASQEPSPKPGTEVIPAAPR	ASQEPSPKPGTEVIPAAPR	3	Q96CP2	FLYWCH2	59268596
ASSDCCMALLQDIFGPLEEDVK	ASSDC[57.0215]C[57.0215]MALLQDIFGPLEEDVK	2	P32456	GBP2	43104580
ASSDMSASAGYEEISDPDMEEKPSLPPRK	ASSDMSASAGYEEISDPDMEEKPSLPPR[0.9840]K	3	A1X283	SH3PXD2B	32767228
ASSEGGTAAGAGLDSLHK	ASSEGGTAAGAGLDSLHK	2,3	O15143	ARPC1B	134082232
ASSTSPVEISEWLDQK	ASSTSPVEISEWLDQK	2	P13804	ETFA	60368816
ASTNIQDTEGNTPLHLACDEER	ASTNIQDTEGNTPLHLAC[57.0215]DEER	3	O75832	PSMD10	200542416
ASVITQVFHVPLEER	ASVITQVFHVPLEER	3	Q00341	HDLBP	38412868
ASVPTIQDQASAMQLSQCAK	ASVPTIQDQASAMQLSQC[57.0215]AK	2	Q9Y490	TLN1	519199776
ASWTWGPEGQGAILLVNCDR	ASWTWGPEGQGAILLVNC[57.0215]DR	2	Q9Y2J8	PADI2	46699472
ASYGVEDPEYAVTQLAQTTMR	ASYGVEDPEYAVTQLAQTTMR	2	Q9UJZ1	STOML2	54104192
ATAAVIFLHGLGDTGHGWAEAFAGIR	ATAAVIFLHGLGDTGHGWAEAFAGIR	4	O75608	LYPLA1	69192912
ATAGAYIASQTVK	ATAGAYIASQTVK	2	P28074	PSMB5	66484728
ATAGDTHLGGEDFDNR	ATAGDTHLGGEDFDNR	2,3	P0DMV8	HSPA1A	859106500
ATAPVSFNYYGVVTGPSASK	ATAPVSFNYYGVVTGPSASK	2	Q5VW32	BROX	58710124
ATAVLVIASTDVDK	ATAVLVIASTDVDK	2	Q9BY44	EIF2A	67348048
ATAVMPDGQFK	ATAVMPDGQFK	2	Q06830	PRDX1	244708016
ATCAPQHGAPGPGPADASK	ATC[57.0215]APQHGAPGPGPADASK	2,3	P21333	FLNA	1143790340
ATCIGNNSAAAVSMLK	ATC[57.0215]IGNNSAAAVSMLK	2	P25789	PSMA4	98184968
ATCRCASGFTGEDCQYSTSHPCFVSR	ATC[57.0215]R[0.9840]C[57.0215]ASGFTGEDC[57.0215]QYSTSHPC[57.0215]FVSR	3	Q04721	NOTCH2	53313760
ATDFVVPGPGK	ATDFVVPGPGK	2	O75874	IDH1	587109820
ATDKDITGTLSNPEVFNYGVETHEAYK	ATDKDITGTLSNPEVFNYGVETHEAYK	3,4	P16083	NQO2	282125184
ATDLRPIYISVQPPSLHVLEQR	ATDLRPIYISVQPPSLHVLEQR	4	Q16774	GUK1	94867880
ATDLSIQPPSADLEVQAGQVDVK	ATDLSIQPPSADLEVQAGQVDVK	2	Q8IVF2	AHNAK2	89144656
ATDSSDPLKPYQDFIIDSR	ATDSSDPLKPYQDFIIDSR	2,3	Q96Q11	TRNT1	100951192
ATDVMIAGK	ATDVMIAGK	2	P23526	AHCY	327502464
ATEGMVVADK	ATEGMVVADK	2	Q99436	PSMB7	134393392
ATESGAQSAPLPMEGVDISPK	ATESGAQSAPLPMEGVDISPK	2	Q02790	FKBP4	1558602500
ATGEADVHFETHEDAVAAMLK	ATGEADVHFETHEDAVAAMLK	3,4	Q12849	GRSF1	323342336
ATGEVLGQFYLDLYPR	ATGEVLGQFYLDLYPR	2	Q9BYT8	NLN	15189414
ATLDEEDLVDSLSEGDAYPNGLQVNFHSPR	ATLDEEDLVDSLSEGDAYPNGLQVNFHSPR	3	P42892	ECE1	52964724
ATLELTHNWGTEDDETQSYHNGNSDPR	ATLELTHNWGTEDDETQSYHNGNSDPR	3,4	Q04760	GLO1	1493783300
ATLELTHNWGTEDDETQSYHNGNSDPR	ATLELTHNWGTEDDETQSYHN[0.9840]GNSDPR	3,4	Q04760	GLO1	381686976
ATLENITNLRPVGEDFR	ATLENITNLRPVGEDFR	3	Q9NWV4	CZIB	45778228
ATLPVFDKEELLECIQQLVK	ATLPVFDKEELLEC[57.0215]IQQLVK	3	P54687	BCAT1	93818696
ATLQAALCLENFSSQVVER	ATLQAALC[57.0215]LENFSSQVVER	2	P59998	ARPC4	203269024
ATLSSTSGLDLMSESGEGEISPQR	ATLSSTSGLDLMSESGEGEISPQR	2	Q8WWI1	LMO7	53850584
ATNIEVLSNTFQFTNEAR	ATNIEVLSNTFQFTNEAR	2	O75534	CSDE1	110575360
ATPIEVLCENFPEEMATYLR	ATPIEVLC[57.0215]ENFPEEMATYLR	2	P78368	CSNK1G2	9904897
ATPLSSTVTLSMSADVPLVVEYK	ATPLSSTVTLSMSADVPLVVEYK	2	P12004	PCNA	212023120
ATPMPSRPSTTPFIDK	ATPMPSRPSTTPFIDK	3	P27816	MAP4	92222024
ATQELIPIEDFITPLK	ATQELIPIEDFITPLK	2	Q9NQ50	MRPL40	43380308
ATQPETTEEVTDLK	ATQPETTEEVTDLK	2	A0MZ66	SHTN1	86805488
ATQPETTEEVTDLKR	ATQPETTEEVTDLKR	3	A0MZ66	SHTN1	76361408
ATRSGAQASSTPLSPTR	ATR[0.9840]SGAQASSTPLSPTR	2	P02545	LMNA	60725460
ATRSGAQASSTPLSPTRITR	ATR[0.9840]SGAQASSTPLSPTR[0.9840]ITR	2	P02545	LMNA	46579368
ATRSGAQASSTPLSPTRITRLQEK	ATR[0.9840]SGAQASSTPLSPTR[0.9840]ITR[0.9840]LQEK	2	P02545	LMNA	45171276
ATSFLLALEPELEAR	ATSFLLALEPELEAR	2	P04843	RPN1	68096528
ATSHVGEIEQELALARDGHDQHVLELEAK	ATSHVGEIEQELALAR[0.9840]DGHDQHVLELEAK	5	P30622	CLIP1	53047684
ATSLAWHPTHPSTVAVGSK	ATSLAWHPTHPSTVAVGSK	3,4	Q92466	DDB2	328506176
ATSRGCITIIGGGDTATCCAK	ATSR[0.9840]GC[57.0215]ITIIGGGDTATC[57.0215]C[57.0215]AK	2	P00558	PGK1	12039606
ATTITSVLPKPALVASR	ATTITSVLPKPALVASR	3	P31327	CPS1	50808604
ATTPASTANSDVATIPTDTPLKEENEGFVK	ATTPASTANSDVATIPTDTPLKEENEGFVK	3	O60271	SPAG9	92946848
ATVAPEDVSEVIFGHVLAAGCGQNPVR	ATVAPEDVSEVIFGHVLAAGC[57.0215]GQNPVR	3	Q9BWD1	ACAT2	784800450
ATVEDEK	ATVEDEK	2	P11142	HSPA8	100334048
ATVLESEGTRESAINVAEGK	ATVLESEGTR[0.9840]ESAINVAEGK	2	Q9UJZ1	STOML2	36365656
ATVQVVILADPDGHEICFVGDEAFR	ATVQVVILADPDGHEIC[57.0215]FVGDEAFR	3	Q9HC38	GLOD4	512708608
AVAEGYGVIVLNPNENYIEVEKPK	AVAEGYGVIVLNPNENYIEVEKPK	3	Q8WUF8	ARB2A	47565824
AVAEQIPLLVQGVR	AVAEQIPLLVQGVR	2	Q9Y490	TLN1	104657232
AVAGNISDPGLQK	AVAGNISDPGLQK	2	P18206	VCL	288569472
AVANETGAFFFLINGPEIMSK	AVANETGAFFFLINGPEIMSK	2	P55072	VCP	451388224
AVANETGAFFFLINGPEIMSK	AVANETGAFFFLIN[0.9840]GPEIMSK	2	P55072	VCP	45251148
AVANYDSVEEGEK	AVANYDSVEEGEK	2	P51659	HSD17B4	184000848
AVAREESGKPGAHVTVK	AVAR[0.9840]EESGKPGAHVTVK	3	P22626	HNRNPA2B1	95920256
AVDDGVNTFK	AVDDGVNTFK	2	P50990	CCT8	100516824
AVDHINSTIAPALISSGLSVVEQEK	AVDHINSTIAPALISSGLSVVEQEK	2,3	P09104	ENO2	647572860
AVDLGPPKPSDQETGEQVSSPSSHPALHTTTEDSAGVQTEF	AVDLGPPKPSDQETGEQVSSPSSHPALHTTTEDSAGVQTEF	4	Q96TA1	NIBAN2	246801072
AVDPDGDGHVSWDEYK	AVDPDGDGHVSWDEYK	2,3	Q9BRK5	SDF4	239951712
AVDSLVPIGRGQRELIIGDR	AVDSLVPIGR[0.9840]GQR[0.9840]ELIIGDR	2	P25705	ATP5F1A	48393788
AVDSLVPIGRGQRELIIGDRQTGK	AVDSLVPIGR[0.9840]GQR[0.9840]ELIIGDR[0.9840]QTGK	2	P25705	ATP5F1A	56328024
AVDVFFPPEAQNDFPVAMQISEK	AVDVFFPPEAQNDFPVAMQISEK	2	Q00610	CLTC	223627936
AVDWIFSHIDDLDAEAAMDISEGR	AVDWIFSHIDDLDAEAAMDISEGR	3	P45974	USP5	265462960
AVEDEATK	AVEDEATK	2	Q9Y490	TLN1	113872968
AVEDINEHITDAQLEAMTELHDRTAVIK	AVEDINEHITDAQLEAMTELHDR[0.9840]TAVIK	3,4	Q9H2G2	SLK	107767928
AVEGCVSASQAATEDGQLLR	AVEGC[57.0215]VSASQAATEDGQLLR	2	Q9Y490	TLN1	631207230
AVEHINK	AVEHINK	2	P06733	ENO1	384555744
AVEHMFETEDGSK	AVEHMFETEDGSK	3	Q9Y657	SPIN1	24726470
AVEILADIIQNSTLGEAEIER	AVEILADIIQNSTLGEAEIER	2	O75439	PMPCB	102480808
AVEILAQEMMTDLPSSFEEK	AVEILAQEMMTDLPSSFEEK	2	P22307	SCP2	47898608
AVELAANTK	AVELAANTK	2	P29401	TKT	935912060
AVELLGDIVQNCSLEDSQIEK	AVELLGDIVQNC[57.0215]SLEDSQIEK	2	P31930	UQCRC1	58415532
AVENGSEALMILDDQTNK	AVENGSEALMILDDQTNK	2	P98082	DAB2	89075592
AVENINNTLGPALLQK	AVENINNTLGPALLQK	2	P13929	ENO3	288282144
AVENSSTAIGIR	AVENSSTAIGIR	2	P25788	PSMA3	88069952
AVENGSEALMILDDQTNK	AVEN[0.9840]GSEALMILDDQTNK	2	P98082	DAB2	60720076
AVETDVMNQETDPLCAECR	AVETDVMNQETDPLC[57.0215]AEC[57.0215]R	2	Q8IZ73	RPUSD2	64678056
AVEVQGPSLESGDHGK	AVEVQGPSLESGDHGK	3	Q09666	AHNAK	17394708
AVFPSIVGRPRHQGVMVGMGQK	AVFPSIVGR[0.9840]PR[0.9840]HQGVMVGMGQK	3	P60709	ACTB	251116128
AVFVDLEPTVIDEVR	AVFVDLEPTVIDEVR	2	Q9BQE3	TUBA1C	535684992
AVGDGIVLCK	AVGDGIVLC[57.0215]K	2	P13797	PLS3	202259136
AVGDTVAEDEVVCEIETDK	AVGDTVAEDEVVC[57.0215]EIETDK	2	P36957	DLST	86753080
AVGNIVTGTDEQTQVVLNCDALSHFPALLTHPK	AVGNIVTGTDEQTQVVLNC[57.0215]DALSHFPALLTHPK	4	O00629	KPNA4	320863776
AVGNIVTGTDEQTQVVLNCDVLSHFPNLLSHPK	AVGNIVTGTDEQTQVVLNC[57.0215]DVLSHFPNLLSHPK	4	O00505	KPNA3	104642288
AVGRLEAVSHTSDMHRGYADSPSK	AVGR[0.9840]LEAVSHTSDMHR[0.9840]GYADSPSK	3,4	Q01518	CAP1	305071328
AVHEDIVAVELLPK	AVHEDIVAVELLPK	2,3	Q9Y2L1	DIS3	75084240
AVITSLLDQIPEMFADTR	AVITSLLDQIPEMFADTR	2	P53992	SEC24C	80926320
AVIVIQDIFGWQLPNTR	AVIVIQDIFGWQLPNTR	2	Q96DG6	CMBL	52529968
AVLHVALR	AVLHVALR	2	P06744	GPI	698776450
AVLMENIVYLTNSLELEHIEVK	AVLMENIVYLTNSLELEHIEVK	3	Q9P2J5	LARS1	61355956
AVLMENIVYLTNSLELEHIEVK	AVLMEN[0.9840]IVYLTNSLELEHIEVK	3	Q9P2J5	LARS1	41260800
AVLSAEQLRDEEVHAGLGELLR	AVLSAEQLRDEEVHAGLGELLR	3,4	P50454	SERPINH1	176542800
AVLSAEQLRDEEVHAGLGELLR	AVLSAEQLR[0.9840]DEEVHAGLGELLR	2	P50454	SERPINH1	61309204
AVLVDLSGTLHIEDAAVPGAQEALK	AVLVDLSGTLHIEDAAVPGAQEALK	3	Q9H0R4	HDHD2	125994368
AVMDHVSDSFLETNVPLLVLIEAAK	AVMDHVSDSFLETNVPLLVLIEAAK	3	P35221	CTNNA1	107162656
AVNTLNEALEFAK	AVNTLNEALEFAK	2	P31327	CPS1	278071808
AVPEAAAMDYVGGYALCLDMTAR	AVPEAAAMDYVGGYALC[57.0215]LDMTAR	2	Q6P587	FAHD1	37524644
AVQLTQAMDTSTVGVLLAAK	AVQLTQAMDTSTVGVLLAAK	2	O94979	SEC31A	87860960
AVQSRLTGEEVNSCVEVLLEEAK	AVQSR[0.9840]LTGEEVNSC[57.0215]VEVLLEEAK	2	P49589	CARS1	26745524
AVSDWIDEQEK	AVSDWIDEQEK	2	Q12906	ILF3	72034680
AVSIIECDMNVDFDAPLGYK	AVSIIEC[57.0215]DMNVDFDAPLGYK	2	Q92890	UFD1	201697136
AVSREDSQRPGAHLTVK	AVSR[0.9840]EDSQRPGAHLTVK	2,3,4	P09651	HNRNPA1	1542554750
AVSREDSQRPGAHLTVK	AVSR[0.9840]EDSQR[0.9840]PGAHLTVK	2,3	P09651	HNRNPA1	172232864
AVSREDSVKPGAHLTVK	AVSR[0.9840]EDSVKPGAHLTVK	3,4	P51991	HNRNPA3	523643680
AVSSAIAQLLGEVAQGNENYAGIAAR	AVSSAIAQLLGEVAQGNENYAGIAAR	2,3	Q9Y490	TLN1	685158020
AVTDPQGVGTPEMIPLDWEK	AVTDPQGVGTPEMIPLDWEK	2	Q12802	AKAP13	55830168
AVTDSINQLITMCTQQAPGQK	AVTDSINQLITMC[57.0215]TQQAPGQK	2	Q9Y490	TLN1	486269728
AVTELNEPLSNEDR	AVTELNEPLSNEDR	2	Q04917	YWHAH	505608096
AVTELNEPLSNEDRNLLSVAYK	AVTELNEPLSNEDR[0.9840]NLLSVAYK	2	Q04917	YWHAH	90648400
AVTEQGAELSNEER	AVTEQGAELSNEER	2	P27348	YWHAQ	1331219710
AVTEQGAELSNEERNLLSVAYK	AVTEQGAELSNEER[0.9840]NLLSVAYK	2	P27348	YWHAQ	67073204
AVTEQGHELSNEER	AVTEQGHELSNEER	2,3	P31946	YWHAB	1850065920
AVTEQGHELSNEER	AVTEQGHELSN[0.9840]EER	3	P31946	YWHAB	37181368
AVTFIDLTTLSGDDTSSNIQR	AVTFIDLTTLSGDDTSSNIQR	2	Q9Y315	DERA	49535128
AVTLEASFTPDSQFIMIGSEDGK	AVTLEASFTPDSQFIMIGSEDGK	2	Q6UXN9	WDR82	43275816
AVTLHDQGTAQWADLSSQFYLR	AVTLHDQGTAQWADLSSQFYLR	3	P22314	UBA1	132456536
AVVHGILMGVPVPFPIPEPDGCK	AVVHGILMGVPVPFPIPEPDGC[57.0215]K	3	P61916	NPC2	212921872
AVVIVDDRGRSTGK	AVVIVDDR[0.9840]GR[0.9840]STGK	2	P23246	SFPQ	34008728
AVVQVFEGTSGIDAK	AVVQVFEGTSGIDAK	2	P21281	ATP6V1B2	15428908
AVYLGELPHDQDVVEYIMNQPNVVPR	AVYLGELPHDQDVVEYIMNQPNVVPR	3	Q9NYU2	UGGT1	137564880
AWDDFFPGSDR	AWDDFFPGSDR	2	O75915	ARL6IP5	32452418
AWDQEAEGAGPELGLR	AWDQEAEGAGPELGLR	2	Q8IZ83	ALDH16A1	48064652
AWELYGSPNALVLLIAQEK	AWELYGSPNALVLLIAQEK	2	P48637	GSS	21804986
AWGAVVPLVGK	AWGAVVPLVGK	2	Q9NUQ9	CYRIB	46569172
AWGPGLEGGVVGK	AWGPGLEGGVVGK	2	P21333	FLNA	558950720
AWGPGLHGGIVGR	AWGPGLHGGIVGR	2,3	O75369	FLNB	87424472
AWVWNTHADFADECPKPELLAIR	AWVWNTHADFADEC[57.0215]PKPELLAIR	4	P43487	RANBP1	225882048
AYCEPCYINTLEQCNVCSK	AYC[57.0215]EPC[57.0215]YINTLEQC[57.0215]NVC[57.0215]SK	2	Q93052	LPP	46581164
AYDDLLDEFMQAVTDK	AYDDLLDEFMQAVTDK	2	Q16798	ME3	48830680
AYEDGCK	AYEDGC[57.0215]K	2	P31948	STIP1	55973380
AYEDQTKPVLEYYQK	AYEDQTKPVLEYYQK	2,3	Q9UIJ7	AK3	145817888
AYGPGIEPTGNMVK	AYGPGIEPTGNMVK	2	P21333	FLNA	470549472
AYGQALAK	AYGQALAK	2	P29401	TKT	441987200
AYHEQLSVAEITNACFEPANQMVK	AYHEQLSVAEITNAC[57.0215]FEPANQMVK	3	P68366	TUBA4A	663500540
AYHEQLTVAEITNACFEPANQMVK	AYHEQLTVAEITNAC[57.0215]FEPANQMVK	3	Q9BQE3	TUBA1C	202450768
AYLDVDITLSSEAFHNYMNAAMVHINR	AYLDVDITLSSEAFHNYMNAAMVHINR	4	O95197	RTN3	52788420
AYLESEVAISEELVQK	AYLESEVAISEELVQK	2	Q9NQC3	RTN4	242419488
AYNYVAQEVDDYHAFQTLTHIYNK	AYNYVAQEVDDYHAFQTLTHIYNK	4	Q9NYU2	UGGT1	45337700
AYQDMDIDKVDELMTDITEQQEVAQQISDAISR	AYQDMDIDKVDELMTDITEQQEVAQQISDAISR	3	Q9BY43	CHMP4A	104434144
AYQIDTVINLNVPFEVIK	AYQIDTVINLNVPFEVIK	2	Q9UIJ7	AK3	63855464
CADDVAYINVETK	C[57.0215]ADDVAYINVETK	2	Q9P0R6	GSKIP	56082180
CADGGLYCK	C[57.0215]ADGGLYC[57.0215]K	2	Q04446	GBE1	122603776
CADVTLEGQVYPGK	C[57.0215]ADVTLEGQVYPGK	2	Q14696	MESD	297667040
CADYVVTGAWSAK	C[57.0215]ADYVVTGAWSAK	2	Q9Y617	PSAT1	308858464
CAGCTNPISGLGGTK	C[57.0215]AGC[57.0215]TNPISGLGGTK	2	Q14192	FHL2	76347960
CAIQNAPNPGGGDLQK	C[57.0215]AIQNAPNPGGGDLQK	2	P48200	IREB2	53304692
CALEDETYADGAETEVDCNR	C[57.0215]ALEDETYADGAETEVDC[57.0215]NR	2	Q12841	FSTL1	42142924
CAPGVVGPAEADIDFDIIR	C[57.0215]APGVVGPAEADIDFDIIR	2	P21333	FLNA	1172063870
CASCPYLGMPAFKPGEK	C[57.0215]ASC[57.0215]PYLGMPAFKPGEK	3	Q6FI81	CIAPIN1	50422428
CASQAGMTAYGTRRHLYDPK	C[57.0215]ASQAGMTAYGTR[0.9840]R[0.9840]HLYDPK	3	Q15417	CNN3	105703672
CASQSGMTAYGTRRHLYDPK	C[57.0215]ASQSGMTAYGTR[0.9840]R[0.9840]HLYDPK	3	Q99439	CNN2	91972832
CASQVGMTAPGTRRHIYDTK	C[57.0215]ASQVGMTAPGTR[0.9840]R[0.9840]HIYDTK	2,3	Q99439	CNN2	167224464
CATITPDEK	C[57.0215]ATITPDEK	2	O75874	IDH1	226135264
CATPVIIDEILPSK	C[57.0215]ATPVIIDEILPSK	2	Q9ULW0	TPX2	35044008
CCSGAIIVLTK	C[57.0215]C[57.0215]SGAIIVLTK	2	P14618	PKM	537967620
CDDLEALK	C[57.0215]DDLEALK	2	P05556	ITGB1	252460800
CDDLEALKK	C[57.0215]DDLEALKK	2,3	P05556	ITGB1	201793856
CDENILWLDYK	C[57.0215]DENILWLDYK	2	P14618	PKM	1372782210
CDEPILSNR	C[57.0215]DEPILSNR	2	P30086	PEBP1	936765820
CDEPLSILVR	C[57.0215]DEPLSILVR	2	P05161	ISG15	205181952
CDFAYETMGTIEVQR	C[57.0215]DFAYETMGTIEVQR	2	O94826	TOMM70	32150928
CDFPIMK	C[57.0215]DFPIMK	2	Q04760	GLO1	568220160
CDIIIISGR	C[57.0215]DIIIISGR	2	Q00341	HDLBP	93956032
CDLEDER	C[57.0215]DLEDER	2	A6NIZ1	RAP1BL	52271112
CDLISIPK	C[57.0215]DLISIPK	2	Q9ULV4	CORO1C	448906208
CDLVNYSYGEATHWPNSGR	C[57.0215]DLVNYSYGEATHWPNSGR	3	P29144	TPP2	55897920
CDMEVSCPDGYTCCR	C[57.0215]DMEVSC[57.0215]PDGYTC[57.0215]C[57.0215]R	2	P28799	GRN	48511460
CDNFTSSWR	C[57.0215]DNFTSSWR	2	Q15149	PLEC	26734684
CDPAGYYCGFK	C[57.0215]DPAGYYC[57.0215]GFK	2	P60900	PSMA6	89438800
CDPDAAR	C[57.0215]DPDAAR	2	Q15181	PPA1	225524720
CDSSPDSAEDVR	C[57.0215]DSSPDSAEDVR	2	P02765	AHSG	610091780
CDTAVGTPDYISPEVLK	C[57.0215]DTAVGTPDYISPEVLK	2	Q13464	ROCK1	70037536
CDTEFPNFK	C[57.0215]DTEFPNFK	2	P27694	RPA1	85993112
CEAAFATK	C[57.0215]EAAFATK	2	P56270	MAZ	56901768
CEAFGWHAIIVDGHSVEELCK	C[57.0215]EAFGWHAIIVDGHSVEELC[57.0215]K	2,3,4	P29401	TKT	2959856640
CEDCGGLLSEGDNQGCYPLDGHILCK	C[57.0215]EDC[57.0215]GGLLSEGDNQGC[57.0215]YPLDGHILC[57.0215]K	3	Q93052	LPP	93866104
CEDCGKPLSIEADDNGCFPLDGHVLCR	C[57.0215]EDC[57.0215]GKPLSIEADDNGC[57.0215]FPLDGHVLC[57.0215]R	4	Q15942	ZYX	80830520
CEDLETQTQSEK	C[57.0215]EDLETQTQSEK	2	O00592	PODXL	215840400
CEECGLLLSSEGECQGCYPLDGHILCK	C[57.0215]EEC[57.0215]GLLLSSEGEC[57.0215]QGC[57.0215]YPLDGHILC[57.0215]K	3	Q15654	TRIP6	58631040
CEELSGLHGQLQEAR	C[57.0215]EELSGLHGQLQEAR	2,3	Q9P2E9	RRBP1	141836768
CEFQDAYVLLSEK	C[57.0215]EFQDAYVLLSEK	2	P10809	HSPD1	1411962370
CEFVMEVTNK	C[57.0215]EFVMEVTNK	2	Q16851	UGP2	95048248
CELGPLHQQESQSLQLHFR	C[57.0215]ELGPLHQQESQSLQLHFR	3,4	P08648	ITGA5	92268240
CELLYEGPPDDEAAMGIK	C[57.0215]ELLYEGPPDDEAAMGIK	2	P13639	EEF2	1937666050
CEMASTGEVACFGEGIHTAFLK	C[57.0215]EMASTGEVAC[57.0215]FGEGIHTAFLK	2,3	P31327	CPS1	880757500
CEMEQQNQEYK	C[57.0215]EMEQQNQEYK	2	Q04695	KRT17	62096796
CEPIIMTVPR	C[57.0215]EPIIMTVPR	2	Q9ULV4	CORO1C	199428912
CESAPGCGVWQR	C[57.0215]ESAPGC[57.0215]GVWQR	2	P27824	CANX	61206036
CESCYGAEAEDIK	C[57.0215]ESC[57.0215]YGAEAEDIK	2	Q9Y282	ERGIC3	22695326
CETMVYHPNIDLEGNVCLNILR	C[57.0215]ETMVYHPNIDLEGNVC[57.0215]LNILR	3	P61081	UBE2M	100697800
CEVTEVSK	C[57.0215]EVTEVSK	2	O95433	AHSA1	400324416
CFQEMLEEEEEHEWFIPAR	C[57.0215]FQEMLEEEEEHEWFIPAR	3	Q9BPZ3	PAIP2	133328248
CFSIDNPGYEPEVVAVHPGGDTVAIGGVDGNVR	C[57.0215]FSIDNPGYEPEVVAVHPGGDTVAIGGVDGNVR	3	O75083	WDR1	713450050
CFSLAATRSNDPVATAFAEMLK	C[57.0215]FSLAATRSNDPVATAFAEMLK	2	Q9NYL9	TMOD3	22295022
CGDLEEELK	C[57.0215]GDLEEELK	2	P67936	TPM4	628446140
CGEDDETIPSEYR	C[57.0215]GEDDETIPSEYR	2	P20810	CAST	560330500
CGEDDETIPSEYRLKPATDK	C[57.0215]GEDDETIPSEYR[0.9840]LKPATDK	3	P20810	CAST	81555576
CGESGHLARECTIEATA	C[57.0215]GESGHLAR[0.9840]EC[57.0215]TIEATA	2	P62633	CNBP	94988688
CGETAFIAPQCEMIPIEWVCR	C[57.0215]GETAFIAPQC[57.0215]EMIPIEWVC[57.0215]R	2	P22234	PAICS	263670480
CGFLPGNEK	C[57.0215]GFLPGNEK	2	Q9UL46	PSME2	59850480
CGGAGHIASDCK	C[57.0215]GGAGHIASDC[57.0215]K	2,3	Q15637	SF1	125752800
CGGLPNNIVDVWEFLGK	C[57.0215]GGLPNNIVDVWEFLGK	2	O95551	TDP2	30698464
CGNQAAIMELDDTLK	C[57.0215]GNQAAIMELDDTLK	2	P62714	PPP2CB	212612592
CGNVAAILELDEHLQK	C[57.0215]GNVAAILELDEHLQK	3	P60510	PPP4C	22966816
CGQEEHDVLLSNEEDR	C[57.0215]GQEEHDVLLSNEEDR	2,3	Q9UGI8	TES	126380096
CGQEEHDVLLSNEEDRK	C[57.0215]GQEEHDVLLSNEEDRK	3,4	Q9UGI8	TES	213029712
CGSALVSSLATGLKPR	C[57.0215]GSALVSSLATGLKPR	3	Q69YN2	CWF19L1	59145768
CGYAGSNFPEHIFPALVGR	C[57.0215]GYAGSNFPEHIFPALVGR	2,3	P61160	ACTR2	286413248
CHPTDER	C[57.0215]HPTDER	2	Q16719	KYNU	56503420
CIALAQLLVEQNFPAIAIHR	C[57.0215]IALAQLLVEQNFPAIAIHR	3	Q13838	DDX39B	108680328
CIALAQLLVEQNFPAIAIHRGMPQEER	C[57.0215]IALAQLLVEQNFPAIAIHR[0.9840]GMPQEER	3	Q13838	DDX39B	44813372
CIAVGESDGSIWNPDGIDPK	C[57.0215]IAVGESDGSIWNPDGIDPK	2	P00367	GLUD1	494213440
CIAYAESHDQALVGDK	C[57.0215]IAYAESHDQALVGDK	2,3	Q04446	GBE1	230751344
CIDLEPDNATTYVHK	C[57.0215]IDLEPDNATTYVHK	3	O94826	TOMM70	66980416
CIDSGLWVPNSK	C[57.0215]IDSGLWVPNSK	2	Q16543	CDC37	57008344
CIEVMGDGCLNNEHFEELGGILK	C[57.0215]IEVMGDGC[57.0215]LNNEHFEELGGILK	3	O00410	IPO5	56991520
CIIVEEGK	C[57.0215]IIVEEGK	2	P60981	DSTN	649307520
CIIVMPEK	C[57.0215]IIVMPEK	2	P35520	CBS	57211096
CIPALDSLTPANEDQK	C[57.0215]IPALDSLTPANEDQK	2	P10809	HSPD1	3044924160
CIQMWFDPAQGNPNEEVAR	C[57.0215]IQMWFDPAQGNPNEEVAR	2	P15328	FOLR1	60903684
CITPTGTHPLAK	C[57.0215]ITPTGTHPLAK	3	P28799	GRN	32654706
CIVHSPTNPGFMTCSDDFR	C[57.0215]IVHSPTNPGFMTC[57.0215]SDDFR	3	Q05048	CSTF1	59481672
CIVSEWIAEQGNWQEIQEK	C[57.0215]IVSEWIAEQGNWQEIQEK	2	Q9P2B2	PTGFRN	45612792
CKDDEFTHLYTLIVRPDNTYEVK	C[57.0215]KDDEFTHLYTLIVRPDNTYEVK	3,4,5	P27797	CALR	457203360
CKEENTIILQQLLPLR	C[57.0215]KEENTIILQQLLPLR	3	Q9BYT8	NLN	53135856
CKLELLVGSPASCMELELYGVDDK	C[57.0215]KLELLVGSPASC[57.0215]MELELYGVDDK	3	Q99426	TBCB	47978848
CLADGNPPPHFSISK	C[57.0215]LADGNPPPHFSISK	3	P43121	MCAM	70557320
CLAFHDISPQAPTHFLVIPK	C[57.0215]LAFHDISPQAPTHFLVIPK	3,4	P49773	HINT1	2084302590
CLAIHPDMVTIATGQVAGTTK	C[57.0215]LAIHPDMVTIATGQVAGTTK	3	O95834	EML2	42621712
CLATGPGIASTVK	C[57.0215]LATGPGIASTVK	2	O75369	FLNB	93041296
CLDAFPNLK	C[57.0215]LDAFPNLK	2	P09488	GSTM1	87393000
CLDAISSLLYLPPEQQTDDLLR	C[57.0215]LDAISSLLYLPPEQQTDDLLR	2	Q16401	PSMD5	14885906
CLDSIAATTQAQGLTNVK	C[57.0215]LDSIAATTQAQGLTNVK	2	Q96S19	METTL26	53495932
CLEELQK	C[57.0215]LEELQK	2	P49721	PSMB2	125087000
CLELFSELAEDKENYK	C[57.0215]LELFSELAEDKENYK	2,3	P08238	HSP90AB1	96508568
CLEMDVEK	C[57.0215]LEMDVEK	2	Q13177	PAK2	35091964
CLEPEGAAELR	C[57.0215]LEPEGAAELR	2	Q9H4A4	RNPEP	89332312
CLHMFLQEEAIDR	C[57.0215]LHMFLQEEAIDR	2,3	Q9UMY4	SNX12	62552164
CLHPLANETFVAK	C[57.0215]LHPLANETFVAK	3	Q13642	FHL1	86026584
CLLIHPNPESALNEEAGR	C[57.0215]LLIHPNPESALNEEAGR	3	Q16763	UBE2S	91219032
CLNPSFNPPEK	C[57.0215]LNPSFNPPEK	2	Q12841	FSTL1	21495566
CLPVCIDVGTDNIALLK	C[57.0215]LPVC[57.0215]IDVGTDNIALLK	2	P23368	ME2	19775452
CLQSGTLFR	C[57.0215]LQSGTLFR	2	P07384	CAPN1	48633652
CLSVMEAK	C[57.0215]LSVMEAK	2	P49588	AARS1	81129240
CLTTDEYDGHSTYPSHQYQ	C[57.0215]LTTDEYDGHSTYPSHQYQ	2,3	P30043	BLVRB	348785280
CMEPDPEIPSAFNSLQR	C[57.0215]MEPDPEIPSAFNSLQR	2	Q9NX46	ADPRS	31865766
CMMAQYNRHDSPEDVK	C[57.0215]MMAQYNR[0.9840]HDSPEDVK	2,3	P31948	STIP1	152567280
CMTNTPVVVR	C[57.0215]MTNTPVVVR	2	P32322	PYCR1	661802240
CMVEVPQELETSTGHSLEK	C[57.0215]MVEVPQELETSTGHSLEK	2,3	Q32MZ4	LRRFIP1	270072000
CNEIINWLDK	C[57.0215]NEIINWLDK	2	P11142	HSPA8	1398151040
CNESLYGR	C[57.0215]NESLYGR	2	Q13643	FHL3	44351148
CNQIANELCECPELLGSAFR	C[57.0215]NQIANELC[57.0215]EC[57.0215]PELLGSAFR	2	P48506	GCLC	76974960
CNRAGKPVICATQMLESMIK	C[57.0215]NR[0.9840]AGKPVIC[57.0215]ATQMLESMIK	3	P14618	PKM	201560272
CNTCGEPITDR	C[57.0215]NTC[57.0215]GEPITDR	2	Q15942	ZYX	58838920
CPACFVGTITGDR	C[57.0215]PAC[57.0215]FVGTITGDR	2	O15067	PFAS	330988992
CPALYWLSGLTCTEQNFISK	C[57.0215]PALYWLSGLTC[57.0215]TEQNFISK	2	P10768	ESD	61773716
CPDGSTCCELPSGK	C[57.0215]PDGSTC[57.0215]C[57.0215]ELPSGK	2	P28799	GRN	45083108
CPEAECFR	C[57.0215]PEAEC[57.0215]FR	2	P08648	ITGA5	26424762
CPEALFQPSFLGMESCGIHETTFNSIMK	C[57.0215]PEALFQPSFLGMESC[57.0215]GIHETTFN[0.9840]SIMK	3	P60709	ACTB	45090236
CPEGFLGEYCQHRDPCEK	C[57.0215]PEGFLGEYC[57.0215]QHR[0.9840]DPC[57.0215]EK	3	Q04721	NOTCH2	56781420
CPELLANYCDMLLR	C[57.0215]PELLANYC[57.0215]DMLLR	2	Q93034	CUL5	32053988
CPESGEHYEVTLLHFLQEYL	C[57.0215]PESGEHYEVTLLHFLQEYL	3	Q86TI2	DPP9	25555236
CPHVTEHIPR	C[57.0215]PHVTEHIPR	3	P48449	LSS	88384840
CPLGVDISK	C[57.0215]PLGVDISK	2	Q9H4B0	OSGEPL1	43772184
CPLMLTECPACK	C[57.0215]PLMLTEC[57.0215]PAC[57.0215]K	2	Q12933	TRAF2	43009720
CPNPTCENMNFSWR	C[57.0215]PNPTC[57.0215]ENMNFSWR	2	P35637	FUS	86838864
CPPDYPIHPPR	C[57.0215]PPDYPIHPPR	3	Q9H832	UBE2Z	103930728
CPPGVVPACHNSK	C[57.0215]PPGVVPAC[57.0215]HNSK	3	P49327	FASN	132153904
CPQIVIAFYEER	C[57.0215]PQIVIAFYEER	2	Q13185	CBX3	247341520
CPSTHSEELHDCIQK	C[57.0215]PSTHSEELHDC[57.0215]IQK	3,4	P48507	GCLM	434460160
CPTLEQYAMR	C[57.0215]PTLEQYAMR	2	P48643	CCT5	75320344
CPVTVCGDVHGQFHDLMELFR	C[57.0215]PVTVC[57.0215]GDVHGQFHDLMELFR	3,4	P62714	PPP2CB	70474840
CQEAQNGSESEVWTHQSK	C[57.0215]QEAQNGSESEVWTHQSK	3	Q9Y2Z0	SUGT1	89395448
CQEAQNGSESEVWTHQSK	C[57.0215]QEAQN[0.9840]GSESEVWTHQSK	3	Q9Y2Z0	SUGT1	57826724
CQEVISWLDANTLAEK	C[57.0215]QEVISWLDANTLAEK	2	P0DMV8	HSPA1A	180898048
CQEVISWLDANTLAEKDEFEHK	C[57.0215]QEVISWLDANTLAEKDEFEHK	3,4	P0DMV8	HSPA1A	806379780
CQHAAEIITDLLR	C[57.0215]QHAAEIITDLLR	2,3	Q96AE4	FUBP1	52446680
CQLEINFNTLQTK	C[57.0215]QLEINFNTLQTK	2	P12814	ACTN1	574060540
CQLLQQHEEYQEELEFCEK	C[57.0215]QLLQQHEEYQEELEFC[57.0215]EK	3	Q9NZL4	HSPBP1	104960000
CQVFEETQIGGER	C[57.0215]QVFEETQIGGER	2	Q99832	CCT7	173425664
CQYVTEK	C[57.0215]QYVTEK	2	P04075	ALDOA	263514928
CRLFVGNLPADITEDEFK	C[57.0215]RLFVGNLPADITEDEFK	2	P23246	SFPQ	129592320
CREILSVDCSTNNPSQAK	C[57.0215]R[0.9840]EILSVDC[57.0215]STNNPSQAK	2	P10909	CLU	99671488
CRNGPGFHNDIDSNSTIQEILIPASK	C[57.0215]R[0.9840]NGPGFHNDIDSNSTIQEILIPASK	3	Q96I24	FUBP3	99519264
CSEGVFLLTTTPR	C[57.0215]SEGVFLLTTTPR	2	P23246	SFPQ	229867296
CSESIPK	C[57.0215]SESIPK	2	P09874	PARP1	43267108
CSGIASAAAAAVEAAR	C[57.0215]SGIASAAAAAVEAAR	2	Q15274	QPRT	95217016
CSGPGLER	C[57.0215]SGPGLER	2	P21333	FLNA	87714368
CSLPAEEDSVLEK	C[57.0215]SLPAEEDSVLEK	2	P27816	MAP4	667214080
CSNEAVLVATFHPTDPTVLITCGK	C[57.0215]SNEAVLVATFHPTDPTVLITC[57.0215]GK	3	O95834	EML2	46220864
CSNLCTEIVEYTSK	C[57.0215]SNLC[57.0215]TEIVEYTSK	2	P23921	RRM1	384272800
CSVCGGAIMPEPGQEETVR	C[57.0215]SVC[57.0215]GGAIMPEPGQEETVR	2	Q15654	TRIP6	88717856
CSVCPDYDLCSVCEGK	C[57.0215]SVC[57.0215]PDYDLC[57.0215]SVC[57.0215]EGK	2	Q13501	SQSTM1	45378848
CSVCSEPIMPEPGR	C[57.0215]SVC[57.0215]SEPIMPEPGR	2	Q15942	ZYX	51188640
CSVCSEPIMPEPGRDETVR	C[57.0215]SVC[57.0215]SEPIMPEPGR[0.9840]DETVR	2	Q15942	ZYX	45645964
CSVDFTR	C[57.0215]SVDFTR	2	P09960	LTA4H	42657492
CSVLPLSQNQEFMPFVK	C[57.0215]SVLPLSQNQEFMPFVK	2	P41250	GARS1	89794688
CSVNATPQQMPQTEK	C[57.0215]SVNATPQQMPQTEK	2	Q5JRX3	PITRM1	70786968
CSYQPTMEGVHTVHVTFAGVPIPR	C[57.0215]SYQPTMEGVHTVHVTFAGVPIPR	3,4	P21333	FLNA	1121405180
CTEDMTEDELR	C[57.0215]TEDMTEDELR	2	Q13148	TARDBP	104388632
CTELNQAWSSLGK	C[57.0215]TELNQAWSSLGK	2	Q13813	SPTAN1	90749440
CTESEEEEVTK	C[57.0215]TESEEEEVTK	2	P54578	USP14	200511456
CTGGEVGATSALAPK	C[57.0215]TGGEVGATSALAPK	2	P30050	RPL12	46692144
CTTDHISAAGPWLK	C[57.0215]TTDHISAAGPWLK	2,3	Q99798	ACO2	277942272
CTTREDSPK	C[57.0215]TTR[0.9840]EDSPK	2	Q13642	FHL1	52133680
CTVFHGAQVEDAFR	C[57.0215]TVFHGAQVEDAFR	2,3	P49327	FASN	87888416
CTYLVLDEADR	C[57.0215]TYLVLDEADR	2	Q92841	DDX17	86628240
CVACECDLGGSSSGAEVR	C[57.0215]VAC[57.0215]EC[57.0215]DLGGSSSGAEVR	2	Q8WWI1	LMO7	48828140
CVAVGPGGYAVVVCIGQIVLLK	C[57.0215]VAVGPGGYAVVVC[57.0215]IGQIVLLK	2	O75083	WDR1	46406052
CVDDHMHLIPTMTK	C[57.0215]VDDHMHLIPTMTK	3	Q96C01	FAM136A	95925856
CVEILSR	C[57.0215]VEILSR	2	A1L0T0	ILVBL	58767360
CVEVETDVVSNTSGSAR	C[57.0215]VEVETDVVSNTSGSAR	2	Q15024	EXOSC7	56992468
CVFEMPNENDK	C[57.0215]VFEMPNENDK	2	Q9P0L0	VAPA	88339896
CVGAELEYDSEHSDWHGFD	C[57.0215]VGAELEYDSEHSDWHGFD	3	Q9GZN8	ADISSP	105632520
CVICGGPGVSDAYYCK	C[57.0215]VIC[57.0215]GGPGVSDAYYC[57.0215]K	2	Q7RTV0	PHF5A	56851224
CVLLSNLSSTSHVPEVDPGSAELQK	C[57.0215]VLLSNLSSTSHVPEVDPGSAELQK	3	P49327	FASN	1266320380
CVLPEEDSGELAK	C[57.0215]VLPEEDSGELAK	2	Q9Y3F4	STRAP	55884104
CVLPEEDSGELAKPK	C[57.0215]VLPEEDSGELAKPK	2,3	Q9Y3F4	STRAP	353947872
CVLSGPPQLEK	C[57.0215]VLSGPPQLEK	2	Q9BQ52	ELAC2	34359008
CVLTHSPTWIIDPIDGTCNFVHR	C[57.0215]VLTHSPTWIIDPIDGTC[57.0215]NFVHR	3,4	O14732	IMPA2	37267944
CVPGEVEK	C[57.0215]VPGEVEK	2	P14543	NID1	2814768380
CVSCLPGQR	C[57.0215]VSC[57.0215]LPGQR	2	Q9Y490	TLN1	241251312
CVVVGDGAVGK	C[57.0215]VVVGDGAVGK	2	P60953	CDC42	222477152
CVYKPMQPGPHVVK	C[57.0215]VYKPMQPGPHVVK	3,4	O75369	FLNB	364806464
CYEMASHLR	C[57.0215]YEMASHLR	2,3	P07737	PFN1	185396032
CYRCGETGHVAINCSK	C[57.0215]YR[0.9840]C[57.0215]GETGHVAINC[57.0215]SK	3	P62633	CNBP	15934641
CYSCGEFGHIQK	C[57.0215]YSC[57.0215]GEFGHIQK	2,3	P62633	CNBP	142259856
DAAAGPDVGAAGDAPAPAPNK	DAAAGPDVGAAGDAPAPAPNK	2	O75907	DGAT1	103139024
DAAAICQPSAGVHIVMPGYYSPESMGLLDPATSDGR	DAAAIC[57.0215]QPSAGVHIVMPGYYSPESMGLLDPATSDGR	3	P43304	GPD2	71121336
DAEGILEDLQSYR	DAEGILEDLQSYR	2	Q9NUQ9	CYRIB	34818460
DAESIHQYLLQR	DAESIHQYLLQR	2,3	P55786	NPEPPS	60509008
DAFDRNPELQNLLLDDFFK	DAFDRNPELQNLLLDDFFK	2,3	P52209	PGD	47687232
DAFEHIVTQFSSVPVSVVSDSYDIYNACEK	DAFEHIVTQFSSVPVSVVSDSYDIYNAC[57.0215]EK	3	P43490	NAMPT	57570820
DAFITQAQEQQIELLEIPEHSDIK	DAFITQAQEQQIELLEIPEHSDIK	3	Q69YN2	CWF19L1	97704192
DAGEGGLSLAIEGPSK	DAGEGGLSLAIEGPSK	2	P21333	FLNA	1095491200
DAGEGGLSLAVEGPSK	DAGEGGLSLAVEGPSK	2	Q14315	FLNC	70088520
DAGEGLLAVQITDPEGKPK	DAGEGLLAVQITDPEGKPK	2,3	P21333	FLNA	599395580
DAGEGLLAVQITDQEGK	DAGEGLLAVQITDQEGK	2	O75369	FLNB	55523940
DAGEGLLAVQITDQEGKPK	DAGEGLLAVQITDQEGKPK	2,3	O75369	FLNB	1181069820
DAGLHCLELGHTGEAGPHAMVR	DAGLHC[57.0215]LELGHTGEAGPHAMVR	4	O15067	PFAS	76142984
DAGMQLQGYR	DAGMQLQGYR	2	P00505	GOT2	210934000
DAGTIAGLNVMR	DAGTIAGLNVMR	2	P11021	HSPA5	73595112
DAGVTESGLNVTLTIR	DAGVTESGLNVTLTIR	2	Q15365	PCBP1	139788160
DAGYEFDICFTSVQK	DAGYEFDIC[57.0215]FTSVQK	2	P18669	PGAM1	207998304
DAGYGGISLAVEGPSK	DAGYGGISLAVEGPSK	2	O75369	FLNB	128214808
DAGYGGLSLSIEGPSK	DAGYGGLSLSIEGPSK	2	P21333	FLNA	137516240
DAHWSEDSEADCHAL	DAHWSEDSEADC[57.0215]HAL	2,3	Q9BW91	NUDT9	93089984
DAIAQAVR	DAIAQAVR	2	P29401	TKT	227661136
DAILDALENLTAEELK	DAILDALENLTAEELK	2	Q9ULZ3	PYCARD	35263904
DALEFWLQAGVDGFQVR	DALEFWLQAGVDGFQVR	2	P08195	SLC3A2	63708884
DALLSALSIQNYHLECNETK	DALLSALSIQNYHLEC[57.0215]NETK	2,3	Q01082	SPTBN1	67624672
DALRDEYDDLSDLNAVQMESVR	DALRDEYDDLSDLNAVQMESVR	2,3	O15173	PGRMC2	30700456
DAPQDFHPDR	DAPQDFHPDR	2,3	P21333	FLNA	83129776
DAQGAATYAVVSSPAGILSLTLLER	DAQGAATYAVVSSPAGILSLTLLER	2	Q96IR7	HPDL	12852393
DARQVTSNSLSGTQEDGLDDPR	DAR[0.9840]QVTSNSLSGTQEDGLDDPR	2	P30533	LRPAP1	80608240
DASIVGFFDDSFSEAHSEFLK	DASIVGFFDDSFSEAHSEFLK	2,3	P30101	PDIA3	2502237180
DASLMVTNDGATILK	DASLMVTNDGATILK	2	P78371	CCT2	134393024
DATLLIHEATLEDGLEEEAVEK	DATLLIHEATLEDGLEEEAVEK	2,3	Q9BQ52	ELAC2	84646768
DATNVGDEGGFAPNILENK	DATNVGDEGGFAPNILENK	2	P06733	ENO1	2946422780
DAVSGMGVIVHIIEK	DAVSGMGVIVHIIEK	2	P49720	PSMB3	117038040
DAYSGGAVNLYHVR	DAYSGGAVNLYHVR	2	P28074	PSMB5	87674504
DCDHADEQK	DC[57.0215]DHADEQK	2	P62633	CNBP	5502733
DCDLQEDACYNCGRGGHIAK	DC[57.0215]DLQEDAC[57.0215]YNC[57.0215]GR[0.9840]GGHIAK	2,3	P62633	CNBP	129595264
DCEECIQLEPTFIK	DC[57.0215]EEC[57.0215]IQLEPTFIK	2	P31948	STIP1	576373570
DCGATWVVLGHSER	DC[57.0215]GATWVVLGHSER	2,3	P60174	TPI1	1760287740
DCGATWVVLGHSERR	DC[57.0215]GATWVVLGHSERR	3	P60174	TPI1	31282980
DCGEWAIPGGMVDPGEK	DC[57.0215]GEWAIPGGMVDPGEK	2	Q9BW91	NUDT9	61655416
DCIGGCSDLVSLQQSGELLTR	DC[57.0215]IGGC[57.0215]SDLVSLQQSGELLTR	2	P35754	GLRX	130526512
DCPHISQRSQTEAVTFLANHDDSR	DC[57.0215]PHISQR[0.9840]SQTEAVTFLANHDDSR	3	Q9Y2S7	POLDIP2	52771336
DCTPIEYPKPDGQISFDLLSSVALSGTNHEHDQPAHLTLR	DC[57.0215]TPIEYPKPDGQISFDLLSSVALSGTNHEHDQPAHLTLR	5	Q16134	ETFDH	40190172
DCVDIEVFPAGENTEDQK	DC[57.0215]VDIEVFPAGENTEDQK	2	Q32MZ4	LRRFIP1	183171568
DDAIVCNIGHFDVEIDVK	DDAIVC[57.0215]NIGHFDVEIDVK	2,3	P23526	AHCY	625190210
DDAMLLK	DDAMLLK	2	P10809	HSPD1	141607984
DDANNDPQWSEEQLIAAK	DDANNDPQWSEEQLIAAK	2	P22234	PAICS	1292938110
DDANNDPQWSEEQLIAAK	DDANN[0.9840]DPQWSEEQLIAAK	2	P22234	PAICS	67637792
DDDDVVIGK	DDDDVVIGK	2	O15144	ARPC2	291602528
DDDEGPVSNQGYMPYLNR	DDDEGPVSNQGYMPYLNR	2	Q9UH65	SWAP70	43622188
DDDHGILDQFSRSVNVSLTQEELDSGLDELSVR	DDDHGILDQFSR[0.9840]SVNVSLTQEELDSGLDELSVR	3	Q9Y2D5	PALM2AKAP2	21890040
DDDIEEGDLPEHK	DDDIEEGDLPEHK	2	Q14696	MESD	541868480
DDDKNNDGYIDYAEFAK	DDDKNNDGYIDYAEFAK	2,3	Q8NI22	MCFD2	164335264
DDDLFHSYTTIMALIHLGSSK	DDDLFHSYTTIMALIHLGSSK	3	Q8NEZ5	FBXO22	36177468
DDDSNFHMDFIVAASNLR	DDDSNFHMDFIVAASNLR	2,3	P22314	UBA1	74811864
DDDVPLMWR	DDDVPLMWR	2	O43252	PAPSS1	44180220
DDEAAAVALSSLIHALDDLDMVAIVR	DDEAAAVALSSLIHALDDLDMVAIVR	3	P13010	XRCC5	96041960
DDEEMNTWIQAISSAISSDK	DDEEMNTWIQAISSAISSDK	2	Q01082	SPTBN1	131651160
DDEENYLDLFSHK	DDEENYLDLFSHK	2,3	Q07666	KHDRBS1	819249020
DDEFYQQWQLK	DDEFYQQWQLK	2	Q9C0B1	FTO	84951720
DDELYILTNVGEPTEFK	DDELYILTNVGEPTEFK	2	Q4J6C6	PREPL	172668288
DDETMYVESK	DDETMYVESK	2	O15144	ARPC2	210819424
DDEVAQLK	DDEVAQLK	2	P07195	LDHB	313336032
DDGLFSGDPNWFPK	DDGLFSGDPNWFPK	2	P37802	TAGLN2	5957799900
DDGLFSGDPNWFPKK	DDGLFSGDPNWFPKK	2	P37802	TAGLN2	60701696
DDGSAVIWVTFK	DDGSAVIWVTFK	2	Q14019	COTL1	285698720
DDGSTLMEIDGDK	DDGSTLMEIDGDK	2	O96019	ACTL6A	61633092
DDGSWEVIEGYR	DDGSWEVIEGYR	2	P00367	GLUD1	120572400
DDGVSIPGEYTSFLAPISSSK	DDGVSIPGEYTSFLAPISSSK	2	O14744	PRMT5	282717152
DDHLLPM	DDHLLPM	2	P20645	M6PR	59124092
DDIENMVK	DDIENMVK	2	P38646	HSPA9	444813568
DDIIENAPTTHTEEYSGEEK	DDIIENAPTTHTEEYSGEEK	2,3	O14744	PRMT5	414319648
DDILCPDCGK	DDILC[57.0215]PDC[57.0215]GK	2	Q14192	FHL2	57992960
DDILNGSHPVSFDK	DDILNGSHPVSFDK	2,3	Q9Y490	TLN1	350573088
DDILNGSHPVSFDK	DDILN[0.9840]GSHPVSFDK	2,3	Q9Y490	TLN1	278505408
DDLDEEEDTHL	DDLDEEEDTHL	2	O00592	PODXL	259078752
DDLESFQLEISGFLK	DDLESFQLEISGFLK	2	Q52LJ0	FAM98B	15658750
DDLLGFALR	DDLLGFALR	2	Q9Y617	PSAT1	88620872
DDNGKPYVLPSVR	DDNGKPYVLPSVR	2,3	P00505	GOT2	1155496450
DDNGVPFVR	DDNGVPFVR	2	P09972	ALDOC	60557816
DDNGKPYVLPSVR	DDN[0.9840]GKPYVLPSVR	2,3	P00505	GOT2	97244632
DDPEGLEFPWGPK	DDPEGLEFPWGPK	2	Q6DKJ4	NXN	42846892
DDPITLFVALSPQGTAQGELFLDDGHTFNYQTR	DDPITLFVALSPQGTAQGELFLDDGHTFNYQTR	3	Q14697	GANAB	60855560
DDPLTNLNTAFDVAEK	DDPLTNLNTAFDVAEK	2	P12814	ACTN1	564021180
DDPPPPEDDENK	DDPPPPEDDENK	2	P63208	SKP1	248329280
DDPPPPEDDENKEK	DDPPPPEDDENKEK	2	P63208	SKP1	58114080
DDPSSFR	DDPSSFR	2	Q15436	SEC23A	63876928
DDPSTIEK	DDPSTIEK	2	P60953	CDC42	51981872
DDPTLLSSGR	DDPTLLSSGR	2	P22061	PCMT1	142495696
DDPVTNLNNAFEVAEK	DDPVTNLNNAFEVAEK	2	O43707	ACTN4	908477760
DDQEQQLEFGAVYTATITEIR	DDQEQQLEFGAVYTATITEIR	2	Q8TCS8	PNPT1	52627168
DDQFLLDGQLLPDNFIAACTEK	DDQFLLDGQLLPDNFIAAC[57.0215]TEK	2	P10768	ESD	494334240
DDQLLDDGK	DDQLLDDGK	2	Q15370	ELOB	103299112
DDQVTVIGAGVTLHEALAAAELLK	DDQVTVIGAGVTLHEALAAAELLK	2,3	P29401	TKT	1297687810
DDRPNTDIVDEDPYAIQIISWCPESR	DDRPNTDIVDEDPYAIQIISWC[57.0215]PESR	3	Q5T5C0	STXBP5	42408044
DDRRDRYSAGK	DDR[0.9840]R[0.9840]DR[0.9840]YSAGK	2	P17844	DDX5	103380568
DDRSWSSRDDYSRDDYR	DDR[0.9840]SWSSR[0.9840]DDYSR[0.9840]DDYR	2	P23588	EIF4B	42687120
DDSIEGIYDTLK	DDSIEGIYDTLK	2	P23921	RRM1	212447664
DDTIMATESEVTAFAVLDQDQK	DDTIMATESEVTAFAVLDQDQK	2	P55263	ADK	67360016
DDVAQTDLLQIDPNFGSK	DDVAQTDLLQIDPNFGSK	2	P08195	SLC3A2	511161888
DDVAQTDLLQIDPNFGSKEDFDSLLQSAK	DDVAQTDLLQIDPNFGSKEDFDSLLQSAK	3	P08195	SLC3A2	30880584
DDVFLSVPCILGQNGISDLVK	DDVFLSVPC[57.0215]ILGQNGISDLVK	2	P00338	LDHA	3627903740
DDVFLSVPCILGQNGISDLVK	DDVFLSVPC[57.0215]ILGQN[0.9840]GISDLVK	2	P00338	LDHA	1088717570
DDVGGAQDVGMLGILVK	DDVGGAQDVGMLGILVK	2	Q9H0R4	HDHD2	52573636
DDYPSSPPK	DDYPSSPPK	2	P63279	UBE2I	242141104
DEADVLEVDQGFDDHNLPCDVIWLDIEHADGK	DEADVLEVDQGFDDHNLPC[57.0215]DVIWLDIEHADGK	3,4	Q14697	GANAB	407623552
DEALDQVSGIPGCIFVHASGFIGGHR	DEALDQVSGIPGC[57.0215]IFVHASGFIGGHR	3,4	Q9HB07	MYG1	68835104
DEAWVLETIGK	DEAWVLETIGK	2	Q12765	SCRN1	57496920
DECPEVR	DEC[57.0215]PEVR	2	P30153	PPP2R1A	50045148
DEDFVKPK	DEDFVKPK	2	Q9UNZ2	NSFL1C	100943024
DEDPLELANTLYNNTIK	DEDPLELANTLYNNTIK	2	Q6P1N9	TATDN1	200024080
DEDPVCLQLDDILSK	DEDPVC[57.0215]LQLDDILSK	2	Q9NX01	TXNL4B	56833760
DEDPYCVACFGELFAPK	DEDPYC[57.0215]VAC[57.0215]FGELFAPK	2	Q13643	FHL3	80423872
DEDQLEAFLK	DEDQLEAFLK	2	Q99757	TXN2	228664752
DEDSAEALLK	DEDSAEALLK	2	Q13813	SPTAN1	91203744
DEDWNMGDIVYTLTNR	DEDWNMGDIVYTLTNR	2	Q04446	GBE1	128134216
DEEMIGPIIDK	DEEMIGPIIDK	2	Q9NTK5	OLA1	374504864
DEESHEFVIEAGALMLADNGVCCIDEFDK	DEESHEFVIEAGALMLADNGVC[57.0215]C[57.0215]IDEFDK	3	Q14566	MCM6	18432684
DEEVHAGLGELLR	DEEVHAGLGELLR	2,3	P50454	SERPINH1	1769648380
DEFSYQEMIANLPLCSHPNPR	DEFSYQEMIANLPLC[57.0215]SHPNPR	3	P19623	SRM	90622832
DEFTIIPVLVGALSESK	DEFTIIPVLVGALSESK	2	Q9Y316	MEMO1	28765934
DEFTNTCPSDK	DEFTNTC[57.0215]PSDK	2	Q9Y696	CLIC4	116740168
DEGWLAEHMLILGITSPAGK	DEGWLAEHMLILGITSPAGK	2,3	Q16822	PCK2	91277488
DEIALVLFGTDGTDNPLSGGDQYQNITVHR	DEIALVLFGTDGTDNPLSGGDQYQNITVHR	3	P13010	XRCC5	102570992
DEIFQVHWSPHNETILASSGTDR	DEIFQVHWSPHNETILASSGTDR	3,4	Q16576	RBBP7	169500032
DEIFQVQWSPHNETILASSGTDR	DEIFQVQWSPHNETILASSGTDR	3	Q09028	RBBP4	119757240
DELADEIANSSGK	DELADEIANSSGK	2	P35579	MYH9	48987304
DELEVIHLIEEHR	DELEVIHLIEEHR	3	P10155	RO60	52900968
DELFALEQSCAQVVLQAANER	DELFALEQSC[57.0215]AQVVLQAANER	2	Q16658	FSCN1	473504640
DELHHSGWNTCSSCFGDSTK	DELHHSGWNTC[57.0215]SSC[57.0215]FGDSTK	3	Q13228	SELENBP1	51331536
DELNADHPFIYIIR	DELNADHPFIYIIR	2,3	P36952	SERPINB5	206315264
DENAIYFLGNSLGLQPK	DENAIYFLGNSLGLQPK	2	Q16719	KYNU	242616672
DENATLDGGDVLFTGR	DENATLDGGDVLFTGR	2	O94760	DDAH1	207306816
DENKVDGMNAPK	DENKVDGMNAPK	2	P23588	EIF4B	50912832
DENLALYVENQFR	DENLALYVENQFR	2	P02786	TFRC	75900816
DENSVELTMAEGPYK	DENSVELTMAEGPYK	2	Q14697	GANAB	237215920
DEPCLLK	DEPC[57.0215]LLK	2	O75369	FLNB	203021664
DEPDTNLVALMK	DEPDTNLVALMK	2	O95433	AHSA1	306388864
DEPGAWEETFK	DEPGAWEETFK	2	Q14697	GANAB	53347696
DEPQRRSARLSAK	DEPQR[0.9840]R[0.9840]SAR[0.9840]LSAK	2	P05204	HMGN2	48031456
DEPSVAAMVYPFTGDHK	DEPSVAAMVYPFTGDHK	2,3	P53396	ACLY	196676880
DEQFEQCVQNFNK	DEQFEQC[57.0215]VQNFNK	2	O00499	BIN1	54076016
DEQGACAVLAVHLNTLLGER	DEQGAC[57.0215]AVLAVHLNTLLGER	2,3	P40121	CAPG	132370384
DEQGACAVLAVHLNTLLGERPVQHR	DEQGAC[57.0215]AVLAVHLNTLLGERPVQHR	3,4,5	P40121	CAPG	230750880
DEQLESLFQR	DEQLESLFQR	2	P05198	EIF2S1	227080304
DEQSAVSMLK	DEQSAVSMLK	2	Q01082	SPTBN1	91374744
DESYRPIVDYIDAQFENYLQEELK	DESYRPIVDYIDAQFENYLQEELK	3	Q92599	SEPTIN8	50573476
DETNARDTYVSSFPR	DETNAR[0.9840]DTYVSSFPR	2	P23193	TCEA1	119340656
DETVSDCSPHIANIGR	DETVSDC[57.0215]SPHIANIGR	2	P47756	CAPZB	48116224
DEVAVCNLASLALNMYVTSEHTYDFK	DEVAVC[57.0215]NLASLALNMYVTSEHTYDFK	3	P23921	RRM1	102363248
DEVQEVVYFSAADHEPESK	DEVQEVVYFSAADHEPESK	2,3	Q12765	SCRN1	196017120
DEYDDLSDLNAVQMESVR	DEYDDLSDLNAVQMESVR	2	O15173	PGRMC2	41598384
DFAIDIIK	DFAIDIIK	2	Q15181	PPA1	36122628
DFDGLVQVIIPQDESAASVK	DFDGLVQVIIPQDESAASVK	2	Q6PI48	DARS2	198879648
DFDTALK	DFDTALK	2	P31948	STIP1	109743696
DFLDGVYAFEYYPSTPGR	DFLDGVYAFEYYPSTPGR	2	O75369	FLNB	59786736
DFMIQGGDFVNGDGTGVASIYR	DFMIQGGDFVNGDGTGVASIYR	2	O43447	PPIH	23534650
DFNDPSQDPDFTQVVELDLK	DFNDPSQDPDFTQVVELDLK	2	P21399	ACO1	133377576
DFNMPLTISSLK	DFNMPLTISSLK	2	Q96HC4	PDLIM5	48488988
DFPETNNILK	DFPETNNILK	2	P49915	GMPS	67894304
DFTPVCTTELGR	DFTPVC[57.0215]TTELGR	2	P30041	PRDX6	82654984
DFTVSALHGDMDQK	DFTVSALHGDMDQK	2	Q14240	EIF4A2	46329828
DFTVSAMHGDMDQK	DFTVSAMHGDMDQK	2,3	P60842	EIF4A1	108993184
DFVAEPMGEKPVGSLAGIGEVLGK	DFVAEPMGEKPVGSLAGIGEVLGK	2,3	O75531	BANF1	777689220
DGADFAK	DGADFAK	2	P04075	ALDOA	49102544
DGADFAKWR	DGADFAKWR	2	P04075	ALDOA	95288000
DGAGFLINLIDSPGHVDFSSEVTAALR	DGAGFLINLIDSPGHVDFSSEVTAALR	3	P13639	EEF2	402472000
DGDFCIR	DGDFC[57.0215]IR	2	P17655	CAPN2	38913140
DGDFENPVPYTGAVK	DGDFENPVPYTGAVK	2	P30040	ERP29	139172928
DGDGTITTK	DGDGTITTK	2	P0DP23	CALM1	738234300
DGDLIATK	DGDLIATK	2	O43852	CALU	115864264
DGDSVMVLPTIPEEEAK	DGDSVMVLPTIPEEEAK	2	P30041	PRDX6	1871569150
DGDVTVTNDGATILSMMDVDHQIAK	DGDVTVTNDGATILSMMDVDHQIAK	3	P48643	CCT5	440630208
DGEDQTQDTELVETR	DGEDQTQDTELVETR	2	P01889	HLA-B	230733888
DGEDQTQDTELVETRPAGDGTFQK	DGEDQTQDTELVETRPAGDGTFQK	3	P04439	HLA-A	188950272
DGEDQTQDTELVETRPAGDR	DGEDQTQDTELVETRPAGDR	2,3	P01889	HLA-B	65417164
DGEEAGAYDGPR	DGEEAGAYDGPR	2	P30101	PDIA3	421810848
DGEIYCK	DGEIYC[57.0215]K	2	P21291	CSRP1	89317704
DGELLFVHSAEGSEFWSALLEK	DGELLFVHSAEGSEFWSALLEK	2,3	P17655	CAPN2	143477504
DGELPVEDDIDLSDVELDDLGK	DGELPVEDDIDLSDVELDDLGK	2	Q15084	PDIA6	205672800
DGEQHEDLNEVAK	DGEQHEDLNEVAK	2,3	O95831	AIFM1	121395544
DGETLEELMK	DGETLEELMK	2	P13797	PLS3	288856640
DGETPDPEDPSR	DGETPDPEDPSR	2	P09960	LTA4H	200796336
DGFIDKEDLHDMLASLGK	DGFIDKEDLHDMLASLGK	2,3	O14950	MYL12B	110001760
DGGAWGTEQR	DGGAWGTEQR	2	P09382	LGALS1	250448624
DGHFALEELAQAGYEVVGLDWTVAPK	DGHFALEELAQAGYEVVGLDWTVAPK	3	P06132	UROD	143920464
DGHHHYEGAVVILDAGAQYGK	DGHHHYEGAVVILDAGAQYGK	4	P49915	GMPS	69893712
DGHNLISLLEVLSGDSLPR	DGHNLISLLEVLSGDSLPR	2,3	Q15149	PLEC	81937024
DGIEPGHIPGTVNIPFTDFLSQEGLEK	DGIEPGHIPGTVNIPFTDFLSQEGLEK	3	P25325	MPST	45442376
DGIVPDIAVGTK	DGIVPDIAVGTK	2	P26599	PTBP1	87767984
DGKPLLPEPEEK	DGKPLLPEPEEK	2	P20810	CAST	123345560
DGKPLLPEPEEKPK	DGKPLLPEPEEKPK	3	P20810	CAST	269168192
DGKPLLPEPEEKPKPR	DGKPLLPEPEEKPKPR	3,4	P20810	CAST	608546430
DGLALGPGPFVTALEYATDTK	DGLALGPGPFVTALEYATDTK	2	Q9H0R4	HDHD2	37978468
DGLLENQTPEFFQDVCK	DGLLENQTPEFFQDVC[57.0215]K	2	P49327	FASN	48966560
DGLLENQTPEFFQDVCKPK	DGLLENQTPEFFQDVC[57.0215]KPK	2,3	P49327	FASN	529261568
DGMEYPFIGEGEPHVDGEPGDLR	DGMEYPFIGEGEPHVDGEPGDLR	2,3	Q9UBS4	DNAJB11	140215344
DGNASGTTLLEALDCILPPTR	DGNASGTTLLEALDC[57.0215]ILPPTR	2	P68104	EEF1A1	53809360
DGNASGTTLLEALDCILPPTRPTDK	DGNASGTTLLEALDC[57.0215]ILPPTRPTDK	3	P68104	EEF1A1	28956058
DGNASGTTLLEALDCILPPTRPTDKPLR	DGNASGTTLLEALDC[57.0215]ILPPTRPTDKPLR	3,4	P68104	EEF1A1	647782980
DGNASGTTLLEALDCILPPTRPTDKPLRLPLQDVYK	DGNASGTTLLEALDC[57.0215]ILPPTRPTDKPLR[0.9840]LPLQDVYK	4	P68104	EEF1A1	210413984
DGNGEVLLEEFSEYIHAQVASGK	DGNGEVLLEEFSEYIHAQVASGK	3	O95302	FKBP9	49572548
DGNGYISAAELR	DGNGYISAAELR	2	P0DP23	CALM1	110372552
DGNVLLHEMQIQHPTASLIAK	DGNVLLHEMQIQHPTASLIAK	3	P40227	CCT6A	233248864
DGNASGTTLLEALDCILPPTRPTDKPLR	DGN[0.9840]ASGTTLLEALDC[57.0215]ILPPTRPTDKPLR	3,4	P68104	EEF1A1	31487508
DGNGYISAAELR	DGN[0.9840]GYISAAELR	2	P0DP23	CALM1	58128308
DGPLNMILDDGGDLTNLIHTK	DGPLNMILDDGGDLTNLIHTK	2,3	P23526	AHCY	2042392320
DGPLNMILDDGGDLTNLIHTK	DGPLNM[15.9949]ILDDGGDLTNLIHTK	3	P23526	AHCY	46673016
DGPLNMILDDGGDLTNLIHTK	DGPLN[0.9840]MILDDGGDLTNLIHTK	3	P23526	AHCY	51073848
DGQILPVPNVVVR	DGQILPVPNVVVR	2	Q9P258	RCC2	62938452
DGQLIATGSADASIK	DGQLIATGSADASIK	2	Q05048	CSTF1	62061772
DGQMLPGEDEPLHALVTANTMENVK	DGQMLPGEDEPLHALVTANTMENVK	3	Q15637	SF1	115772008
DGSCGVAYVVQEPGDYEVSVK	DGSC[57.0215]GVAYVVQEPGDYEVSVK	2	P21333	FLNA	670814780
DGSCGVSYVVQEPGDYEVSIK	DGSC[57.0215]GVSYVVQEPGDYEVSIK	2	Q14315	FLNC	41879128
DGSCSAEYIPFAPGDYDVNITYGGAHIPGSPFR	DGSC[57.0215]SAEYIPFAPGDYDVNITYGGAHIPGSPFR	3	O75369	FLNB	201510304
DGSCSVEYIPYEAGTYSLNVTYGGHQVPGSPFK	DGSC[57.0215]SVEYIPYEAGTYSLNVTYGGHQVPGSPFK	3	P21333	FLNA	231476976
DGSGDSHPDFPEDADIDLK	DGSGDSHPDFPEDADIDLK	3	Q08752	PPID	60956292
DGSIDLVINLPNNNTK	DGSIDLVINLPNNNTK	2	P31327	CPS1	702140350
DGSSGGVIR	DGSSGGVIR	2	P28072	PSMB6	76114248
DGSTATCVLAVDNILYIANLGDSR	DGSTATC[57.0215]VLAVDNILYIANLGDSR	2	Q9H0C8	ILKAP	14304483
DGSTTAGNSSQVSDGAAAILLAR	DGSTTAGNSSQVSDGAAAILLAR	2	P09110	ACAA1	80691064
DGSVAIASK	DGSVAIASK	2	P55809	OXCT1	243436144
DGSVAIASKPR	DGSVAIASKPR	2	P55809	OXCT1	62644352
DGTCTVTYLPTLPGDYSILVK	DGTC[57.0215]TVTYLPTLPGDYSILVK	2	O75369	FLNB	226004320
DGTLKPGDTIIEPTSGNTGIGLALAAAVR	DGTLKPGDTIIEPTSGNTGIGLALAAAVR	3	P35520	CBS	122343912
DGTVLCELINALYPEGQAPVK	DGTVLC[57.0215]ELINALYPEGQAPVK	2	P37802	TAGLN2	1995838590
DGTVLCELINALYPEGQAPVKK	DGTVLC[57.0215]ELINALYPEGQAPVKK	2,3	P37802	TAGLN2	595738620
DGTVLCELINALYPEGQAPVK	DGTVLC[57.0215]ELIN[0.9840]ALYPEGQAPVK	2	P37802	TAGLN2	21648468
DGTVTAGNASGVADGAGAVIIASEDAVK	DGTVTAGNASGVADGAGAVIIASEDAVK	2	P42765	ACAA2	258477248
DGTYAVTYIPDK	DGTYAVTYIPDK	2	O75369	FLNB	67903528
DGTYAVTYVPLTAGMYTLTMK	DGTYAVTYVPLTAGMYTLTMK	2	O75369	FLNB	50496848
DGVADVSIEDSVISLSGDHCIIGR	DGVADVSIEDSVISLSGDHC[57.0215]IIGR	2,3	P00441	SOD1	1298559230
DGVADVSIEDSVISLSGDHCIIGRTLVVHEK	DGVADVSIEDSVISLSGDHC[57.0215]IIGR[0.9840]TLVVHEK	3,4	P00441	SOD1	198087024
DGVSAAVISAELASFLATK	DGVSAAVISAELASFLATK	2	Q96G03	PGM2	57474848
DGVTVAVISGEALGIK	DGVTVAVISGEALGIK	2	O00625	PIR	100502544
DGVVLFK	DGVVLFK	2	P07237	P4HB	113747664
DGVVRPLK	DGVVRPLK	2	P49327	FASN	114436368
DGYADIVDVLNSPLEGPDQK	DGYADIVDVLNSPLEGPDQK	2	P49753	ACOT2	45023656
DHADSNIVIMLVGNK	DHADSNIVIMLVGNK	2,3	Q15907	RAB11B	54125448
DHALLEEQSK	DHALLEEQSK	2	O43707	ACTN4	484149856
DHENIVIAK	DHENIVIAK	2	P07237	P4HB	3097304580
DHFGLEGDEESTMLEDSVSPK	DHFGLEGDEESTMLEDSVSPK	2,3	Q9Y490	TLN1	749858560
DHGGALGPEEFK	DHGGALGPEEFK	2	O43707	ACTN4	614351740
DHINLPGFSGQNPLR	DHINLPGFSGQNPLR	2,3	P00491	PNP	196324864
DHLIGIGIAPLQFLPGENADSLGLSGR	DHLIGIGIAPLQFLPGENADSLGLSGR	3	P48200	IREB2	41157640
DHLLSVSLSGYINYLDR	DHLLSVSLSGYINYLDR	2,3	O75083	WDR1	82363112
DHLVPDPGCHYDQLIEINLSELKPHINGPFTPDLAHPVAEVGK	DHLVPDPGC[57.0215]HYDQLIEINLSELKPHINGPFTPDLAHPVAEVGK	6	Q99798	ACO2	94521312
DHLVTAYNHLFETK	DHLVTAYNHLFETK	2,3	Q00688	FKBP3	43395804
DHNEEEGEETGLRDEKPIK	DHNEEEGEETGLR[0.9840]DEKPIK	3	Q32MZ4	LRRFIP1	179798384
DHPFGFVAVPTK	DHPFGFVAVPTK	2	P63279	UBE2I	110023640
DHPHTAAYLQELGR	DHPHTAAYLQELGR	3	Q6GMV3	PTRHD1	87572160
DHQVLIK	DHQVLIK	2	Q08257	CRYZ	116216432
DHQYQFLEDAVR	DHQYQFLEDAVR	2	Q13263	TRIM28	63239468
DHSGTLGPEEFK	DHSGTLGPEEFK	2	P12814	ACTN1	199065744
DHTLEDEDVIQIVK	DHTLEDEDVIQIVK	2	Q9Y295	DRG1	192601248
DHTPSQELALTQSVGGDSSADR	DHTPSQELALTQSVGGDSSADR	3	Q86U44	METTL3	43105856
DHVYLQLHHLPPEQLATR	DHVYLQLHHLPPEQLATR	3,4	P31040	SDHA	234374560
DIAWTEDSKR	DIAWTEDSKR	2	O75083	WDR1	31675716
DICNDVLSLLEK	DIC[57.0215]NDVLSLLEK	2	P63104	YWHAZ	797360900
DICNDVLSLLEK	DIC[57.0215]N[0.9840]DVLSLLEK	2	P63104	YWHAZ	14084043
DIDDDLEGEVTEECGK	DIDDDLEGEVTEEC[57.0215]GK	2	Q9UHX1	PUF60	415486048
DIEIIHEELQLK	DIEIIHEELQLK	2,3	Q9NTK5	OLA1	209609344
DIEIIHEELQLKDEEMIGPIIDK	DIEIIHEELQLKDEEMIGPIIDK	3	Q9NTK5	OLA1	115816928
DIGAIAQVHAENGDIIAEEQQR	DIGAIAQVHAENGDIIAEEQQR	2,3	Q16555	DPYSL2	659966020
DIGAIAQVHAENGDIIAEEQQR	DIGAIAQVHAEN[0.9840]GDIIAEEQQR	2,3	Q16555	DPYSL2	117660352
DIHFMPCSGLTGANLK	DIHFMPC[57.0215]SGLTGANLK	2,3	P15170	GSPT1	126188816
DIIEHLNTSGAPADTSDPLQQICK	DIIEHLNTSGAPADTSDPLQQIC[57.0215]K	3	P37198	NUP62	120112352
DIINEEEVQFLK	DIINEEEVQFLK	2	P49588	AARS1	205326160
DIISIAEDEDLR	DIISIAEDEDLR	2	P12956	XRCC6	477485440
DIKPAATHHYLVVPK	DIKPAATHHYLVVPK	4	Q9NQE9	HINT3	53887416
DILATNGVIHYIDELLIPDSAK	DILATN[0.9840]GVIHYIDELLIPDSAK	3	Q15582	TGFBI	22638796
DILKPEIMEEIVMETR	DILKPEIMEEIVMETR	2,3	Q13868	EXOSC2	49470280
DILLQQQQQLGHGGPEAAPR	DILLQQQQQLGHGGPEAAPR	3	Q7Z5L9	IRF2BP2	58430852
DINAYNCEEPTEK	DINAYNC[57.0215]EEPTEK	2	P30041	PRDX6	1234036100
DINAYNCEEPTEKLPFPIIDDR	DINAYNC[57.0215]EEPTEKLPFPIIDDR	3	P30041	PRDX6	41982832
DINAYNCEEPTEK	DINAYN[0.9840]C[57.0215]EEPTEK	2	P30041	PRDX6	58153276
DINAYNCEEPTEKLPFPIIDDR	DINAYN[0.9840]C[57.0215]EEPTEKLPFPIIDDR	3	P30041	PRDX6	45747528
DINTFLGTPVQK	DINTFLGTPVQK	2	P46013	MKI67	43895356
DIPNENELQFQIK	DIPNENELQFQIK	2	P63010	AP2B1	59410508
DIQDSLTVSNEVQTAK	DIQDSLTVSNEVQTAK	2	P47755	CAPZA2	434275360
DIQENDEEAVQVK	DIQENDEEAVQVK	2	O00231	PSMD11	401795264
DIQHWESLKPEER	DIQHWESLKPEER	3	P31350	RRM2	67767656
DIQNTQCLLNVEHLSAGCPHVTLQFADSK	DIQNTQC[57.0215]LLNVEHLSAGC[57.0215]PHVTLQFADSK	3,4	Q7KZF4	SND1	780131460
DIRDYNDADMARLLEQWEKDDDIEEGDLPEHK	DIR[0.9840]DYNDADMAR[0.9840]LLEQWEKDDDIEEGDLPEHK	4	Q14696	MESD	71084336
DISILQCHGDCDPLVPLMFGSLTVEK	DISILQC[57.0215]HGDC[57.0215]DPLVPLMFGSLTVEK	3	O75608	LYPLA1	288475456
DISLSDYK	DISLSDYK	2	Q06830	PRDX1	44864376
DISTLNSGK	DISTLNSGK	2	P04843	RPN1	43127416
DITDTLVAVTISEGAHHLDLR	DITDTLVAVTISEGAHHLDLR	3,4	P42785	PRCP	49509124
DITELFSQLHVSSKPEK	DITELFSQLHVSSKPEK	3	Q9NRY5	FAM114A2	71646208
DITGTLSNPEVFNYGVETHEAYK	DITGTLSNPEVFNYGVETHEAYK	2,3	P16083	NQO2	282289536
DITGTLSNPEVFNYGVETHEAYK	DITGTLSNPEVFN[0.9840]YGVETHEAYK	3	P16083	NQO2	222581168
DIVAAIQHNYK	DIVAAIQHNYK	2	Q5TFE4	NT5DC1	3604618240
DIVISVGIYNLVQK	DIVISVGIYNLVQK	2	P12956	XRCC6	66096128
DIVVQETMEDIDK	DIVVQETMEDIDK	2	O43852	CALU	863084860
DKAPGQLECETAIAALNSCLR	DKAPGQLEC[57.0215]ETAIAALNSC[57.0215]LR	2,3	Q9Y490	TLN1	534499200
DKDGKPLLPK	DKDGKPLLPK	3	P20810	CAST	541484670
DKDNFWMTR	DKDNFWMTR	2	P61160	ACTR2	102123768
DKDPPIPVAK	DKDPPIPVAK	2	P13667	PDIA4	33842188
DKEPEVVFIGDSLVQLMHQCEIWR	DKEPEVVFIGDSLVQLMHQC[57.0215]EIWR	3	Q15102	PAFAH1B3	85905288
DKEPEVVFIGDSLVQLMHQCEIWR	DKEPEVVFIGDSLVQ[0.9840]LMHQC[57.0215]EIWR	3	Q15102	PAFAH1B3	72881040
DKEWQEQFLIPNLALIDK	DKEWQEQFLIPNLALIDK	2,3	Q9UFN0	NIPSNAP3A	60162548
DKFPEVIINFPDPAQK	DKFPEVIINFPDPAQK	2,3	Q00341	HDLBP	111205616
DKGEYTLVVK	DKGEYTLVVK	2	P21333	FLNA	1516592130
DKGTGREQQIVIQSSGGLSK	DKGTGR[0.9840]EQQIVIQSSGGLSK	2,3	P38646	HSPA9	100580560
DKKDEEEDMSLD	DKKDEEEDMSLD	2	Q16186	ADRM1	63294460
DKLESEMEDAYHEHQANLLR	DKLESEMEDAYHEHQANLLR	4	P23246	SFPQ	210372800
DKLESEMEDAYHEHQANLLRQDLMR	DKLESEMEDAYHEHQANLLR[0.9840]QDLMR	3,4	P23246	SFPQ	177238064
DKLVGAIVYYDGQHNDAR	DKLVGAIVYYDGQHNDAR	3	P43304	GPD2	52017740
DKNEQAFEEVFQNANFR	DKNEQAFEEVFQNANFR	3	P27694	RPA1	44032280
DKPEEQWWNAEDSEGK	DKPEEQWWNAEDSEGK	2,3	P46108	CRK	111189512
DKPEEQWWNAEDSEGKR	DKPEEQWWNAEDSEGKR	3	P46108	CRK	48645312
DKPELQFPFLQDEDTVATLLECK	DKPELQFPFLQDEDTVATLLEC[57.0215]K	3	P09543	CNP	105925112
DKPNPQLIYDDEIPSLK	DKPNPQLIYDDEIPSLK	3	Q9Y2L1	DIS3	98749648
DKTEKPDTVQLLTVK	DKTEKPDTVQLLTVK	3	Q02952	AKAP12	36279068
DKVQAGDVITIDK	DKVQAGDVITIDK	2	Q9Y230	RUVBL2	43886880
DKVTLVVGASQDIIPQLK	DKVTLVVGASQDIIPQLK	3	P21964	COMT	66027868
DKYPNLQVIGGNVVTAAQAK	DKYPNLQVIGGNVVTAAQAK	2,3	P12268	IMPDH2	434796992
DLADELALVDVIEDK	DLADELALVDVIEDK	2	P00338	LDHA	11519871000
DLADELALVDVIEDKLK	DLADELALVDVIEDKLK	2,3	P00338	LDHA	43800848
DLAEEGVLEEAEFYNITSLIK	DLAEEGVLEEAEFYNITSLIK	2	Q9NXV2	KCTD5	49611608
DLAGSIIGK	DLAGSIIGK	2	P61978	HNRNPK	215424624
DLAILQCHGELDPMVPVR	DLAILQC[57.0215]HGELDPMVPVR	3	O95372	LYPLA2	132237264
DLALSEGDIHTLGCGVAQCLK	DLALSEGDIHTLGC[57.0215]GVAQC[57.0215]LK	2,3	P06756	ITGAV	53915788
DLAQYDAAHHEEFK	DLAQYDAAHHEEFK	3	Q02818	NUCB1	50362364
DLCGIVASK	DLC[57.0215]GIVASK	2	P13489	RNH1	104546680
DLCHPVSSVQCPVSVPSPDPELLR	DLC[57.0215]HPVSSVQC[57.0215]PVSVPSPDPELLR	3	Q6P4I2	WDR73	13006640
DLCSGLKPDTQPQMIQAK	DLC[57.0215]SGLKPDTQPQMIQAK	3	O95707	POP4	56502776
DLDDALDK	DLDDALDK	2	P20810	CAST	85785288
DLDDIEDENEQLK	DLDDIEDENEQLK	2	Q96IZ0	PAWR	59031792
DLDEVLQTHSVFVNVSK	DLDEVLQTHSVFVNVSK	2,3	Q9Y3A5	SBDS	289205376
DLDGNGYPDLIVGSFGVDK	DLDGNGYPDLIVGSFGVDK	2	P08648	ITGA5	68945880
DLDGNGYPDLIVGSFGVDK	DLDGN[0.9840]GYPDLIVGSFGVDK	2	P08648	ITGA5	22666506
DLDGTCSLHTTASTLDDDGNYTIMAANPQGR	DLDGTC[57.0215]SLHTTASTLDDDGNYTIMAANPQGR	3	Q8WX93	PALLD	39512276
DLDIIDNYDYSHTVK	DLDIIDNYDYSHTVK	2,3	O75369	FLNB	438363648
DLDQASLAAVSQQLAPR	DLDQASLAAVSQQLAPR	2	Q9Y490	TLN1	549651330
DLDVAILVGSMPR	DLDVAILVGSMPR	2	P40925	MDH1	551484220
DLEADIIGDTSGHFQK	DLEADIIGDTSGHFQK	2	P08133	ANXA6	26217408
DLEAEHVEVEDTTLNR	DLEAEHVEVEDTTLNR	2,3	Q9H3K6	BOLA2	228020192
DLEAEHVEVEDTTLNRCSCSFR	DLEAEHVEVEDTTLNR[0.9840]C[57.0215]SC[57.0215]SFR	3	Q9H3K6	BOLA2	220304048
DLEAHIDSANK	DLEAHIDSANK	2,3	P35579	MYH9	59294484
DLEALLNSK	DLEALLNSK	2	P02545	LMNA	117691792
DLEALMFDRSFVGK	DLEALMFDR[0.9840]SFVGK	2	P36871	PGM1	70466456
DLEDIVGGGEYKPDK	DLEDIVGGGEYKPDK	2	Q8TCZ2	CD99L2	83473944
DLEDLQILIK	DLEDLQILIK	2	Q99798	ACO2	95407272
DLEEAEEYK	DLEEAEEYK	2	O75347	TBCA	234359680
DLEEDHACIPIK	DLEEDHAC[57.0215]IPIK	2	P13639	EEF2	30190256
DLEEDHACIPIKK	DLEEDHAC[57.0215]IPIKK	3	P13639	EEF2	627398910
DLEFTIYDDDDVSPFLEGLEERPQR	DLEFTIYDDDDVSPFLEGLEERPQR	3	P25786	PSMA1	216642272
DLEGENIEIVFAKPPDQK	DLEGENIEIVFAKPPDQK	2,3	O60506	SYNCRIP	96472344
DLELLIQTATR	DLELLIQTATR	2	Q02818	NUCB1	127378440
DLELLIQTATRDLAQYDAAHHEEFK	DLELLIQTATR[0.9840]DLAQYDAAHHEEFK	4	Q02818	NUCB1	24859066
DLEQQDCEIAQEIQEK	DLEQQDC[57.0215]EIAQEIQEK	2	Q8IVM0	CCDC50	44693116
DLESLREYVESQLQR	DLESLR[0.9840]EYVESQLQR	2	Q8NBS9	TXNDC5	23041454
DLFDPIIEDR	DLFDPIIEDR	2	P12277	CKB	64542492
DLFDPIIEDRHGGYKPSDEHK	DLFDPIIEDR[0.9840]HGGYKPSDEHK	3,4	P12277	CKB	754787580
DLFEDELVPLFEK	DLFEDELVPLFEK	2	O60506	SYNCRIP	205771888
DLFNAIATGK	DLFNAIATGK	2	P04040	CAT	119010096
DLGEELEALK	DLGEELEALK	2	P35579	MYH9	43545092
DLGGFDEDAEPR	DLGGFDEDAEPR	2	Q9BRK5	SDF4	60623420
DLGGIVLANACGPCIGQWDR	DLGGIVLANAC[57.0215]GPC[57.0215]IGQWDR	2	Q99798	ACO2	43707112
DLGLAFEIPPHMK	DLGLAFEIPPHMK	2	Q92499	DDX1	46332712
DLGLGIGELASR	DLGLGIGELASR	3	Q9Y5E5	PCDHB4	90589320
DLGLPTEAYISVEEVHDDGTPTSK	DLGLPTEAYISVEEVHDDGTPTSK	3	P51665	PSMD7	86504720
DLGLSESGEDVNAAILDESGK	DLGLSESGEDVNAAILDESGK	2	P13667	PDIA4	54620800
DLGTESQIFISR	DLGTESQIFISR	2	P50395	GDI2	568400130
DLHEEMNYITAIIEEQPK	DLHEEMNYITAIIEEQPK	2,3	P49354	FNTA	96720360
DLHIQSHISENRDEVEAVK	DLHIQSHISENRDEVEAVK	4	Q9Y2T3	GDA	29029896
DLHSGVYGGSVHEAMTDLILLMGSLVDK	DLHSGVYGGSVHEAMTDLILLMGSLVDK	3,4	Q96KP4	CNDP2	73984640
DLHSGVYGGSVHEAMTDLILLMGSLVDKR	DLHSGVYGGSVHEAMTDLILLMGSLVDKR	4	Q96KP4	CNDP2	57590668
DLINEACWDISSSGVNLQSMDSSHVSLVQLTLR	DLINEAC[57.0215]WDISSSGVNLQSMDSSHVSLVQLTLR	3	P12004	PCNA	47738004
DLISHDEMFSDIYK	DLISHDEMFSDIYK	2,3	P13693	TPT1	487640704
DLKPENILVTSGGTVK	DLKPENILVTSGGTVK	2	P11802	CDK4	128083824
DLKPENLLIDQQGYIQVTDFGFAK	DLKPENLLIDQQGYIQVTDFGFAK	3	P17612	PRKACA	77224888
DLKPQNLLINTEGAIK	DLKPQNLLINTEGAIK	2,3	P24941	CDK2	93842688
DLKPSNLLINTTCDLK	DLKPSNLLINTTC[57.0215]DLK	2	P28482	MAPK1	111269104
DLLEVADVLEK	DLLEVADVLEK	2	Q9HAV7	GRPEL1	61985280
DLLFILTAK	DLLFILTAK	2	Q16531	DDB1	40898096
DLLGTVWGGPANLEAIAK	DLLGTVWGGPANLEAIAK	2	Q9NTX5	ECHDC1	26245408
DLLLTSSYLSDSGSTGEHTK	DLLLTSSYLSDSGSTGEHTK	2,3	P08195	SLC3A2	583716860
DLLSTQPSETLASSDSFASTQPTHSWK	DLLSTQPSETLASSDSFASTQPTHSWK	3	O75940	SMNDC1	81864480
DLMACAQTGSGK	DLMAC[57.0215]AQTGSGK	2	O00571	DDX3X	56570772
DLMVGDEASELR	DLMVGDEASELR	2	P61160	ACTR2	91829280
DLNCVPEIADTLGAVAK	DLNC[57.0215]VPEIADTLGAVAK	2	O14744	PRMT5	253942288
DLNHVCVISETGK	DLNHVC[57.0215]VISETGK	2,3	P00492	HPRT1	736451200
DLNLDGFNDIVIGAPLEDDHGGAVYIYHGSGK	DLNLDGFNDIVIGAPLEDDHGGAVYIYHGSGK	4	P56199	ITGA1	67534088
DLNSDMDSILASLK	DLNSDMDSILASLK	2	P40939	HADHA	107017496
DLNSQADSLMTSSAFDTSQVK	DLNSQADSLMTSSAFDTSQVK	2	Q13813	SPTAN1	196560352
DLPTIPGVTSPSSDEPPMEASQSHLRNSPEDK	DLPTIPGVTSPSSDEPPMEASQ[0.9840]SHLR[0.9840]NSPEDK	3	Q13541	EIF4EBP1	137169936
DLPTVLPPGFTIGAICK	DLPTVLPPGFTIGAIC[57.0215]K	2	P08397	HMBS	221438608
DLQCPVLQSSELEGTPEVSCR	DLQC[57.0215]PVLQSSELEGTPEVSC[57.0215]R	2	O75818	RPP40	66290848
DLQEFIPLINQITAK	DLQEFIPLINQITAK	2	O43592	XPOT	28296814
DLQEVIELTK	DLQEVIELTK	2	O75940	SMNDC1	55245204
DLQLVLPDYFPER	DLQLVLPDYFPER	2	Q96CX2	KCTD12	111612792
DLQQQLVDAK	DLQQQLVDAK	2	P40222	TXLNA	57695004
DLSDRSNDIDLEGFDSVVSSTEK	DLSDR[0.9840]SNDIDLEGFDSVVSSTEK	2	Q96B97	SH3KBP1	25063260
DLSHIGDAVVISCAK	DLSHIGDAVVISC[57.0215]AK	2,3	P12004	PCNA	127677728
DLSLLSHGGR	DLSLLSHGGR	2	Q08257	CRYZ	53402256
DLSQAPFSWPAGALVAQACHAATAALHTHR	DLSQAPFSWPAGALVAQAC[57.0215]HAATAALHTHR	5	Q6GMV3	PTRHD1	33622340
DLSSAEAILALFPENFHQNLK	DLSSAEAILALFPENFHQNLK	2,3	Q9P000	COMMD9	106479616
DLSSHQLNEFLAQTLQR	DLSSHQLNEFLAQTLQR	2,3	P09960	LTA4H	337853792
DLSSVQTLLTK	DLSSVQTLLTK	2	Q13813	SPTAN1	124614472
DLTDGHFENILADNSVNDQTK	DLTDGHFENILADNSVNDQTK	2,3	P36952	SERPINB5	1044442240
DLTDGHFENILADNSVNDQTK	DLTDGHFENILADN[0.9840]SVNDQTK	3	P36952	SERPINB5	111414400
DLTDYLMK	DLTDYLMK	2	P60709	ACTB	104932496
DLTEFTQVVQHDTACTIAATASVVK	DLTEFTQVVQHDTAC[57.0215]TIAATASVVK	3	Q9NW68	BSDC1	10483745
DLTIGQMQGK	DLTIGQMQGK	2	Q9Y570	PPME1	199462432
DLTLDQAYSYAVENAK	DLTLDQAYSYAVENAK	2	P23381	WARS1	225350096
DLTNVQNLQK	DLTNVQNLQK	2	Q13813	SPTAN1	45811152
DLTTGYDDSQPDKK	DLTTGYDDSQPDKK	2	Q96G03	PGM2	59013024
DLVEAVAHILGIR	DLVEAVAHILGIR	2,3	P49327	FASN	113987904
DLVHTEGQLQNEEIVAHDGSATYLR	DLVHTEGQLQNEEIVAHDGSATYLR	3,4	Q9Y547	IFT25	423726336
DLVSSLTSGLLTIGDR	DLVSSLTSGLLTIGDR	2	P53396	ACLY	238008208
DLWYLETEKPPPPAR	DLWYLETEKPPPPAR	2	P51610	HCFC1	234404144
DLYANTVLSGGTTMYPGIADR	DLYANTVLSGGTTMYPGIADR	2	P60709	ACTB	708467780
DLYEDELVPLFEK	DLYEDELVPLFEK	2	O43390	HNRNPR	81842824
DLYFEGGVSSVYLWDLDHGFAGVILIK	DLYFEGGVSSVYLWDLDHGFAGVILIK	3	P47756	CAPZB	25995136
DLYLASVFHATAFELDTDGNPFDQDIYGREELR	DLYLASVFHATAFELDTDGN[0.9840]PFDQDIYGR[0.9840]EELR	3	P50454	SERPINH1	70378024
DMAIATGGAVFGEEGLTLNLEDVQPHDLGK	DMAIATGGAVFGEEGLTLNLEDVQPHDLGK	3	P10809	HSPD1	2909810940
DMAIATGGAVFGEEGLTLNLEDVQPHDLGK	DMAIATGGAVFGEEGLTLN[0.9840]LEDVQPHDLGK	3	P10809	HSPD1	36560508
DMAQLPETEIAPAK	DMAQLPETEIAPAK	2	P27816	MAP4	213726208
DMDDEESWIK	DMDDEESWIK	2	Q13813	SPTAN1	43648704
DMDLVEVNEAFAPQYLAVER	DMDLVEVNEAFAPQYLAVER	2	P42765	ACAA2	254971200
DMEALNVLPPDVLTR	DMEALNVLPPDVLTR	2	P49589	CARS1	90381888
DMETIGFAVYEVPPELVGQPAVHLK	DMETIGFAVYEVPPELVGQPAVHLK	3	P07384	CAPN1	205406752
DMLLELEEQLAESR	DMLLELEEQLAESR	2	Q32MZ4	LRRFIP1	1136084100
DMLLELEEQLAESRR	DMLLELEEQLAESR[0.9840]R	2	Q32MZ4	LRRFIP1	45879324
DMNLTLEPEIMPAATDNR	DMNLTLEPEIMPAATDNR	2	Q03154	ACY1	75315224
DMNQFGEGEQAK	DMNQFGEGEQAK	2	Q00341	HDLBP	35869428
DMNQVLDAYENK	DMNQVLDAYENK	2	P23381	WARS1	68233432
DMQPSMESDMALVK	DMQPSMESDMALVK	2	P27816	MAP4	60606016
DMVTELFDPLVQGEVQHR	DMVTELFDPLVQGEVQHR	2,3	Q9BXV9	GON7	117449248
DMAIATGGAVFGEEGLTLNLEDVQPHDLGK	DM[15.9949]AIATGGAVFGEEGLTLNLEDVQPHDLGK	3	P10809	HSPD1	59164808
DNALLAQLIQDK	DNALLAQLIQDK	2	P61764	STXBP1	28206802
DNDLISLPK	DNDLISLPK	2	Q15404	RSU1	56978672
DNDLLVTELYHDPSNDAITALSVYLTPK	DNDLLVTELYHDPSNDAITALSVYLTPK	3	Q9Y597	KCTD3	8.29178e+06
DNEDGPQHTVAAVDLLVPGVGELFGGGLR	DNEDGPQHTVAAVDLLVPGVGELFGGGLR	3	Q96I59	NARS2	85718616
DNFTAIPEGTNGVEER	DNFTAIPEGTN[0.9840]GVEER	2	Q14195	DPYSL3	92483240
DNFTLIPEGTNGTEER	DNFTLIPEGTNGTEER	2	Q16555	DPYSL2	140695296
DNFTLIPEGTNGTEER	DNFTLIPEGTN[0.9840]GTEER	2	Q16555	DPYSL2	73641656
DNFWEMGDTGPCGPCSEIHYDR	DNFWEMGDTGPC[57.0215]GPC[57.0215]SEIHYDR	3	P49588	AARS1	92016568
DNGDGTHTVHYTPATDGPYTVAVK	DNGDGTHTVHYTPATDGPYTVAVK	3	Q14315	FLNC	42030272
DNGIRPSSLEQMAK	DNGIRPSSLEQMAK	2	P55084	HADHB	53902336
DNGNGTYSCSYVPR	DNGNGTYSC[57.0215]SYVPR	2	P21333	FLNA	332743296
DNGNGTYSCSYVPR	DNGN[0.9840]GTYSC[57.0215]SYVPR	2	P21333	FLNA	80635688
DNHLLGTFDLTGIPPAPR	DNHLLGTFDLTGIPPAPR	2,3	P11021	HSPA5	4776677400
DNIQGITKPAIR	DNIQGITKPAIR	2	P62805	H4C1	54627804
DNLHQIDAVEGPAAFLDILAPPYDPDDGR	DNLHQIDAVEGPAAFLDILAPPYDPDDGR	3	Q96SZ5	ADO	71677200
DNLTLWTADNAGEEGGEAPQEPQS	DNLTLWTADNAGEEGGEAPQEPQS	2	P31947	SFN	117896136
DNLTLWTSDMQGDGEEQNK	DNLTLWTSDMQGDGEEQNK	2	P62258	YWHAE	2435686910
DNLTLWTSDMQGDGEEQNK	DNLTLWTSDM[15.9949]QGDGEEQNK	2	P62258	YWHAE	56930944
DNLTLWTSDQQDDDGGEGNN	DNLTLWTSDQQDDDGGEGNN	2	P61981	YWHAG	98807176
DNLTLWTSDSAGEECDAAEGAEN	DNLTLWTSDSAGEEC[57.0215]DAAEGAEN	2	P27348	YWHAQ	43336120
DNLTLWTSDTQGDEAEAGEGGEN	DNLTLWTSDTQGDEAEAGEGGEN	2	P63104	YWHAZ	245083776
DNLTLWTSENQGDEGDAGEGEN	DNLTLWTSENQGDEGDAGEGEN	2	P31946	YWHAB	117845304
DNNLLGK	DNNLLGK	2	P11142	HSPA8	720420030
DNNLLGR	DNNLLGR	2	P0DMV8	HSPA1A	82739160
DNPGVVTCLDEAR	DNPGVVTC[57.0215]LDEAR	2	P22314	UBA1	33078022
DNPLDPVLAK	DNPLDPVLAK	2	Q96AG4	LRRC59	125656440
DNQVVQLHPSTVLDHKPEWVLYNEFVLTTK	DNQVVQLHPSTVLDHKPEWVLYNEFVLTTK	4,5	O43143	DHX15	100216224
DNSGMIDKNELK	DNSGMIDKNELK	2	O75340	PDCD6	17599210
DNTIEHLLPLFLAQLK	DNTIEHLLPLFLAQLK	2,3	P30153	PPP2R1A	197785840
DNTINLIHTFR	DNTINLIHTFR	2,3	O15144	ARPC2	53543276
DNTNEIYSGK	DNTNEIYSGK	2	P05556	ITGB1	55640536
DNTRPGANSPEMWSEAIK	DNTRPGANSPEMWSEAIK	2,3	Q92499	DDX1	156992768
DNGNGTYSCSYVPR	DN[0.9840]GNGTYSC[57.0215]SYVPR	2	P21333	FLNA	98666080
DNHLLGTFDLTGIPPAPR	DN[0.9840]HLLGTFDLTGIPPAPR	3	P11021	HSPA5	240684576
DNNLLGK	DN[0.9840]NLLGK	2	P11142	HSPA8	47180432
DPAEGDGAQPEETPR	DPAEGDGAQPEETPR	2	Q14697	GANAB	225780720
DPAEGDGAQPEETPRDGDKPEETQGK	DPAEGDGAQPEETPR[0.9840]DGDKPEETQGK	3	Q14697	GANAB	137486912
DPAETLHLSEPLGGK	DPAETLHLSEPLGGK	2,3	Q86X76	NIT1	293177088
DPANFQYPAESVLAYK	DPANFQYPAESVLAYK	2	P15559	NQO1	206773216
DPANYILHAVLVHSGDNHGGHYVVYLNPK	DPANYILHAVLVHSGDNHGGHYVVYLNPK	5	Q93009	USP7	37755588
DPASDQMQHWK	DPASDQMQHWK	2,3	P04040	CAT	601231360
DPDAQPGGELMLGGTDSK	DPDAQPGGELMLGGTDSK	2	P07339	CTSD	81144216
DPDASKPEDWDER	DPDASKPEDWDER	2,3	P27797	CALR	119107016
DPDDHTVCHLLFANQTEK	DPDDHTVC[57.0215]HLLFANQTEK	3,4	P00387	CYB5R3	309968960
DPDEPVLLEEPVVLALAEK	DPDEPVLLEEPVVLALAEK	2	P14550	AKR1A1	501565152
DPDIWHVGFK	DPDIWHVGFK	2	Q9C0B1	FTO	244730736
DPDMVQNTVSELIK	DPDMVQNTVSELIK	2	Q16698	DECR1	76636976
DPDPEFPTVK	DPDPEFPTVK	2	Q96G03	PGM2	211484912
DPDQTDGLGLSYLSSHIANVER	DPDQTDGLGLSYLSSHIANVER	2,3	P06396	GSN	61916548
DPEAEAALELALSITR	DPEAEAALELALSITR	2	P26640	VARS1	40354312
DPEAQFEMPYVVR	DPEAQFEMPYVVR	2	O14744	PRMT5	373970400
DPECLLVATDR	DPEC[57.0215]LLVATDR	2	Q96GD0	PDXP	58797752
DPECLLVATDRDPWHPLSDGSR	DPEC[57.0215]LLVATDRDPWHPLSDGSR	3,4	Q96GD0	PDXP	134348528
DPEEIEKEEQAAAEK	DPEEIEKEEQAAAEK	2	P08865	RPSA	57806260
DPEIAELFFK	DPEIAELFFK	2	Q7L7X3	TAOK1	40443408
DPELASTMVETSK	DPELASTMVETSK	2	Q8TF64	GIPC3	62879716
DPELGLK	DPELGLK	2	P49411	TUFM	48040516
DPELWGSVLLESNPYR	DPELWGSVLLESNPYR	2	Q00610	CLTC	418890336
DPENFPFVVLGNK	DPENFPFVVLGNK	2	P51149	RAB7A	57998756
DPETLVGYSMVGCQR	DPETLVGYSMVGC[57.0215]QR	2	P49327	FASN	432185056
DPGFDLR	DPGFDLR	2	Q9H0W9	C11orf54	43159988
DPGMGAMGGMGGGMGGGMF	DPGMGAMGGMGGGMGGGMF	2	P10809	HSPD1	101523096
DPGVLDR	DPGVLDR	2	P31949	S100A11	395554880
DPHLACVAYER	DPHLAC[57.0215]VAYER	2,3	Q00610	CLTC	110549072
DPILFPSFIHSQK	DPILFPSFIHSQK	2,3	P04040	CAT	696852670
DPIPYLPPLEK	DPIPYLPPLEK	2	P08621	SNRNP70	100305280
DPLELFR	DPLELFR	2	Q16401	PSMD5	109536640
DPLNPIK	DPLNPIK	2	Q15181	PPA1	207247152
DPLSANHSLKPLPSVPEEK	DPLSANHSLKPLPSVPEEK	3,4	Q13177	PAK2	430561920
DPLSANHSLKPLPSVPEEK	DPLSAN[0.9840]HSLKPLPSVPEEK	3	Q13177	PAK2	59919404
DPLTLFEEK	DPLTLFEEK	2	P48506	GCLC	130864864
DPMIDNNR	DPMIDNNR	2	O14744	PRMT5	127183792
DPMNLFAFGDVDGVGINAK	DPMNLFAFGDVDGVGINAK	2	Q8NBF2	NHLRC2	83505576
DPNAFLFDHLLTLKPVK	DPNAFLFDHLLTLKPVK	3	Q7L2H7	EIF3M	103278520
DPNIVIAK	DPNIVIAK	2	P30101	PDIA3	1431467900
DPNNDFR	DPNNDFR	2	Q9BRA2	TXNDC17	568681860
DPNTYFIVGTAMVYPEEAEPK	DPNTYFIVGTAMVYPEEAEPK	2	Q16531	DDB1	256044784
DPPANLFEDMDLNK	DPPANLFEDMDLNK	2	Q96AY3	FKBP10	1128046720
DPPDYWTIHGLWPDK	DPPDYWTIHGLWPDK	2,3	O00584	RNASET2	62270984
DPPFVLDASLGVINR	DPPFVLDASLGVINR	2	Q13614	MTMR2	68367176
DPQFAEDYIFK	DPQFAEDYIFK	2	Q9H0D6	XRN2	51458576
DPSASPGDAGEQAIR	DPSASPGDAGEQAIR	2	P18206	VCL	910096320
DPSEEAAVLQYASLVGQK	DPSEEAAVLQYASLVGQK	2	O95260	ATE1	80505000
DPSQELEFIADILNQDAK	DPSQELEFIADILNQDAK	2	P49354	FNTA	94253544
DPSQQELPR	DPSQQELPR	2	P49327	FASN	791402240
DPSQVENLASSLQLITECFR	DPSQVENLASSLQLITEC[57.0215]FR	2	Q9UBB4	ATXN10	91037160
DPSSDTYEEDSELLLQIR	DPSSDTYEEDSELLLQIR	2	Q9UBE0	SAE1	28487396
DPVPDLAAWVTSFAAR	DPVPDLAAWVTSFAAR	2	P54802	NAGLU	12590228
DPVPGYSVPAAEHSTITAWGK	DPVPGYSVPAAEHSTITAWGK	2,3	P43490	NAMPT	319556096
DPVQCSRDVVICPDASLEDAK	DPVQC[57.0215]SR[0.9840]DVVIC[57.0215]PDASLEDAK	2	Q99497	PARK7	104959944
DPVQEAWAEDVDLR	DPVQEAWAEDVDLR	2	P14618	PKM	4551070700
DPVQVAAPSDHGVGIEPVFPENTENSEK	DPVQVAAPSDHGVGIEPVFPENTENSEK	3	P29144	TPP2	123350800
DPWHPLSDGSR	DPWHPLSDGSR	2,3	Q96GD0	PDXP	52336120
DPWPVPQGK	DPWPVPQGK	2	Q15436	SEC23A	274870208
DPWPVTQGK	DPWPVTQGK	2	Q15437	SEC23B	105571056
DPYQEEEWPQGFGQLTK	DPYQEEEWPQGFGQLTK	2	P11117	ACP2	123140008
DQAVENILVSPVVVASSLGLVSLGGK	DQAVENILVSPVVVASSLGLVSLGGK	2	P50454	SERPINH1	199827904
DQDILDLVGVLHDPETLLR	DQDILDLVGVLHDPETLLR	2,3	P08397	HMBS	221890576
DQDQLQAWESEGLFQISQNK	DQDQLQAWESEGLFQISQNK	2	Q16222	UAP1	27417634
DQDSRSAPEPK	DQDSR[0.9840]SAPEPK	2	P23588	EIF4B	44000720
DQDTLIQHGIHDGLTVHLVIK	DQDTLIQHGIHDGLTVHLVIK	3,4	Q9UHD9	UBQLN2	191280736
DQDTLSQHGIHDGLTVHLVIK	DQDTLSQHGIHDGLTVHLVIK	3,4,5	Q9UMX0	UBQLN1	566476860
DQEFTVDTR	DQEFTVDTR	2	O75369	FLNB	19444640
DQELYFFHELSPGSCFFLPK	DQELYFFHELSPGSC[57.0215]FFLPK	2,3	P26639	TARS1	656110980
DQGLSIMVSGK	DQGLSIMVSGK	2	Q00341	HDLBP	98554040
DQGTYEDYVEGLR	DQGTYEDYVEGLR	2	P60660	MYL6	209986192
DQISVLPNEQDLVREEAQK	DQISVLPNEQDLVR[0.9840]EEAQK	2	O60271	SPAG9	43050716
DQLIYNLLK	DQLIYNLLK	2	P00338	LDHA	410995328
DQLIYNLLKEEQTPQNK	DQLIYNLLKEEQTPQNK	2,3	P00338	LDHA	106014992
DQLPADECNK	DQLPADEC[57.0215]NK	2	P38646	HSPA9	98337536
DQLQTFSEEHPVLLTEAPLNPSK	DQLQTFSEEHPVLLTEAPLNPSK	3	P42025	ACTR1B	43451280
DQNTVETLQR	DQNTVETLQR	2	Q01082	SPTBN1	43214680
DQPPNSVEGLLNALR	DQPPNSVEGLLNALR	2	Q9NUQ9	CYRIB	40918836
DQQEAALVDMVNDGVEDLR	DQQEAALVDMVNDGVEDLR	2,3	P09211	GSTP1	5953664000
DQQEAALVDMVNDGVEDLR	DQQEAALVDMVN[0.9840]DGVEDLR	2	P09211	GSTP1	102396608
DQQEAALVDMVNDGVEDLR	DQQEAALVDM[15.9949]VNDGVEDLR	2	P09211	GSTP1	48764204
DQSAVVVQGLPEGVAFK	DQSAVVVQGLPEGVAFK	2	P78347	GTF2I	104131104
DQVTAQEIFQDNHEDGPTAK	DQVTAQEIFQDNHEDGPTAK	2,3	P13010	XRCC5	716831230
DRDNDSDDVESNLLLPAGIALR	DRDNDSDDVESNLLLPAGIALR	3	Q9NZM1	MYOF	36600892
DRDPEAQFEMPYVVR	DRDPEAQFEMPYVVR	2,3	O14744	PRMT5	124078360
DRFNHFSLTLNTNHGHILVDYSK	DRFNHFSLTLNTNHGHILVDYSK	4,5	P06744	GPI	465304960
DRDVTFSPATIENELIK	DR[0.9840]DVTFSPATIENELIK	2	P55145	MANF	440560032
DREVGIPPEQSLETAK	DR[0.9840]EVGIPPEQSLETAK	2	P61158	ACTR3	28576330
DRFSAEDEALSNIAREAEAR	DR[0.9840]FSAEDEALSNIAR[0.9840]EAEAR	2	Q9Y608	LRRFIP2	33922112
DRSFARISDEDWDIIHR	DR[0.9840]SFAR[0.9840]ISDEDWDIIHR	3	P51659	HSD17B4	100830888
DRVTDALNATR	DR[0.9840]VTDALNATR	2	P10809	HSPD1	94529840
DSAGQDINLNSPNK	DSAGQDINLNSPNK	2	O43399	TPD52L2	57025484
DSAQCAAIAERLMHLTSEELNPNPDK	DSAQC[57.0215]AAIAER[0.9840]LMHLTSEELNPNPDK	3	Q96RS6	NUDCD1	63319520
DSASFNPELLTHILDGSPEK	DSASFNPELLTHILDGSPEK	3	Q15067	ACOX1	67128680
DSDEADLVLAK	DSDEADLVLAK	2	Q13185	CBX3	45465000
DSDQVAQSDGEESPAAEEQLLGEHIK	DSDQVAQSDGEESPAAEEQLLGEHIK	3	O94979	SEC31A	45395100
DSEEDVVETPAVSHDEHTHQEIK	DSEEDVVETPAVSHDEHTHQEIK	3,4	P11182	DBT	71970392
DSELLIHVFPCVPERPGMPCPGEDK	DSELLIHVFPC[57.0215]VPERPGMPC[57.0215]PGEDK	3	P41743	PRKCI	50788096
DSEQVTVSLQNLGIHAGAYHANLEPEDK	DSEQVTVSLQNLGIHAGAYHANLEPEDK	3,4	P46063	RECQL	135451808
DSGFVHIHTPIITSNDSEGAGELFQLEPSGK	DSGFVHIHTPIITSNDSEGAGELFQLEPSGK	3	Q96I59	NARS2	35759572
DSGVASTEDSSSSHITAAAIAAK	DSGVASTEDSSSSHITAAAIAAK	3	Q9NQX3	GPHN	53301656
DSGYPETLVNLIVLSQHLGKPPEVTNR	DSGYPETLVNLIVLSQHLGKPPEVTNR	3,4	O14579	COPE	57217476
DSIFSNLTGQLDYQGFEK	DSIFSNLTGQLDYQGFEK	2	P40939	HADHA	61078776
DSIYSLAMNQLGTIIVSGSTEK	DSIYSLAMNQLGTIIVSGSTEK	2	Q8TAF3	WDR48	15968935
DSLDPSFTHAMQLLTAEIEK	DSLDPSFTHAMQLLTAEIEK	2,3	Q07666	KHDRBS1	579553340
DSLLQDGEFSMDLR	DSLLQDGEFSMDLR	2	P07737	PFN1	1365333380
DSLVHSSPHVALSHVDAR	DSLVHSSPHVALSHVDAR	3,4	Q9P2B2	PTGFRN	47965852
DSLYVAVADFEGDKDTSSFQEGTVFEVR	DSLYVAVADFEGDKDTSSFQEGTVFEVR	3	A1X283	SH3PXD2B	45552692
DSNNLCLHFNPR	DSNNLC[57.0215]LHFNPR	2,3	P09382	LGALS1	54481484
DSNYHLLMSVQESLER	DSNYHLLMSVQESLER	2,3	P00367	GLUD1	103320664
DSQEEEKTEALTSAK	DSQEEEKTEALTSAK	2	P06396	GSN	22183390
DSSGQHVDVSPTSQR	DSSGQHVDVSPTSQR	2,3	Q99798	ACO2	56533888
DSSSMMQTLLTVTQNVEVPETPK	DSSSMMQTLLTVTQNVEVPETPK	2	Q9UNF1	MAGED2	20011598
DSSTSPGDYVLSVSENSR	DSSTSPGDYVLSVSENSR	2	P46108	CRK	46288332
DSSTWTVDHQLLWGEALLITPVLQAGK	DSSTWTVDHQLLWGEALLITPVLQAGK	3	P10253	GAA	14277653
DSVTCAGFSHDSTLVATGDMSGLLK	DSVTC[57.0215]AGFSHDSTLVATGDMSGLLK	3	Q13685	AAMP	39714904
DSYIEVLLPLGSEPELR	DSYIEVLLPLGSEPELR	2	Q9Y305	ACOT9	40214928
DSYVGDEAQSK	DSYVGDEAQSK	2	P60709	ACTB	41402632
DTDAAVGDNIGYITFVLFPR	DTDAAVGDNIGYITFVLFPR	2	O15144	ARPC2	23546962
DTDIVDEAIYYFK	DTDIVDEAIYYFK	2	O15145	ARPC3	34818636
DTDPDSKPFSLQETYEAK	DTDPDSKPFSLQETYEAK	2,3	Q9NVA2	SEPTIN11	57395580
DTDSEEEIR	DTDSEEEIR	2	P0DP23	CALM1	482666912
DTEVLFCFEQFDELTLLHLR	DTEVLFC[57.0215]FEQFDELTLLHLR	2,3	Q12931	TRAP1	16928366
DTGILDSIGR	DTGILDSIGR	2	P02686	MBP	67394936
DTHEDHDTSTENTDESNHDPQFEPIVSLPEQEIK	DTHEDHDTSTENTDESNHDPQFEPIVSLPEQEIK	4,5	P43487	RANBP1	2247794180
DTHEDHDTSTENTDESNHDPQFEPIVSLPEQEIK	DTHEDHDTSTENTDESN[0.9840]HDPQFEPIVSLPEQEIK	5	P43487	RANBP1	101919592
DTMSDQALEALSASLGTR	DTMSDQALEALSASLGTR	2	P20810	CAST	94763544
DTMSDQALEALSASLGTRQAEPELDLR	DTMSDQALEALSASLGTR[0.9840]QAEPELDLR	3	P20810	CAST	124896592
DTMSDQALEALSASLGTRQAEPELDLRSIK	DTMSDQALEALSASLGTR[0.9840]QAEPELDLR[0.9840]SIK	3	P20810	CAST	49133620
DTNGENIAESLVAEGLATR	DTNGENIAESLVAEGLATR	2	Q7KZF4	SND1	122762464
DTNVQVLMVLGAGR	DTNVQVLMVLGAGR	2	O14744	PRMT5	74026200
DTNGENIAESLVAEGLATR	DTN[0.9840]GENIAESLVAEGLATR	2	Q7KZF4	SND1	100500080
DTPTQEDWLVSVLPEGSR	DTPTQEDWLVSVLPEGSR	2	Q9NQW7	XPNPEP1	72227024
DTQDIVHDLESPGIDPSIIK	DTQDIVHDLESPGIDPSIIK	3	Q9UPN3	MACF1	35217780
DTSEDIEELVEPVAAHGPK	DTSEDIEELVEPVAAHGPK	2,3	Q99460	PSMD1	103880496
DTSENADGQSDENKDDYTIPDEYR	DTSENADGQ[0.9840]SDENKDDYTIPDEYR	3	P43243	MATR3	29664908
DTSQSDKDLDDALDK	DTSQSDKDLDDALDK	2,3	P20810	CAST	353643616
DTTPDELLSAVMTAVLK	DTTPDELLSAVMTAVLK	2	P09110	ACAA1	109760952
DTTQSKPVSSPFPTKPLEGQAEGDSGECK	DTTQSKPVSSPFPTKPLEGQAEGDSGEC[57.0215]K	3,4	Q9UKX7	NUP50	137417888
DTVATQLSEAVDATRGAVQSGVDK	DTVATQLSEAVDATR[0.9840]GAVQSGVDK	2	O60664	PLIN3	189510208
DTVTISGPQAPVFEFVEQLR	DTVTISGPQAPVFEFVEQLR	2	P49327	FASN	424416256
DTYFLSSEECITAGDFQNK	DTYFLSSEEC[57.0215]ITAGDFQNK	2	Q8TAT6	NPLOC4	28718216
DVAEAKPELSLLGDGDH	DVAEAKPELSLLGDGDH	2,3	Q2TAA2	IAH1	116818576
DVAEEIANYRPTLDTLHEQASALPQEHAESPDVR	DVAEEIANYRPTLDTLHEQASALPQEHAESPDVR	4,5	Q01082	SPTBN1	448469568
DVAPQAPVHFLVIPK	DVAPQAPVHFLVIPK	2,3	Q9BX68	HINT2	306097312
DVAWAPSIGLPTSTIASCSQDGR	DVAWAPSIGLPTSTIASC[57.0215]SQDGR	2	P55735	SEC13	189163248
DVDEIEAWISEK	DVDEIEAWISEK	2	Q13813	SPTAN1	46924536
DVDIIDHHDNTYTVK	DVDIIDHHDNTYTVK	2,3	P21333	FLNA	1332962820
DVDWGEVDYLIVDTPPGTSDEHLSVVR	DVDWGEVDYLIVDTPPGTSDEHLSVVR	3	P53384	NUBP1	66809464
DVEDEETWIR	DVEDEETWIR	2	Q13813	SPTAN1	54824588
DVEDEILWVGER	DVEDEILWVGER	2	Q01082	SPTBN1	55958012
DVEDESTGLEK	DVEDESTGLEK	2	P36952	SERPINB5	232943792
DVEEEKFPTQLSR	DVEEEKFPTQLSR	2	Q2TAY7	SMU1	46616980
DVEEGDEKFE	DVEEGDEKFE	2	Q9Y3A5	SBDS	65843172
DVGLPLCQALVEAEDGNPDR	DVGLPLC[57.0215]QALVEAEDGNPDR	2	Q5R3I4	TTC38	91033016
DVGRPQPGR	DVGRPQPGR	2	P37802	TAGLN2	558688060
DVIATDKEDVAFK	DVIATDKEDVAFK	2,3	P40925	MDH1	502734016
DVIELTDDSFDK	DVIELTDDSFDK	2	Q15084	PDIA6	615835140
DVIGIAHHPHQNLIATYSEDGLLK	DVIGIAHHPHQNLIATYSEDGLLK	4	Q2TAY7	SMU1	57162204
DVLGMAQDEMAQAFEDWNK	DVLGMAQDEMAQAFEDWNK	2	P52209	PGD	681483010
DVLILGGGDGGILCEIVK	DVLILGGGDGGILC[57.0215]EIVK	2	P52788	SMS	100869192
DVLIQGLIDENPGLQLIIR	DVLIQGLIDENPGLQLIIR	2	P78527	PRKDC	11034053
DVMPEVNK	DVMPEVNK	2	P06744	GPI	127250800
DVNAAIATIK	DVNAAIATIK	2	Q9BQE3	TUBA1C	271890176
DVNCPFK	DVNC[57.0215]PFK	2	Q9Y224	RTRAF	51934316
DVNLRPEQLGDICVGNVLQPGAGAIMAR	DVNLRPEQLGDIC[57.0215]VGNVLQPGAGAIMAR	3	P09110	ACAA1	114750656
DVPIGAIICITVGKPEDIEAFK	DVPIGAIIC[57.0215]ITVGKPEDIEAFK	2,3	P10515	DLAT	108401504
DVPNETLQVEEDDRPELPWWK	DVPNETLQVEEDDRPELPWWK	3	O95373	IPO7	35474348
DVPPLSETEATPVPIK	DVPPLSETEATPVPIK	2	P27816	MAP4	525401440
DVPWGVDSLITLAFQDQR	DVPWGVDSLITLAFQDQR	2	Q16658	FSCN1	37934008
DVQDSLTVSNEAQTAK	DVQDSLTVSNEAQTAK	2	P52907	CAPZA1	534604576
DVQIILESCHNQNILGTILHPNGNITELLLK	DVQIILESC[57.0215]HNQNILGTILHPNGNITELLLK	3,4	Q7KZF4	SND1	92804224
DVQIILESCHNQNILGTILHPNGNITELLLK	DVQIILESC[57.0215]HN[0.9840]QNILGTILHPNGNITELLLK	3	Q7KZF4	SND1	47727624
DVQMLQDAISK	DVQMLQDAISK	2	Q16543	CDC37	61135164
DVQNTFYDIVAELGAMEHAQAVDYIK	DVQNTFYDIVAELGAMEHAQAVDYIK	3	P16435	POR	37553024
DVSALFPDVVNCMQTDNLELK	DVSALFPDVVNC[57.0215]MQTDNLELK	2	Q10567	AP1B1	16750158
DVSLLTQK	DVSLLTQK	2	Q96DG6	CMBL	44943140
DVTPPPETEVVLIK	DVTPPPETEVVLIK	2	P27816	MAP4	220799984
DVVICPDASLEDAK	DVVIC[57.0215]PDASLEDAK	2	Q99497	PARK7	617999420
DVVICPDASLEDAKK	DVVIC[57.0215]PDASLEDAKK	2,3	Q99497	PARK7	897256320
DVVTAAGDMLK	DVVTAAGDMLK	2	P07602	PSAP	101718664
DVYEELLTQAEIQGNINK	DVYEELLTQAEIQGNINK	2	P46940	IQGAP1	89805944
DWILPSDYDHAEAEAR	DWILPSDYDHAEAEAR	2,3	O43852	CALU	986421820
DWNTLIVGK	DWNTLIVGK	2	O14744	PRMT5	193897264
DWNVDLIPK	DWNVDLIPK	2	P50395	GDI2	145475216
DWSFYLLYYTEFTPTEK	DWSFYLLYYTEFTPTEK	2	P61769	B2M	42893368
DWSFYLLYYTEFTPTEKDEYACR	DWSFYLLYYTEFTPTEKDEYAC[57.0215]R	3	P61769	B2M	12466587
DYAAYNVLDDPELR	DYAAYNVLDDPELR	2	Q86SX6	GLRX5	43400272
DYALHWLVLGTHTSDEQNHLVVAR	DYALHWLVLGTHTSDEQNHLVVAR	3,4	Q16576	RBBP7	522767808
DYDSFVLPLLEDK	DYDSFVLPLLEDK	2	Q12792	TWF1	114475016
DYEEIGPSICR	DYEEIGPSIC[57.0215]R	2	P61158	ACTR3	100799152
DYEFMWNPHLGYILTCPSNLGTGLR	DYEFMWNPHLGYILTC[57.0215]PSNLGTGLR	3	P12277	CKB	44778216
DYEIESQNPLASPTNTLLGSAK	DYEIESQNPLASPTNTLLGSAK	2	Q7Z417	NUFIP2	21840852
DYETATLSDIK	DYETATLSDIK	2	O43707	ACTN4	129164512
DYETATLSEIK	DYETATLSEIK	2	P12814	ACTN1	62870672
DYFLFRDGDILGK	DYFLFR[0.9840]DGDILGK	2	P61604	HSPE1	196917808
DYFNVPYPLPK	DYFNVPYPLPK	2	P55786	NPEPPS	99177944
DYGNSPLHR	DYGNSPLHR	2	P26599	PTBP1	244252768
DYGVLLEGSGLALR	DYGVLLEGSGLALR	2	P30048	PRDX3	127512504
DYGVYLEDSGHTLR	DYGVYLEDSGHTLR	2	Q13162	PRDX4	89384624
DYIHINIGALELSANHNILQIVDVCHDVEK	DYIHINIGALELSANHNILQIVDVC[57.0215]HDVEK	4	P17844	DDX5	96066744
DYIHINIGALELSANHNILQIVDVCHDVEKDEK	DYIHINIGALELSANHNILQIVDVC[57.0215]HDVEKDEK	5	P17844	DDX5	65666016
DYNHWLATK	DYNHWLATK	2	P31327	CPS1	206592192
DYNVTANSK	DYNVTANSK	2	P00338	LDHA	557514620
DYPDFSPSVDAEAIQK	DYPDFSPSVDAEAIQK	2	P12429	ANXA3	211668032
DYPLIPVGK	DYPLIPVGK	2	P04040	CAT	200545200
DYPLRPPK	DYPLRPPK	2	P62253	UBE2G1	113233904
DYPVVSIEDPFDQDDWAAWSK	DYPVVSIEDPFDQDDWAAWSK	2	P09104	ENO2	107397568
DYPVVSIEDPFDQDDWAAWSK	DYPVVSIEDPFDQDDWAAWSK[43.0058]	2	P09104	ENO2	54435960
DYPVVSIEDPFDQDDWGAWQK	DYPVVSIEDPFDQDDWGAWQK	2,3	P06733	ENO1	8025713200
DYTQINVGNLELSANHNILQIVDVCMESEK	DYTQINVGNLELSANHNILQIVDVC[57.0215]MESEK	3	Q92841	DDX17	130801808
DYTSGAMLTGELK	DYTSGAMLTGELK	2	P23381	WARS1	65832324
EAAASGLPLMVIIHK	EAAASGLPLMVIIHK	2,3	O95881	TXNDC12	291866880
EAADAIDAEGASAPLMELLHSR	EAADAIDAEGASAPLMELLHSR	2,3	P14923	JUP	99895528
EAAEAIEAEGATAPLTELLHSR	EAAEAIEAEGATAPLTELLHSR	3	P35222	CTNNB1	54467540
EAAENSLVAYK	EAAENSLVAYK	2	P62258	YWHAE	91177536
EAAFDDAVEER	EAAFDDAVEER	2	Q09028	RBBP4	242917184
EAAGEGPALYEDPPDQK	EAAGEGPALYEDPPDQK	2	P27695	APEX1	616046460
EAAIVDPVQPQK	EAAIVDPVQPQK	2	Q16775	HAGH	88404880
EAALSTALSEK	EAALSTALSEK	2	P02545	LMNA	34001104
EAALTSEEVGADLEQVEVLQK	EAALTSEEVGADLEQVEVLQK	2	Q13813	SPTAN1	277562624
EAAPDAGAEPITADSDPAYSSK	EAAPDAGAEPITADSDPAYSSK	2	Q8N163	CCAR2	51126668
EAATLEVERPLPMEVEK	EAATLEVERPLPMEVEK	2,3	P51858	HDGF	71668392
EAATLEVERPLPMEVEK	EAATLEVER[0.9840]PLPMEVEK	2	P51858	HDGF	113457896
EACPELDYFVVFSSVSCGR	EAC[57.0215]PELDYFVVFSSVSC[57.0215]GR	2	P49327	FASN	49604800
EADDIVNWLK	EADDIVNWLK	2	P07237	P4HB	109069768
EADEMHTLLQLECEK	EADEMHTLLQLEC[57.0215]EK	3	Q86UP2	KTN1	88714744
EADESLNFEEQILEAAK	EADESLNFEEQILEAAK	2	Q9Y490	TLN1	1021570240
EADGILKPLPK	EADGILKPLPK	2	P49588	AARS1	120762224
EADGSETPEPFAAEAK	EADGSETPEPFAAEAK	2	Q7KZF4	SND1	112689784
EADIDGDGQVNYEEFVQMMTAK	EADIDGDGQVNYEEFVQMMTAK	2	P0DP23	CALM1	1000722560
EADPEDGKPVMDK	EADPEDGKPVMDK	2,3	P20810	CAST	391392192
EAEAAIYHLQLFEELR	EAEAAIYHLQLFEELR	2,3	P14618	PKM	740446460
EAEDGIIAYDDCGVK	EAEDGIIAYDDC[57.0215]GVK	2	O75534	CSDE1	42032848
EAEESLQQQQQEQEEALK	EAEESLQQQQQEQEEALK	2	Q4V328	GRIPAP1	50844084
EAEETQSTLQAECDQYR	EAEETQSTLQAEC[57.0215]DQYR	2	Q9P2E9	RRBP1	29055522
EAEKLESEHPDQAQAILSR	EAEKLESEHPDQAQAILSR	3	Q01082	SPTBN1	59577448
EAELDVNEELDK	EAELDVNEELDK	2	P43034	PAFAH1B1	113298752
EAELDVNEELDKK	EAELDVNEELDKK	2,3	P43034	PAFAH1B1	251489952
EAENPEGEEK	EAENPEGEEK	2	P51858	HDGF	29331198
EAESCDCLQGFQLTHSLGGGTGSGMGTLLISK	EAESC[57.0215]DC[57.0215]LQGFQLTHSLGGGTGSGMGTLLISK	3	P07437	TUBB	63330996
EAEVVLCGGTESMSQAPYCVR	EAEVVLC[57.0215]GGTESMSQAPYC[57.0215]VR	2	P42765	ACAA2	26284098
EAFLNTEDKGDSLDSVEALIK	EAFLNTEDKGDSLDSVEALIK	2,3	Q13813	SPTAN1	217806800
EAFQPQEPDFPPPPPDLEQLR	EAFQPQEPDFPPPPPDLEQLR	2	P18206	VCL	131507368
EAFSLFDK	EAFSLFDK	2	P0DP23	CALM1	111575224
EAFSLFDKDGDGTITTK	EAFSLFDKDGDGTITTK	2	P0DP23	CALM1	114895032
EAGAGGLAIAVEGPSK	EAGAGGLAIAVEGPSK	2	P21333	FLNA	1135473150
EAGAGGLSIAVEGPSK	EAGAGGLSIAVEGPSK	2	O75369	FLNB	819382530
EAGEGGEAEAPAAEGGK	EAGEGGEAEAPAAEGGK	2	P29966	MARCKS	427124800
EAGFPPGVVNIVPGFGPTAGAAIASHEDVDK	EAGFPPGVVNIVPGFGPTAGAAIASHEDVDK	3	P05091	ALDH2	211312688
EAGGIDLFVGGIGPDGHIAFNEPGSSLVSR	EAGGIDLFVGGIGPDGHIAFNEPGSSLVSR	3	Q8TDQ7	GNPDA2	62165748
EAGITEKVVFEQTK	EAGITEKVVFEQTK	2,3	P60174	TPI1	138914064
EAGITEKVVFEQTKVIADNVKDWSK	EAGITEKVVFEQTKVIADNVKDWSK	4	P60174	TPI1	57243864
EAGTVGRGGGQEERPFVAR	EAGTVGR[0.9840]GGGQEERPFVAR	3	Q9HA64	FN3KRP	45838112
EAGVEMGDEDDLSTPNEK	EAGVEMGDEDDLSTPNEK	2	P14868	DARS1	35611344
EAHQLFLEPEVLDPESVELK	EAHQLFLEPEVLDPESVELK	2,3	P39748	FEN1	1170650750
EAIVTSEELGQDLEHVEVLQK	EAIVTSEELGQDLEHVEVLQK	2,3	Q13813	SPTAN1	655786370
EAKPDELMDSK	EAKPDELMDSK	2	Q9P0L0	VAPA	30776478
EAKPGAAEPEVGVPSSLSPSSPSSSWTETDVEER	EAKPGAAEPEVGVPSSLSPSSPSSSWTETDVEER	3	Q6L8Q7	PDE12	73616872
EALDHMVEYVAQNTPVTWLVGPFAPGITEK	EALDHMVEYVAQNTPVTWLVGPFAPGITEK	3	O60664	PLIN3	110981672
EALEALVPVTIEVEVPFDLHR	EALEALVPVTIEVEVPFDLHR	2,3	Q00341	HDLBP	55292316
EALKDEYDDLSDLTAAQQETLSDWESQFTFK	EALKDEYDDLSDLTAAQQETLSDWESQFTFK	3	O00264	PGRMC1	66534756
EALLQASRDQK	EALLQASR[0.9840]DQK	2	P26038	MSN	34536348
EALLSSAVDHGSDEVK	EALLSSAVDHGSDEVK	2,3	P78371	CCT2	144115520
EALQDVEDENQ	EALQDVEDENQ	2	P62258	YWHAE	96492216
EAMQQADDWLGVPQVITPEEIIHPDVDEHSVMTYLSQFPK	EAMQQADDWLGVPQVITPEEIIHPDVDEHSVMTYLSQFPK	4	O75369	FLNB	424878784
EANLLNAVIVQR	EANLLNAVIVQR	2	Q9UNZ2	NSFL1C	86083576
EANLQALIATGGDINAAIER	EANLQALIATGGDINAAIER	2	Q9UHD9	UBQLN2	276889088
EAPSRSSASSGPQILK	EAPSR[0.9840]SSASSGPQILK	2	P08648	ITGA5	57844216
EAQAVPATLPELEATK	EAQAVPATLPELEATK	2	Q15149	PLEC	140778896
EAQSRCGEEIAVQFVDMVK	EAQSR[0.9840]C[57.0215]GEEIAVQFVDMVK	2	O43175	PHGDH	45465536
EAQTLCDELSVLIGEQYLK	EAQTLC[57.0215]DELSVLIGEQYLK	2	Q9UPN3	MACF1	26725626
EASDPQPEEADGGLK	EASDPQPEEADGGLK	2	P52907	CAPZA1	259964976
EASSASQFEELEIVLK	EASSASQFEELEIVLK	2	Q86UP2	KTN1	91743640
EATDPRPCEVENAVESWR	EATDPRPC[57.0215]EVENAVESWR	3	P47755	CAPZA2	122332976
EATDTPIVIQPASATETTQLTADSHPSYHTDGFN	EATDTPIVIQPASATETTQLTADSHPSYHTDGFN	3	Q9H3Z4	DNAJC5	36881492
EATNPPVIQEEK	EATNPPVIQEEK	2	P30101	PDIA3	58530344
EATNPPVIQEEKPK	EATNPPVIQEEKPK	2,3	P30101	PDIA3	1979316350
EAVAPVQEESDLEK	EAVAPVQEESDLEK	2	Q13409	DYNC1I2	59390140
EAVCIVLSDDTCSDEK	EAVC[57.0215]IVLSDDTC[57.0215]SDEK	2	P55072	VCP	918704510
EAVFPFQPGSVAEVCITFDQANLTVK	EAVFPFQPGSVAEVC[57.0215]ITFDQANLTVK	3	P09382	LGALS1	34370808
EAVTEILGIEPDR	EAVTEILGIEPDR	2	Q15631	TSN	437076640
EAVTEILGIEPDREK	EAVTEILGIEPDREK	2,3	Q15631	TSN	163626944
EAYMGNVLQGGEGQAPTR	EAYMGNVLQGGEGQAPTR	2	P24752	ACAT1	56107436
EAYPEEAYIADLDAK	EAYPEEAYIADLDAK	2	P53396	ACLY	695764930
ECANGYLELLDHVLLTLQK	EC[57.0215]ANGYLELLDHVLLTLQK	2,3	Q9Y490	TLN1	242875648
ECANGYLELLDHVLLTLQKPSPELK	EC[57.0215]ANGYLELLDHVLLTLQKPSPELK	3,4	Q9Y490	TLN1	334686240
ECANGYLELLDHVLLTLQK	EC[57.0215]AN[0.9840]GYLELLDHVLLTLQK	2,3	Q9Y490	TLN1	88848112
ECANGYLELLDHVLLTLQKPSPELK	EC[57.0215]AN[0.9840]GYLELLDHVLLTLQKPSPELK	3,4	Q9Y490	TLN1	142571600
ECEDVMDWINDK	EC[57.0215]EDVMDWINDK	2	Q13813	SPTAN1	82898432
ECISGYAREHGQCADVDECSLAEK	EC[57.0215]ISGYAR[0.9840]EHGQC[57.0215]ADVDEC[57.0215]SLAEK	3	Q6UXH1	CRELD2	57534488
ECISIHVGQAGVQIGNACWELYCLEHGIQPDGQMPSDK	EC[57.0215]ISIHVGQAGVQIGNAC[57.0215]WELYC[57.0215]LEHGIQPDGQMPSDK	4	Q9BQE3	TUBA1C	112474792
ECPEGHVVTYTPMAPGNYLIAIK	EC[57.0215]PEGHVVTYTPMAPGNYLIAIK	3	Q14315	FLNC	56588488
ECPGIEPVCVDLGDWEATER	EC[57.0215]PGIEPVC[57.0215]VDLGDWEATER	2	Q7Z4W1	DCXR	60409212
ECPPGRPDVLVVVVSMLNTAPLPVK	EC[57.0215]PPGRPDVLVVVVSMLNTAPLPVK	3	Q9NZ52	GGA3	15974228
ECPSVLEYK	EC[57.0215]PSVLEYK	2	Q9Y617	PSAT1	46058656
ECSIYLIGGSIPEEDAGK	EC[57.0215]SIYLIGGSIPEEDAGK	2	Q9NQR4	NIT2	56711488
ECSLQVPEDELVSTLK	EC[57.0215]SLQVPEDELVSTLK	2	P11441	UBL4A	103427824
ECTLLPETAHPDAAFQLTHAAQQLK	EC[57.0215]TLLPETAHPDAAFQLTHAAQQLK	4	Q96SY0	INTS14	61229528
ECVQECVSEFISFITSEASER	EC[57.0215]VQEC[57.0215]VSEFISFITSEASER	2	P25208	NFYB	20174792
EDAANNYARGHYTIGK	EDAANNYAR[0.9840]GHYTIGK	2,3	P68366	TUBA4A	187596672
EDAEAPGIRDHESL	EDAEAPGIR[0.9840]DHESL	2	P51858	HDGF	203550672
EDAIEHFMK	EDAIEHFMK	2	P09874	PARP1	34683732
EDALPGQK	EDALPGQK	2	P35613	BSG	115844912
EDANPSSRQRGLK	EDANPSSR[0.9840]QR[0.9840]GLK	2	Q9NXH9	TRMT1	25719958
EDAVLEYLK	EDAVLEYLK	2	P26038	MSN	60129244
EDCSPADKPYIDEAR	EDC[57.0215]SPADKPYIDEAR	2,3	Q96DG6	CMBL	130943616
EDDPNFFK	EDDPNFFK	2	P00367	GLUD1	264409264
EDDSIRPFK	EDDSIRPFK	2	P07099	EPHX1	58601144
EDDSIRPFKVETSDEEIHDLHQR	EDDSIRPFKVETSDEEIHDLHQR	4	P07099	EPHX1	115478448
EDDSSASTSQSTRAASIFGGAK	EDDSSASTSQSTR[0.9840]AASIFGGAK	2	P23588	EIF4B	248083936
EDDVGTGAGLLEIK	EDDVGTGAGLLEIK	2	P49368	CCT3	513627744
EDDVRQYVVRKPLNK	EDDVR[0.9840]QYVVR[0.9840]KPLNK	3	P62753	RPS6	26619764
EDEEEDDDVVAPKPPIEPEEEK	EDEEEDDDVVAPKPPIEPEEEK	3	Q13409	DYNC1I2	115667000
EDEEEDEPVVIK	EDEEEDEPVVIK	2	Q9ULW0	TPX2	36875080
EDEEESLNEVGYDDIGGCR	EDEEESLNEVGYDDIGGC[57.0215]R	2	P55072	VCP	1734778240
EDEEESLNEVGYDDIGGCR	EDEEESLN[0.9840]EVGYDDIGGC[57.0215]R	2	P55072	VCP	32475604
EDEETLAR	EDEETLAR	2	Q69YN2	CWF19L1	56181192
EDEFSPLK	EDEFSPLK	2	Q16222	UAP1	65006472
EDEGEIQPENK	EDEGEIQPENK	2	A0MZ66	SHTN1	55331952
EDEIPETVSLEMLDAAK	EDEIPETVSLEMLDAAK	2	Q96A26	FAM162A	216768832
EDEISPPPPNPVVK	EDEISPPPPNPVVK	2	P10644	PRKAR1A	60515492
EDEKGDDVDDPENQNSALADTDASGGLTK	EDEKGDDVDDPENQNSALADTDASGGLTK	3	Q02952	AKAP12	70863976
EDELSLIK	EDELSLIK	2	P16333	NCK1	68867616
EDEMEENLTQVGSILGNLK	EDEMEENLTQVGSILGNLK	2	O00161	SNAP23	53631292
EDEVEEWQHR	EDEVEEWQHR	2,3	P15311	EZR	757813120
EDEVQAIATLIEK	EDEVQAIATLIEK	2	Q96MW1	CCDC43	86190720
EDFDSLLQSAK	EDFDSLLQSAK	2	P08195	SLC3A2	648968770
EDFPWSGK	EDFPWSGK	2	P46063	RECQL	59681512
EDGAISTIVLR	EDGAISTIVLR	2	P50990	CCT8	496768704
EDGEARERDEIR	EDGEAR[0.9840]ER[0.9840]DEIR	2	Q13573	SNW1	44275320
EDGKEDEGGNEEEAGK	EDGKEDEGGNEEEAGK	2,3	P82970	HMGN5	3590231
EDGLAQQQTQLNLR	EDGLAQQQTQLNLR	2	P49327	FASN	784241280
EDGLPTGYLFVWHK	EDGLPTGYLFVWHK	2,3	Q96AY3	FKBP10	102403656
EDGPGIPADIK	EDGPGIPADIK	2	Q96QK1	VPS35	52747004
EDGSEVGVGGAQVTGSNTR	EDGSEVGVGGAQVTGSNTR	2	Q13618	CUL3	98489760
EDGSGDRGDGPFR	EDGSGDR[0.9840]GDGPFR	2	P13010	XRCC5	233610864
EDGSGDRGDGPFRLGGHGPSFPLK	EDGSGDR[0.9840]GDGPFR[0.9840]LGGHGPSFPLK	3	P13010	XRCC5	96954464
EDGTFYEFGEDIPEAPER	EDGTFYEFGEDIPEAPER	2	O43776	NARS1	179968592
EDGVFNISVDNTCSLFR	EDGVFNISVDNTC[57.0215]SLFR	2	P49915	GMPS	214150720
EDGVITASEDR	EDGVITASEDR	2	Q8IWB7	WDFY1	99520096
EDGVLCCQGECQWLHLDLIK	EDGVLC[57.0215]C[57.0215]QGEC[57.0215]QWLHLDLIK	2,3	P19623	SRM	343445632
EDIDAAIETYNLLSER	EDIDAAIETYNLLSER	2	P23921	RRM1	462319936
EDIEFICK	EDIEFIC[57.0215]K	2	P50991	CCT4	192097616
EDINSLCMTVVQNLMER	EDINSLC[57.0215]MTVVQNLMER	2	Q01581	HMGCS1	103256520
EDIQIQFLPDHINIVLK	EDIQIQFLPDHINIVLK	3	Q96RS6	NUDCD1	85468120
EDIQQFFEEFQSK	EDIQQFFEEFQSK	2	Q8N806	UBR7	49720176
EDIYAVEIVGGATR	EDIYAVEIVGGATR	2	P34932	HSPA4	116999952
EDKDAQFYCELNYR	EDKDAQFYC[57.0215]ELNYR	3	P43121	MCAM	109200960
EDKLECSEELGDLVK	EDKLEC[57.0215]SEELGDLVK	2,3	Q00610	CLTC	707981180
EDKYEEEIK	EDKYEEEIK	2	P67936	TPM4	2215773950
EDLELIMTEMEISR	EDLELIMTEMEISR	2	Q9NX55	HYPK	59602760
EDLESVVQK	EDLESVVQK	2	P24386	CHM	18662878
EDLHDMLASLGK	EDLHDMLASLGK	2,3	O14950	MYL12B	43678032
EDLNCQEEEDPMNK	EDLNC[57.0215]QEEEDPMNK	2	O75821	EIF3G	204495056
EDLPAENGETK	EDLPAENGETK	2	P05114	HMGN1	85340872
EDLPAENGETK	EDLPAEN[0.9840]GETK	2	P05114	HMGN1	49902444
EDLQELNDR	EDLQELNDR	2	P02545	LMNA	61309340
EDLRLPEGDLGK	EDLRLPEGDLGK	2,3	P63241	EIF5A	52317812
EDLRPSAPQQEGEASK	EDLRPSAPQQEGEASK	2,3	O76070	SNCG	152831856
EDLVFIFWAPESAPLK	EDLVFIFWAPESAPLK	2	P23528	CFL1	655675520
EDLVVAPAGITLK	EDLVVAPAGITLK	2	P12268	IMPDH2	101265824
EDLVYQAK	EDLVYQAK	2	P62258	YWHAE	1048012860
EDLYLKPIQR	EDLYLKPIQR	2,3	P13639	EEF2	680141950
EDNDTINDSLIVSETK	EDNDTINDSLIVSETK	2	Q5UIP0	RIF1	58622428
EDNGIGILTLNNPSR	EDNGIGILTLNNPSR	2	Q9NTX5	ECHDC1	29398412
EDPDMASAVAAIR	EDPDMASAVAAIR	2	Q14232	EIF2B1	121516392
EDPFVFIPEDDPLFPPIEK	EDPFVFIPEDDPLFPPIEK	2	Q08J23	NSUN2	43009592
EDPNLVPSISNK	EDPNLVPSISNK	2	P10606	COX5B	204966080
EDPTVSALLTSEK	EDPTVSALLTSEK	2	P78417	GSTO1	762902910
EDQIQVIGNLK	EDQIQVIGNLK	2	Q9Y4G6	TLN2	52405304
EDQLLCTDCYSNEYSSK	EDQLLC[57.0215]TDC[57.0215]YSNEYSSK	2	Q14192	FHL2	112412984
EDQSILCTGESGAGK	EDQSILC[57.0215]TGESGAGK	2	P35579	MYH9	87702784
EDQTEYLEER	EDQTEYLEER	2	P08238	HSP90AB1	226075984
EDQVIQLMNAIFSK	EDQVIQLMNAIFSK	2	P04844	RPN2	35824752
EDQWMGVTVQSQGPGGK	EDQWMGVTVQSQGPGGK	2	P23229	ITGA6	93597376
EDQYDHLDAADMTK	EDQYDHLDAADMTK	2,3	P34932	HSPA4	200056544
EDRYEEEIK	EDRYEEEIK	2	P09493	TPM1	121198160
EDSHPFDLGLYNEAVK	EDSHPFDLGLYNEAVK	3	P35244	RPA3	102004360
EDSMMEYLK	EDSMMEYLK	2	P35241	RDX	47669556
EDSNLTLQEK	EDSNLTLQEK	2	P46940	IQGAP1	113845192
EDSYKPIVEFIDAQFEAYLQEELK	EDSYKPIVEFIDAQFEAYLQEELK	3	Q14141	SEPTIN6	37071992
EDTEEHHLR	EDTEEHHLR	2,3	A0A2R8Y4L2	HNRNPA1L3	114373000
EDTEEHHLRDYFEEYGK	EDTEEHHLR[0.9840]DYFEEYGK	3	P22626	HNRNPA2B1	456035584
EDTEEHHLRDYFEQYGK	EDTEEHHLR[0.9840]DYFEQYGK	3	P09651	HNRNPA1	70576176
EDTEEYNLRDYFEK	EDTEEYNLR[0.9840]DYFEK	2	P51991	HNRNPA3	65016216
EDTNNLFSVQFR	EDTNNLFSVQFR	2	Q5JRX3	PITRM1	63030024
EDTVQVSTLLRPPHCPR	EDTVQVSTLLRPPHC[57.0215]PR	3,4	Q96AY3	FKBP10	733745340
EDVFVHQTAIK	EDVFVHQTAIK	2,3	P67809	YBX1	123837688
EDVGTVVGIDLGTTYSCVGVFK	EDVGTVVGIDLGTTYSC[57.0215]VGVFK	2	P11021	HSPA5	587079100
EDVHISTSQVAEIVATLEK	EDVHISTSQVAEIVATLEK	3	O95202	LETM1	60095484
EDVLTLLLPVMGDSK	EDVLTLLLPVMGDSK	2	Q13200	PSMD2	100586992
EEADEYIDIGALNGIFVLGR	EEADEYIDIGALNGIFVLGR	2	P53396	ACLY	307581600
EEADEYIDIGALNGIFVLGR	EEADEYIDIGALN[0.9840]GIFVLGR	2	P53396	ACLY	99279656
EEADQPPSCGPEDDAQLQLALSLSREEHDKEER	EEADQPPSC[57.0215]GPEDDAQLQLALSLSR[0.9840]EEHDKEER	4	Q9Y6I3	EPN1	100258232
EEAENTLQSFR	EEAENTLQSFR	2	P08670	VIM	104357888
EEAGGGISEEEAAQYDR	EEAGGGISEEEAAQYDR	2	Q9UBE0	SAE1	44105340
EEAIEHNYGGHDDDLSVR	EEAIEHNYGGHDDDLSVR	3	Q93009	USP7	49774080
EEAPDILCLQETK	EEAPDILC[57.0215]LQETK	2	P27695	APEX1	516096832
EEASGSSVTAEEAK	EEASGSSVTAEEAK	2	P13010	XRCC5	234332576
EECLQFTANALALAMER	EEC[57.0215]LQFTANALALAMER	2	P28072	PSMB6	94511568
EECPAVR	EEC[57.0215]PAVR	2	P07237	P4HB	202959472
EEDCHSPTSKPPKPDQPLK	EEDC[57.0215]HSPTSKPPKPDQPLK	4	P23588	EIF4B	223440224
EEDFFASHVSPEVSDTAWASAIAEPSSLTSR	EEDFFASHVSPEVSDTAWASAIAEPSSLTSR	3	Q9NP61	ARFGAP3	43377456
EEDGSLSLDGADSTGVVAK	EEDGSLSLDGADSTGVVAK	2	Q13263	TRIM28	244809568
EEDIPAPLNLYGK	EEDIPAPLNLYGK	2	Q9NZL9	MAT2B	306878304
EEDKEPLIELFVK	EEDKEPLIELFVK	2,3	Q9Y696	CLIC4	1122289920
EEDLVVWVDPLDGTK	EEDLVVWVDPLDGTK	2	O95861	BPNT1	227716400
EEDPATGTGDPPR	EEDPATGTGDPPR	2	P45974	USP5	232819920
EEDPPGEEDLPGEEDLPGEEDLPEVKPK	EEDPPGEEDLPGEEDLPGEEDLPEVKPK	3	Q16790	CA9	107549440
EEDSANLKPSELK	EEDSANLKPSELK	2,3	Q9Y5K6	CD2AP	79118592
EEEAIKEEVVK	EEEAIKEEVVK	2	Q8N163	CCAR2	33094920
EEEAIQLDGLNASQIR	EEEAIQLDGLNASQIR	2	P14625	HSP90B1	127189392
EEEATEWQHK	EEEATEWQHK	2	P35241	RDX	207018368
EEECHFYAGGQVYPGEASR	EEEC[57.0215]HFYAGGQVYPGEASR	2,3	Q13162	PRDX4	101387544
EEEEAEDKEDDEDKDEDEEDEEDKEEDEEEDVPGQAK	EEEEAEDKEDDEDKDEDEEDEEDKEEDEEEDVPGQAK	4,5	P27797	CALR	67319192
EEEEFNTGPLSVLTQSVK	EEEEFNTGPLSVLTQSVK	2	P62316	SNRPD2	175880272
EEEELFPESERPEMLSEQEHMSISGSSARHMVMQK	EEEELFPESERPEMLSEQEHMSISGSSAR[0.9840]HMVMQK	4,5	Q9UHX1	PUF60	91460224
EEEEPMDTSSVTHTEHYK	EEEEPMDTSSVTHTEHYK	3,4	O43390	HNRNPR	51849920
EEEEVGFDWSDR	EEEEVGFDWSDR	2	Q15149	PLEC	104624400
EEEGTGVVHQAPYFGAEDYR	EEEGTGVVHQAPYFGAEDYR	3	P41252	IARS1	46098596
EEEHDCFLEEIMTK	EEEHDC[57.0215]FLEEIMTK	2,3	P12268	IMPDH2	393459808
EEELNAIR	EEELNAIR	2	Q86UP2	KTN1	91786616
EEEMMIR	EEEMMIR	2	P23246	SFPQ	195416528
EEEPVKK	EEEPVKK	2	Q14103	HNRNPD	89332064
EEETEAAIGAPPTATEGPETK	EEETEAAIGAPPTATEGPETK	2	Q13263	TRIM28	65109384
EEETEAAIGAPPTATEGPETKPVLMALAEGPGAEGPR	EEETEAAIGAPPTATEGPETKPVLMALAEGPGAEGPR	3	Q13263	TRIM28	234177728
EEFASTCPDDEEIELAYEQVAK	EEFASTC[57.0215]PDDEEIELAYEQVAK	2	O00299	CLIC1	668071870
EEFEHQQK	EEFEHQQK	2	P11142	HSPA8	625808770
EEFQQYAAALQAGMEIGWLKPVIGSQYPLEK	EEFQQYAAALQAGMEIGWLKPVIGSQYPLEK	3	Q08257	CRYZ	29630454
EEFTAFLHPEEFEHMK	EEFTAFLHPEEFEHMK	2,3,4	Q15293	RCN1	868206020
EEFTAFLHPEEYDYMK	EEFTAFLHPEEYDYMK	2,3	O43852	CALU	933273860
EEFTSGGPLGQK	EEFTSGGPLGQK	2	P43034	PAFAH1B1	109383008
EEGCTHVIVTTACGSLR	EEGC[57.0215]THVIVTTAC[57.0215]GSLR	2,3	Q13126	MTAP	873063360
EEGIDELAK	EEGIDELAK	2	P78330	PSPH	311742752
EEGIEYK	EEGIEYK	2	P09622	DLD	132239568
EEGLPVPELFTDPLFSK	EEGLPVPELFTDPLFSK	2	Q9UKG9	CROT	9716678
EEGLYAVDVTYDGHPVPGSPYTVEASLPPDPSK	EEGLYAVDVTYDGHPVPGSPYTVEASLPPDPSK	3	O75369	FLNB	662430910
EEGNELVK	EEGNELVK	2	Q15785	TOMM34	47730300
EEGPYEVEVTYDGVPVPGSPFPLEAVAPTKPSK	EEGPYEVEVTYDGVPVPGSPFPLEAVAPTKPSK	3,4	P21333	FLNA	2822462720
EEGSENAVK	EEGSENAVK	2	Q9NTK5	OLA1	27855292
EEGSPLELER	EEGSPLELER	2	P08195	SLC3A2	504828832
EEHEVAVLGAPHNPAPPTSTVIHIR	EEHEVAVLGAPHNPAPPTSTVIHIR	3,4,5	Q01628	IFITM3	970581630
EEIDSILNK	EEIDSILNK	2	P52788	SMS	71263408
EEIEQSLTK	EEIEQSLTK	2	Q14258	TRIM25	37678528
EEIFGPVMSILSFDTEAEVLER	EEIFGPVMSILSFDTEAEVLER	2	P49189	ALDH9A1	46428196
EEIIAPCK	EEIIAPC[57.0215]K	2	O75116	ROCK2	82260360
EEIIEAFVQELR	EEIIEAFVQELR	2	P50552	VASP	75430640
EEIQPGDIVIIDQFIDR	EEIQPGDIVIIDQFIDR	2	Q13126	MTAP	556840450
EEIQSSISGVTAAYNR	EEIQSSISGVTAAYNR	2	P46940	IQGAP1	214559808
EEISEAEPGGGSLGDGRPPEESAHEMMEEEEEIPKPK	EEISEAEPGGGSLGDGRPPEESAHEMMEEEEEIPKPK	4,5	P15170	GSPT1	99247480
EEKDPGMGAMGGMGGGMGGGMF	EEKDPGMGAMGGMGGGMGGGMF	2	P10809	HSPD1	637140220
EEKDPGMGAMGGMGGGMGGGMF	EEKDPGMGAMGGMGGGMGGGM[15.9949]F	2	P10809	HSPD1	49000796
EELDTDEYEETKK	EELDTDEYEETKK	2,3	Q8WZA0	LZIC	82499752
EELEEVIKDI	EELEEVIKDI	2	P28066	PSMA5	70683904
EELERQAVDQIK	EELER[0.9840]QAVDQIK	2	P15311	EZR	225888976
EELFIVSK	EELFIVSK	2	P15121	AKR1B1	268017840
EELIAELQDCEGLIVR	EELIAELQDC[57.0215]EGLIVR	2	O43175	PHGDH	99191376
EELLEYEEK	EELLEYEEK	2	P45974	USP5	137206816
EELMFFLWAPELAPLK	EELMFFLWAPELAPLK	2	P60981	DSTN	25993952
EELQANGSAPAADK	EELQANGSAPAADK	2	P29966	MARCKS	25185686
EELQANGSAPAADKEEPAAAGSGAASPSAAEK	EELQANGSAPAADKEEPAAAGSGAASPSAAEK	3	P29966	MARCKS	457762464
EELQSGVDAANSAAQQYQR	EELQSGVDAANSAAQQYQR	2	P46940	IQGAP1	193520464
EELQSQVELLNSFEK	EELQSQVELLNSFEK	2	P29144	TPP2	55676972
EELREQVYDAMGEK	EELR[0.9840]EQVYDAMGEK	2	P49321	NASP	40532252
EELTLEGIK	EELTLEGIK	2	Q14240	EIF4A2	51575640
EELTLEGIR	EELTLEGIR	2	P60842	EIF4A1	56745896
EEMAAAGLTVTVTHSNEK	EEMAAAGLTVTVTHSNEK	2,3	Q99933	BAG1	57437688
EEMLLNSDIFWKPQEAVQGDVGSFVLK	EEMLLNSDIFWKPQEAVQGDVGSFVLK	3	A1L0T0	ILVBL	49083488
EEMLLNSDIFWKPQEAVQGDVGSFVLK	EEMLLN[0.9840]SDIFWKPQEAVQGDVGSFVLK	3	A1L0T0	ILVBL	39173200
EEMQSNVEVVHTYR	EEMQSNVEVVHTYR	2,3	Q92597	NDRG1	50648700
EENAVHSTEPVVQENGDEAGEGREAK	EENAVHSTEPVVQENGDEAGEGR[0.9840]EAK	3	Q00341	HDLBP	60307668
EENTIILQQLLPLR	EENTIILQQLLPLR	2	Q9BYT8	NLN	48837004
EENVGLHQTLDQTLNELNCI	EENVGLHQTLDQTLNELNC[57.0215]I	2	P67936	TPM4	1362223490
EENVGLHQTLDQTLNELNCI	EENVGLHQTLDQTLNELN[0.9840]C[57.0215]I	2	P67936	TPM4	44154080
EEPGEDFPAAR	EEPGEDFPAAR	2	P02786	TFRC	94529024
EEPKEEEMTEEEK	EEPKEEEMTEEEK	2,3	O14776	TCERG1	98179600
EEPLHSIISSTESVQGSTSK	EEPLHSIISSTESVQGSTSK	3	Q12931	TRAP1	89619768
EEPSNNVK	EEPSNNVK	2	Q14974	KPNB1	57963180
EEPWVDPNSPVLLEDPVLCALAK	EEPWVDPNSPVLLEDPVLC[57.0215]ALAK	2,3	P52895	AKR1C2	656126140
[truncated: 9,611 more rows]

## Sheet: modified_peptides_homocit
Peptide Sequence	Modified Sequence	Charges	Protein ID	Gene	Intensity
AAAAAATAAAAASIRERQTVALKR	AAAAAATAAAAASIR[0.9840]ER[0.9840]Q[0.9840]TVALKR	3	Q8WVM8	SCFD1	102029056
AAAAADLANR	AAAAADLANR	2	O76031	CLPX	21872622
AAAAKSTAMEETAIWEQHTVTLHR	AAAAK[43.0058]STAMEETAIWEQHTVTLHR	4	Q07157	TJP1	21060280
AAAEEGHIIPR	AAAEEGHIIPR	3	O95551	TDP2	18228832
AAAEELLAR	AAAEELLAR	2	O15357	INPPL1	18853444
AAAEVAGQFVIKLTHDVELNLDYER	AAAEVAGQFVIK[43.0058]LTHDVELNLDYER	3	P02786	TFRC	170708192
AAAGGLAMLTSMR	AAAGGLAMLTSMR	2	Q9H3U1	UNC45A	36121844
AAAGLGGGDSGDGTAR	AAAGLGGGDSGDGTAR	2	Q96T51	RUFY1	18340168
AAAGLLPGGKAR	AAAGLLPGGK[43.0058]AR	2	Q5VSL9	STRIP1	12493126
AAAKCLDAVVSTR	AAAK[43.0058]C[57.0215]LDAVVSTR	2	Q86VP6	CAND1	104974744
AAAKNHAR	AAAK[43.0058]NHAR	2	P31939	ATIC	1.28687e+06
AAALVLQTIWGYKELR	AAALVLQTIWGYK[43.0058]ELR	2	O60716	CTNND1	13998684
AAAMANNLQKGSAGPMR	AAAMANNLQK[43.0058]GSAGPMR	2	Q14498	RBM39	29961048
AAAMTPPEEELKR	AAAMTPPEEELK[43.0058]R	2	Q15042	RAB3GAP1	28070322
AAAPQAWAGPMEEPPQAQAPPR	AAAPQAWAGPMEEPPQAQAPPR	2	Q16643	DBN1	59386720
AAASHKVKEFCENLSADCR	AAASHK[43.0058]VK[43.0058]EFC[57.0215]ENLSADC[57.0215]R	2,3	P30153	PPP2R1A	165349856
AAASKLEQGKR	AAASK[43.0058]LEQGK[43.0058]R	2	P35269	GTF2F1	48332668
AAASTDYYKR	AAASTDYYK[43.0058]R	2	P08559	PDHA1	187347952
AAATQPDAKDTPDEPWAFPAR	AAATQPDAK[43.0058]DTPDEPWAFPAR	2	Q7KZF4	SND1	450903296
AAAVSSGFDGAIQLVSLGGR	AAAVSSGFDGAIQLVSLGGR	2	O00468	AGRN	32412548
AAAYSKLGNYAGAVQDCER	AAAYSK[43.0058]LGNYAGAVQDC[57.0215]ER	2	O43765	SGTA	157379360
AACDLVR	AAC[57.0215]DLVR	2	P55060	CSE1L	107978040
AACEQQAVALTLQEDR	AAC[57.0215]EQQAVALTLQEDR	2	Q9BUH6	PAXX	69705752
AACLCFR	AAC[57.0215]LC[57.0215]FR	2	O95989	NUDT3	53292168
AADAEAEVASLNR	AADAEAEVASLNR	2	P06753	TPM3	2849799420
AADALEEQQR	AADALEEQQR	2	Q14980	NUMA1	91948440
AADAVEDLR	AADAVEDLR	2	Q9UNF0	PACSIN2	123052144
AADDSKEVESFQQLLNAR	AADDSK[43.0058]EVESFQQLLNAR	2	Q8N1B4	VPS52	25992036
AADEEAFEDNSEEYIR	AADEEAFEDNSEEYIR	2	P55060	CSE1L	486304416
AADEEAFEDNSEEYIR	AADEEAFEDN[0.9840]SEEYIR	2	P55060	CSE1L	49505828
AADEIEKEKELLIHER	AADEIEK[43.0058]EK[43.0058]ELLIHER	2,3	Q96BN8	OTULIN	180322880
AADESER	AADESER	2	P67936	TPM4	4.04001e+06
AADFIDQALAQKNGR	AADFIDQALAQK[43.0058]NGR	2	P51452	DUSP3	68981424
AADLKYIEACAR	AADLK[43.0058]YIEAC[57.0215]AR	2	O60701	UGDH	37842800
AADSQNSGEGNTGAAESSFSQEVSR	AADSQNSGEGNTGAAESSFSQEVSR	2	P12270	TPR	39106064
AAECNIVVTQPR	AAEC[57.0215]NIVVTQPR	2	Q08211	DHX9	206208272
AAEDDEDDDVDTK	AAEDDEDDDVDTK	2	P06454	PTMA	292352704
AAEDDEDDDVDTKK	AAEDDEDDDVDTK[43.0058]K	2	P06454	PTMA	250967104
AAEDDEDDDVDTKKQK	AAEDDEDDDVDTK[43.0058]K[43.0058]QK	2	P06454	PTMA	324704736
AAEDDEDDDVDTKKQKTDEDD	AAEDDEDDDVDTK[43.0058]K[43.0058]QK[43.0058]TDEDD	2,3	P06454	PTMA	3506700800
AAEEEDEADPKR	AAEEEDEADPK[43.0058]R	2	P20962	PTMS	5157212200
AAEELSKLR	AAEELSK[43.0058]LR	2	Q8WUM4	PDCD6IP	65042032
AAEILAR	AAEILAR	2	P05023	ATP1A1	132509824
AAEKLYLADPMKAR	AAEK[43.0058]LYLADPMK[43.0058]AR	2	P49458	SRP9	450883200
AAELFHQLSQALEVLTDAAAR	AAELFHQLSQALEVLTDAAAR	2,3	Q9NVM6	DNAJC17	88383832
AAELWGEQAEAR	AAELWGEQAEAR	2	Q08379	GOLGA2	51271644
AAEMEHLLER	AAEMEHLLER	2,3	Q86TM6	SYVN1	19651140
AAEPLLTLER	AAEPLLTLER	2	O60524	NEMF	29121964
AAEQYTPKAKYHGNVMLLR	AAEQYTPK[43.0058]AK[43.0058]YHGNVMLLR	2,3	P49327	FASN	401092320
AAESYGKVVDLAPLHLDAR	AAESYGK[43.0058]VVDLAPLHLDAR	3	Q9Y5Q9	GTF3C3	33778152
AAETVLKQQGVLALR	AAETVLK[43.0058]QQGVLALR	2	P56192	MARS1	16513808
AAETVLKQQGVLALRPYLQKQPQPSPAEGR	AAETVLK[43.0058]QQGVLALRPYLQK[43.0058]QPQPSPAEGR	3	P56192	MARS1	86342640
AAEVWMDEYKNFYYAAVPSAR	AAEVWMDEYK[43.0058]NFYYAAVPSAR	2	Q10471	GALNT2	21266422
AAEWQLDQPSWSGR	AAEWQLDQPSWSGR	2	Q9NVZ3	NECAP2	32619888
AAFAHFPELYDFALSNVAEVDTR	AAFAHFPELYDFALSNVAEVDTR	3	O60306	AQR	18165908
AAFALGGLGSGFASNR	AAFALGGLGSGFASNR	2	P27708	CAD	41039272
AAFGLSEAGFNTACVTKLFPTR	AAFGLSEAGFNTAC[57.0215]VTK[43.0058]LFPTR	2	P31040	SDHA	129592104
AAFQLGSPWR	AAFQLGSPWR	2	P05091	ALDH2	128813376
AAFVLPEFAR	AAFVLPEFAR	2	P19623	SRM	197934944
AAFVSEQQQKLSR	AAFVSEQQQK[43.0058]LSR	2	P26006	ITGA3	221426352
AAFYHQPWAQEAVGR	AAFYHQPWAQEAVGR	3	Q92925	SMARCD2	16811760
AAGDGGSGPPEKKLSR	AAGDGGSGPPEK[43.0058]K[43.0058]LSR	2	O75150	RNF40	39265392
AAGEQEKLEATNR	AAGEQEK[43.0058]LEATNR	2	O60231	DHX16	28456256
AAGEVLEPANLLAEEKDEDLLFE	AAGEVLEPANLLAEEK[43.0058]DEDLLFE	2	Q9Y5K8	ATP6V1D	10090268
AAGFNVLR	AAGFNVLR	2	Q0VDF9	HSPA14	41221000
AAGGGAGSSEDDAQSR	AAGGGAGSSEDDAQSR	2	Q9H4A6	GOLPH3	19332622
AAGKGKLDVQFSGLTKGDAVR	AAGK[43.0058]GK[43.0058]LDVQFSGLTK[43.0058]GDAVR	2	P21333	FLNA	68833848
AAGKLKAEGSEIR	AAGK[43.0058]LK[43.0058]AEGSEIR	2	P07237	P4HB	168880480
AAGPLLTDECR	AAGPLLTDEC[57.0215]R	2	Q9BQ69	MACROD1	115286392
AAGTGFTVNVAWNGPR	AAGTGFTVNVAWNGPR	2	Q9UBN7	HDAC6	5.46483e+06
AAGVVLEMIR	AAGVVLEMIR	2	Q9Y230	RUVBL2	251848016
AAHAKEMEALR	AAHAK[43.0058]EMEALR	3	P30622	CLIP1	14908278
AAHESKMIEKHGGYKFSAPVVPSSFNFGGPAPGMN	AAHESK[43.0058]MIEK[43.0058]HGGYK[43.0058]FSAPVVPSSFNFGGPAPGMN	3	O95373	IPO7	73078256
AAHSEGNTTAGLDMR	AAHSEGNTTAGLDMR	2,3	P78371	CCT2	683768060
AAHVFFTDSCPDALFNELVKSR	AAHVFFTDSC[57.0215]PDALFNELVK[43.0058]SR	3	P61764	STXBP1	53454320
AAIAQALAGEVSVVPPSR	AAIAQALAGEVSVVPPSR	2	Q2TAY7	SMU1	116766808
AAILMKGTAAILEYLR	AAILMK[43.0058]GTAAILEYLR	2	Q9H9A6	LRRC40	11177708
AAINQKLIETGER	AAINQK[43.0058]LIETGER	2	Q9NPA8	ENY2	125527136
AAKALLAR	AAK[43.0058]ALLAR	2	P48507	GCLM	25033578
AAKGNCVSLLSPSPEGDPR	AAK[43.0058]GNC[57.0215]VSLLSPSPEGDPR	2	P17813	ENG	45076896
AAKLAPEFAKR	AAK[43.0058]LAPEFAK[43.0058]R	2	P30041	PRDX6	1966550020
AAKLIQR	AAK[43.0058]LIQR	2	P49792	RANBP2	15559820
AAKVLEQLTGQTPVFSKAR	AAK[43.0058]VLEQLTGQTPVFSK[43.0058]AR	2	P62913	RPL11	155691936
AALDKATVLLSMSKGGKR	AALDK[43.0058]ATVLLSMSK[43.0058]GGK[43.0058]R	2,3	Q53EL6	PDCD4	109893080
AALDSGAFQSVWVSTDHDEIENVAKQFGAQVHR	AALDSGAFQSVWVSTDHDEIENVAK[43.0058]QFGAQVHR	4	Q8NFW8	CMAS	19423560
AALEAAAAAAPER	AALEAAAAAAPER	2	Q86UK7	ZNF598	16266646
AALEACHKGWGVSVVVGVAASGEEIATR	AALEAC[57.0215]HK[43.0058]GWGVSVVVGVAASGEEIATR	3	P11766	ADH5	25595896
AALEALGSCLNNKYSEGYPGKR	AALEALGSC[57.0215]LNNK[43.0058]YSEGYPGK[43.0058]R	3	P34897	SHMT2	12058559
AALEALGSCLNNKYSEGYPGKR	AALEALGSC[57.0215]LN[0.9840]NK[43.0058]YSEGYPGK[43.0058]R	2	P34897	SHMT2	155184608
AALEALLPYTER	AALEALLPYTER	2	Q12788	TBL3	31930624
AALEELVKLQGER	AALEELVK[43.0058]LQGER	2	P12081	HARS1	406018016
AALEEVYPDLTPEETR	AALEEVYPDLTPEETR	2	Q9H0D6	XRN2	128400256
AALEGTATYR	AALEGTATYR	2	Q9NRV9	HEBP1	106554184
AALLELWELR	AALLELWELR	2	Q13813	SPTAN1	171141264
AALLTER	AALLTER	2	Q9Y5B9	SUPT16H	31936684
AALLWALAAALER	AALLWALAAALER	2	Q8IZ83	ALDH16A1	22736898
AALMESQGQQQEER	AALMESQGQQQEER	2	Q14980	NUMA1	124108880
AALPSHVVTMLDNFPTNLHPMSQLSAAVTALNSESNFAR	AALPSHVVTMLDNFPTNLHPMSQLSAAVTALNSESNFAR	4	O75390	CS	324497728
AALPTPALSPEDKAVLQNLKR	AALPTPALSPEDK[43.0058]AVLQNLK[43.0058]R	2	Q9H3S7	PTPN23	9627219
AALQEEEQASKQINPKRPR	AALQEEEQASK[43.0058]QINPK[43.0058]RPR	3	O00139	KIF2A	52013852
AALQELLSKGLIKLVSKHR	AALQELLSK[43.0058]GLIK[43.0058]LVSK[43.0058]HR	2,3,4	P62851	RPS25	358397312
AALSEMVEYITHNR	AALSEMVEYITHNR	3	Q13362	PPP2R5C	36410196
AALTGLLHR	AALTGLLHR	2	P55084	HADHB	269026016
AALVAQNYINYQQGTPHR	AALVAQNYINYQQGTPHR	2,3	Q9BS40	LXN	118611144
AALVDLEPGTMDSVR	AALVDLEPGTMDSVR	2	Q9BUF5	TUBB6	357601728
AAMEALVVEVTKQPAIISQLDPVNER	AAMEALVVEVTK[43.0058]Q[0.9840]PAIISQLDPVNER	3	Q08211	DHX9	7697481
AAMIWIVGEYAER	AAMIWIVGEYAER	2	P63010	AP2B1	151592976
AAMKGLGTDEDTLIEILASR	AAMK[43.0058]GLGTDEDTLIEILASR	2	P04083	ANXA1	1475257090
AAMKGLGTDEDTLIEILASR	AAM[15.9949]K[43.0058]GLGTDEDTLIEILASR	2	P04083	ANXA1	24452390
AANNGALPPDLSYIVR	AANN[0.9840]GALPPDLSYIVR	2	P08574	CYC1	193349440
AANPFQQKLSGSHKALVEMQDVVAELLR	AANPFQQK[43.0058]LSGSHK[43.0058]ALVEMQDVVAELLR	3	Q9C0H2	TTYH3	12061523
AAPECKVVKCR	AAPEC[57.0215]K[43.0058]VVK[43.0058]C[57.0215]R	2	P15529	CD46	107613152
AAPFSLEYR	AAPFSLEYR	2	Q15181	PPA1	293204960
AAPGAEFAPNKR	AAPGAEFAPNK[43.0058]R	2	Q15233	NONO	53344020
AAPGEAPPELLCLVSHFYPSGGLEVEWELR	AAPGEAPPELLC[57.0215]LVSHFYPSGGLEVEWELR	3	O15533	TAPBP	4.65494e+06
AAPLDSIHSLAAYYIDCIR	AAPLDSIHSLAAYYIDC[57.0215]IR	2,3	P49327	FASN	326201504
AAPPDVGEER	AAPPDVGEER	2	Q7L2J0	MEPCE	17793896
AAPTSAPPSKSR	AAPTSAPPSK[43.0058]SR	2	Q13123	IK	20018330
AAQAGPTQPGPPR	AAQAGPTQPGPPR	2	Q9BUL5	PHF23	14007149
AAQDFFSTCR	AAQDFFSTC[57.0215]R	2	P06132	UROD	94835656
AAQEEYVKR	AAQEEYVK[43.0058]R	2	P04075	ALDOA	34943440
AAQKADVLTTGAGNPVGDKLNVITVGPR	AAQK[43.0058]ADVLTTGAGNPVGDK[43.0058]LNVITVGPR	3	P04040	CAT	23337508
AAQLCGAGMAAVVDKIR	AAQLC[57.0215]GAGMAAVVDK[43.0058]IR	2	P19367	HK1	84281688
AAQLQHSEKMAQYLEEER	AAQLQHSEK[43.0058]MAQYLEEER	2,3	Q16204	CCDC6	87436336
AAQLVDKDSTFLSTLEHHLSR	AAQLVDK[43.0058]DSTFLSTLEHHLSR	3,4	Q969V3	NCLN	273198848
AAQNISKTIATSQNR	AAQNISK[43.0058]TIATSQNR	2	Q99623	PHB2	117575880
AAQPPAQPCQLCGR	AAQPPAQPC[57.0215]QLC[57.0215]GR	2	Q96B54	ZNF428	16872312
AAQVMGPPDR	AAQVMGPPDR	2	Q96I24	FUBP3	44797000
AASAATAAPTATPAAQESGTIPKKR	AASAATAAPTATPAAQESGTIPK[43.0058]K[43.0058]R	2,3	O00116	AGPS	94350592
AASAFFTYVSLSQEGR	AASAFFTYVSLSQEGR	2	O00154	ACOT7	86942520
AASAGQEPLHNEELAGAGR	AASAGQEPLHNEELAGAGR	3	Q96HY6	DDRGK1	12784578
AASDYAGKQAHVELAER	AASDYAGK[43.0058]QAHVELAER	2	P28340	POLD1	60644856
AASGYPVKVPLEVQEADEAKLQQTEAELR	AASGYPVK[43.0058]VPLEVQEADEAK[43.0058]LQQTEAELR	3	P26640	VARS1	55494500
AASIFGGAKPVDTAAR	AASIFGGAK[43.0058]PVDTAAR	2	P23588	EIF4B	243837840
AASIYSSWAEEQR	AASIYSSWAEEQR	2	Q92538	GBF1	26780152
AASNIIFSNGNLDPWAGGGIR	AASNIIFSNGNLDPWAGGGIR	2	Q9UHL4	DPP7	33687268
AASNIIFSNGNLDPWAGGGIR	AASNIIFSN[0.9840]GNLDPWAGGGIR	2	Q9UHL4	DPP7	97497504
AASNMALGKFR	AASNMALGK[43.0058]FR	2	P53041	PPP5C	114342032
AASTEADKR	AASTEADK[43.0058]R	2	Q9BYT8	NLN	15018222
AATENIPVVR	AATENIPVVR	2	Q6P1J9	CDC73	23731714
AATGKAILNGIDSINKVLDHFR	AATGK[43.0058]AILNGIDSINK[43.0058]VLDHFR	3	Q9UQE7	SMC3	77793616
AATGKAILNGIDSINKVLDHFR	AATGK[43.0058]AILN[0.9840]GIDSINK[43.0058]VLDHFR	3	Q9UQE7	SMC3	35654632
AATHGLMLGALQGDGPLPAELEELR	AATHGLMLGALQGDGPLPAELEELR	3	Q96GQ5	RUSF1	29064872
AATIVATSEGSLWGLDR	AATIVATSEGSLWGLDR	2	P13861	PRKAR2A	105310592
AATLAQELEKFNR	AATLAQELEK[43.0058]FNR	2	Q14683	SMC1A	203516480
AATMSAVEAATCR	AATMSAVEAATC[57.0215]R	2	Q53H96	PYCR3	29567536
AATQFWR	AATQFWR	2	P13667	PDIA4	384180896
AATVKAKTNVKLWGIDR	AATVK[43.0058]AK[43.0058]TNVK[43.0058]LWGIDR	2	P10644	PRKAR1A	102362512
AATVTKKTYEIWHR	AATVTK[43.0058]K[43.0058]TYEIWHR	2,3	Q14839	CHD4	77171560
AAVAASVGLSEGPAGSR	AAVAASVGLSEGPAGSR	2	Q86U90	YRDC	29423190
AAVATFLQSVQVPEFTPK	AAVATFLQSVQVPEFTPK[43.0058]	2	P22314	UBA1	10741447
AAVDYQKVVR	AAVDYQK[43.0058]VVR	2	P31153	MAT2A	588471420
AAVEEGIVLGGGCALLR	AAVEEGIVLGGGC[57.0215]ALLR	2	P10809	HSPD1	5950981100
AAVENLPTFLVELSR	AAVENLPTFLVELSR	2	Q14974	KPNB1	1620866690
AAVETLGVPCFLGGMAR	AAVETLGVPC[57.0215]FLGGMAR	2	A1L0T0	ILVBL	281642048
AAVGRPLDKHEGALETLLR	AAVGRPLDK[43.0058]HEGALETLLR	3,4	Q8WUM4	PDCD6IP	53511256
AAVLLEQER	AAVLLEQER	2	Q13435	SF3B2	190898784
AAVPDAVGKCR	AAVPDAVGK[43.0058]C[57.0215]R	2	P05023	ATP1A1	146401120
AAVPSGASTGIYEALELR	AAVPSGASTGIYEALELR	2	P06733	ENO1	31220375600
AAVQELSSSILAGEDPEER	AAVQELSSSILAGEDPEER	2	P49768	PSEN1	16274805
AAVVESHKLGGTCVNVGCVPK	AAVVESHK[43.0058]LGGTC[57.0215]VNVGC[57.0215]VPK	2,3	P00390	GSR	123721840
AAVVPLGTWR	AAVVPLGTWR	2	Q15125	EBP	102828792
AAVVTSPPPTTAPHKER	AAVVTSPPPTTAPHK[43.0058]ER	3	P35611	ADD1	88554024
AAVWEVDFPDVAR	AAVWEVDFPDVAR	2	O60294	LCMT2	30985864
AAVYVLIR	AAVYVLIR	2	Q9BV44	THUMPD3	15495691
AAWEVDSGR	AAWEVDSGR	2	P11310	ACADM	136850288
AAWGEETDYTPVWCMR	AAWGEETDYTPVWC[57.0215]MR	2	P06132	UROD	23467124
AAYDKVR	AAYDK[43.0058]VR	2	Q9NVM6	DNAJC17	24608960
AAYFEKNHGTR	AAYFEK[43.0058]NHGTR	3	O94906	PRPF6	15658009
AAYLNMSEDPSHPSMALNTR	AAYLNMSEDPSHPSMALNTR	3	Q14839	CHD4	75090808
AAYNLVKR	AAYNLVK[43.0058]R	2	P08237	PFKM	69610776
AAYNLVR	AAYNLVR	2	Q14019	COTL1	280166336
ACAELHQNVNVKNIIIALIDR	AC[57.0215]AELHQNVNVK[43.0058]NIIIALIDR	3	Q96QK1	VPS35	45045100
ACALSIEESCR	AC[57.0215]ALSIEESC[57.0215]R	2	P31040	SDHA	14110839
ACANPAAGSVILLENLR	AC[57.0215]ANPAAGSVILLENLR	2	P00558	PGK1	75726584
ACAVEVKR	AC[57.0215]AVEVK[43.0058]R	2	Q8WX92	NELFB	12757784
ACDCDPR	AC[57.0215]DC[57.0215]DPR	2	P07942	LAMB1	10234753
ACDLPAWVHFPDTER	AC[57.0215]DLPAWVHFPDTER	3	A0FGR8	ESYT2	64200636
ACEGGKFATVEVTDKPVDEALR	AC[57.0215]EGGK[43.0058]FATVEVTDK[43.0058]PVDEALR	2	Q9NRV9	HEBP1	51323288
ACFTMDPKLSAAVTEAFVR	AC[57.0215]FTMDPK[43.0058]LSAAVTEAFVR	2	P26640	VARS1	116885280
ACGADSYEMEEDGVR	AC[57.0215]GADSYEMEEDGVR	2	P00533	EGFR	43133480
ACGLIIFR	AC[57.0215]GLIIFR	2	P50583	NUDT2	42619428
ACGSLKGKLASFFLSR	AC[57.0215]GSLK[43.0058]GK[43.0058]LASFFLSR	2	Q8IZL8	PELP1	12129762
ACHILECPEGLAQDVISTIGQAFELR	AC[57.0215]HILEC[57.0215]PEGLAQDVISTIGQAFELR	3	P29353	SHC1	28913018
ACIAEKLGGSLIVAFEGCPV	AC[57.0215]IAEK[43.0058]LGGSLIVAFEGC[57.0215]PV	2	P60981	DSTN	119084584
ACKAVGHPFVIQLGR	AC[57.0215]K[43.0058]AVGHPFVIQLGR	3	O14980	XPO1	124142520
ACKEAAYHPEVAPDVR	AC[57.0215]K[43.0058]EAAYHPEVAPDVR	2,3	Q9Y490	TLN1	513633568
ACKLAIR	AC[57.0215]K[43.0058]LAIR	2	P55072	VCP	589239940
ACNQLGQFLQHR	AC[57.0215]NQLGQFLQHR	3	O95782	AP2A1	126534296
ACPPGTAACLVR	AC[57.0215]PPGTAAC[57.0215]LVR	2	P11717	IGF2R	61303164
ACQLSVVVDDKKFVSNITR	AC[57.0215]QLSVVVDDK[43.0058]K[43.0058]FVSNITR	2	P26358	DNMT1	13391446
ACVMMQGR	AC[57.0215]VMMQGR	2	P00491	PNP	323277024
ACVSMLGVPVDPDTLHATLR	AC[57.0215]VSMLGVPVDPDTLHATLR	3	Q7Z6Z7	HUWE1	40815560
ACYGVLR	AC[57.0215]YGVLR	2	P23396	RPS3	112949824
ADAAKALAEEAAKKGR	ADAAK[43.0058]ALAEEAAK[43.0058]K[43.0058]GR	2	P11047	LAMC1	41829280
ADAEKAQEQQQQMAELHSKLQSSEAEVR	ADAEK[43.0058]AQEQQQQMAELHSK[43.0058]LQSSEAEVR	3	Q9P2E9	RRBP1	170690208
ADAGFVYSEAVASHYMR	ADAGFVYSEAVASHYMR	3	O14936	CASK	40772168
ADAKEIPR	ADAK[43.0058]EIPR	2	O75116	ROCK2	73467208
ADALQAGASQFETSAAKLKR	ADALQAGASQFETSAAK[43.0058]LK[43.0058]R	2	Q15836	VAMP3	280300544
ADALQLSVEEFVER	ADALQLSVEEFVER	2	Q6NYC1	JMJD6	25653856
ADAMAKDR	ADAMAK[43.0058]DR	2	P26038	MSN	144060688
ADATNVNNWHWTER	ADATNVNNWHWTER	2,3	O95433	AHSA1	384404608
ADAVWNKIQEENVIPR	ADAVWNK[43.0058]IQEENVIPR	2	P42704	LRPPRC	241693280
ADDADEFGYSR	ADDADEFGYSR	2	Q7KZF4	SND1	360988352
ADDLLPLGDQTQDGDFGSR	ADDLLPLGDQTQDGDFGSR	2	O43290	SART1	16336059
ADDPLLKLLQEAQQS	ADDPLLK[43.0058]LLQEAQQS	2	Q96C86	DCPS	65273408
ADDVRPEVTWSFSR	ADDVRPEVTWSFSR	2,3	Q9P2B2	PTGFRN	191767520
ADEALNKDKIKR	ADEALNK[43.0058]DK[43.0058]IK[43.0058]R	2	P52701	MSH6	93048336
ADEGISFR	ADEGISFR	2	Q06830	PRDX1	125267224
ADELLCWEDSAGHWLYE	ADELLC[57.0215]WEDSAGHWLYE	2	Q13232	NME3	21131328
ADEVAPAKKAKPAMPQDSVPSPR	ADEVAPAK[43.0058]K[43.0058]AK[43.0058]PAMPQDSVPSPR	2,3	P53396	ACLY	396548160
ADEWACELR	ADEWAC[57.0215]ELR	2	Q92791	P3H4	43587728
ADEYQPPDGGSLVEVYLLDTSIQSDHR	ADEYQPPDGGSLVEVYLLDTSIQSDHR	3	Q8NBP7	PCSK9	24663876
ADFAQACQDAGVR	ADFAQAC[57.0215]QDAGVR	2	P11498	PC	125800296
ADFDNTVAIHPTSSEELVTLR	ADFDNTVAIHPTSSEELVTLR	2,3	P00390	GSR	587609150
ADFQKVLQLYPNNKAAKTQLAVCQQR	ADFQK[43.0058]VLQLYPNNK[43.0058]AAK[43.0058]TQLAVC[57.0215]QQR	3	Q02790	FKBP4	74540912
ADGSSLPEWVTDNAGTLHFAR	ADGSSLPEWVTDNAGTLHFAR	3	Q13308	PTK7	42252736
ADGYPIWSR	ADGYPIWSR	2	Q9NYB0	TERF2IP	26743080
ADGYVLEGKELEFYLR	ADGYVLEGK[43.0058]ELEFYLR	2	P62241	RPS8	62813640
ADHDFVVQEDFMKAVR	ADHDFVVQEDFMK[43.0058]AVR	2,3	P62333	PSMC6	188547568
ADHGEPIGR	ADHGEPIGR	2	P08238	HSP90AB1	1006179200
ADHPFLFVIR	ADHPFLFVIR	2	O75635	SERPINB7	41606564
ADHQPLTEASYVNLPTIALCNTDSPLR	ADHQPLTEASYVNLPTIALC[57.0215]NTDSPLR	3	P08865	RPSA	309335552
ADIDKKYR	ADIDK[43.0058]K[43.0058]YR	2	P11279	LAMP1	107881560
ADIEVACYGYEGIDAVKEALR	ADIEVAC[57.0215]YGYEGIDAVK[43.0058]EALR	2	P05198	EIF2S1	52866136
ADIKEMGLSLQWLYSAR	ADIK[43.0058]EMGLSLQWLYSAR	2	P02786	TFRC	133998960
ADILEDKDGKSR	ADILEDK[43.0058]DGK[43.0058]SR	2	P52272	HNRNPM	209950000
ADILQVGLR	ADILQVGLR	2	Q9H074	PAIP1	175642336
ADLAEEYSKDR	ADLAEEYSK[43.0058]DR	2	P68036	UBE2L3	628871420
ADLEKAWVQR	ADLEK[43.0058]AWVQR	2	Q13813	SPTAN1	176847536
ADLELPWRPLYDMVER	ADLELPWRPLYDMVER	3	Q14997	PSME4	18367822
ADLEMQIENLKEELAYLKKNHEEEMNALR	ADLEMQIENLK[43.0058]EELAYLK[43.0058]K[43.0058]NHEEEMNALR	3	Q04695	KRT17	10534804
ADLIAYLKKATNE	ADLIAYLK[43.0058]K[43.0058]ATNE	2	P99999	CYCS	16216403
ADLIKQYGR	ADLIK[43.0058]QYGR	2	Q3SXM5	HSDL1	13317186
ADLINKKVGIR	ADLINK[43.0058]K[43.0058]VGIR	2	Q9NSD9	FARSB	130558704
ADLISEDVQR	ADLISEDVQR	2	Q92888	ARHGEF1	80161480
ADLNQGIGEPQSPSR	ADLNQGIGEPQSPSR	2	Q96C19	EFHD2	103604528
ADLQAAAVR	ADLQAAAVR	2	Q9BTY7	HGH1	46492264
ADLTEYLSTHYKAPR	ADLTEYLSTHYK[43.0058]APR	2,3	P31930	UQCRC1	268810688
ADNKLDINLER	ADNK[43.0058]LDINLER	2	Q9GZT6	CCDC90B	5064742
ADPEAAWEPTEAEAR	ADPEAAWEPTEAEAR	2	Q9UBT2	UBA2	322263072
ADPPKTHVTHHPISDHEATLR	ADPPK[43.0058]THVTHHPISDHEATLR	3,4,5	P01889	HLA-B	945892860
ADPQDALR	ADPQDALR	2	Q92696	RABGGTA	13574316
ADPTVESEEAFKNR	ADPTVESEEAFK[43.0058]NR	2	Q15014	MORF4L2	92390920
ADQELLMYSHDNIICGITSVAFSR	ADQELLMYSHDNIIC[57.0215]GITSVAFSR	3	P62879	GNB2	7829089
ADQFEYVMYGKVYR	ADQFEYVMYGK[43.0058]VYR	2	P52434	POLR2H	39683864
ADSLQKNQDLEFER	ADSLQK[43.0058]NQDLEFER	2	P21399	ACO1	94250352
ADSPALCR	ADSPALC[57.0215]R	2	P17405	SMPD1	6739400
ADSVGKLVTVR	ADSVGK[43.0058]LVTVR	2	P33993	MCM7	435020640
ADTFDLQR	ADTFDLQR	2	Q13454	TUSC3	10877789
ADTLDPALLRPGR	ADTLDPALLRPGR	2,3	P43686	PSMC4	237214064
ADTLGELDLER	ADTLGELDLER	2	P49753	ACOT2	77207048
ADTNLGNILLNVLIPPNMPCTR	ADTNLGNILLNVLIPPNMPC[57.0215]TR	2	Q9UKX7	NUP50	68054672
ADVAFHFNPR	ADVAFHFNPR	2	O00214	LGALS8	33010164
ADVKGGTLTQYEGKLR	ADVK[43.0058]GGTLTQYEGK[43.0058]LR	2	Q16851	UGP2	128252712
ADWLSHYWMPKWINATDPSAR	ADWLSHYWMPK[43.0058]WINATDPSAR	2,3	P08243	ASNS	101380440
AEAAEKGDVGLVAENSR	AEAAEK[43.0058]GDVGLVAENSR	2	P18858	LIG1	72689584
AEACFVNCVER	AEAC[57.0215]FVNC[57.0215]VER	2	O60220	TIMM8A	73414080
AEAEAQAEELSFPR	AEAEAQAEELSFPR	2	P11498	PC	364673664
AEAEAWYQTKFETLQAQAGKHGDDLR	AEAEAWYQTK[43.0058]FETLQAQAGK[43.0058]HGDDLR	3	P08729	KRT7	51349356
AEAEKQLQQAQAAGAEQEVEKFTKR	AEAEK[43.0058]QLQQAQAAGAEQEVEK[43.0058]FTK[43.0058]R	3	P39748	FEN1	276372032
AEAEKTFSYPLDLLLKLHDER	AEAEK[43.0058]TFSYPLDLLLK[43.0058]LHDER	3	Q9Y296	TRAPPC4	33075000
AEAEQEKDQLR	AEAEQEK[43.0058]DQLR	2	Q96CV9	OPTN	26302350
AEAESMYQIKYEELQSLAGKHGDDLR	AEAESMYQIK[43.0058]YEELQSLAGK[43.0058]HGDDLR	3	P05787	KRT8	586949120
AEAESMYQIKYEELQSLAGKHGDDLR	AEAESMYQ[0.9840]IK[43.0058]YEELQSLAGK[43.0058]HGDDLR	3	P05787	KRT8	558515710
AEAGDAVVAKPGVWAR	AEAGDAVVAK[43.0058]PGVWAR	2	Q9BSF4	TIMM29	26055232
AEAGDNLGALVR	AEAGDNLGALVR	2	P49411	TUFM	1158711040
AEAGLGALPR	AEAGLGALPR	2	Q9NR77	PXMP2	133169280
AEAGVPAEFSIWTR	AEAGVPAEFSIWTR	2	P21333	FLNA	3545274370
AEASGGLGGLTR	AEASGGLGGLTR	2	Q9BW92	TARS2	23410412
AEAVESAQAGDKCDFTGTLIVVPDVSKLSTPGAR	AEAVESAQAGDK[43.0058]C[57.0215]DFTGTLIVVPDVSK[43.0058]LSTPGAR	3	Q14566	MCM6	27774212
AEAVLLR	AEAVLLR	2	P28340	POLD1	28030062
AECFIKEGEPR	AEC[57.0215]FIK[43.0058]EGEPR	2	Q13217	DNAJC3	49569828
AEDAVEAIR	AEDAVEAIR	2	Q9BWF3	RBM4	52728864
AEDDQPLPGVLLSLSGGLFR	AEDDQPLPGVLLSLSGGLFR	2	P69849	NOMO3	7.54574e+06
AEDGENYDIKK	AEDGENYDIK[43.0058]K	2	O75347	TBCA	13342870
AEDGENYDIKKQAEILQESR	AEDGENYDIK[43.0058]K[43.0058]QAEILQESR	2,3	O75347	TBCA	965393150
AEDGSVIDYELIDQDAR	AEDGSVIDYELIDQDAR	2	P07355	ANXA2	979879550
AEDLNIAPR	AEDLNIAPR	2	Q96SZ5	ADO	53412256
AEDLPLR	AEDLPLR	2	Q9BSJ8	ESYT1	133153432
AEEASHWLWSR	AEEASHWLWSR	2,3	O15031	PLXNB2	82364896
AEEDEILNR	AEEDEILNR	2	P27824	CANX	43026540
AEEDVEPECIMEKVAKASGANYSFHKESGR	AEEDVEPEC[57.0215]IMEK[43.0058]VAK[43.0058]ASGANYSFHK[43.0058]ESGR	3	Q9UJU6	DBNL	77858328
AEEENEFQIPGR	AEEENEFQIPGR	2	Q8N0X7	SPART	30676972
AEEIWQQSVIGDYLAR	AEEIWQ[0.9840]QSVIGDYLAR	2	P17480	UBTF	8816182
AEEYEFLTPVEEAPKGMLAR	AEEYEFLTPVEEAPK[43.0058]GMLAR	2	P52565	ARHGDIA	1621025020
AEEYEFLTPVEEAPKGMLAR	AEEYEFLTPVEEAPK[43.0058]GM[15.9949]LAR	2	P52565	ARHGDIA	65964120
AEFGDFDIKTVLQEIKR	AEFGDFDIK[43.0058]TVLQEIK[43.0058]R	2	Q8IWS0	PHF6	54692260
AEFGPPGPGAGSR	AEFGPPGPGAGSR	2	Q9H4A4	RNPEP	166651952
AEGDISNVANGFKSHLIR	AEGDISNVANGFK[43.0058]SHLIR	3	Q9UBB4	ATXN10	102078336
AEGDISNVANGFKSHLIR	AEGDISNVAN[0.9840]GFK[43.0058]SHLIR	3	Q9UBB4	ATXN10	225327584
AEGDISNVANGFKSHLIR	AEGDISN[0.9840]VANGFK[43.0058]SHLIR	3	Q9UBB4	ATXN10	18405864
AEGDVAALNR	AEGDVAALNR	2	P67936	TPM4	133827248
AEGSDVANAVLDGADCIMLSGETAK	AEGSDVANAVLDGADC[57.0215]IMLSGETAK	2,3	P14618	PKM	31119616
AEGSDVANAVLDGADCIMLSGETAKGDYPLEAVR	AEGSDVANAVLDGADC[57.0215]IMLSGETAK[43.0058]GDYPLEAVR	3	P14618	PKM	949944830
AEGSDVANAVLDGADCIMLSGETAKGDYPLEAVR	AEGSDVAN[0.9840]AVLDGADC[57.0215]IMLSGETAK[43.0058]GDYPLEAVR	3	P14618	PKM	62232588
AEGYNLKDEDGR	AEGYNLK[43.0058]DEDGR	2	Q66LE6	PPP2R2D	25653980
AEHSVDIDVDIDWPIAEQR	AEHSVDIDVDIDWPIAEQR	3	Q8NFW8	CMAS	18381322
AEIDYSDAPDEFRDPLMDTLMTDPVR	AEIDYSDAPDEFRDPLMDTLMTDPVR	3	O95155	UBE4B	54697600
AEIIHHLADLLTDQR	AEIIHHLADLLTDQR	2,3	P54886	ALDH18A1	347274464
AEISFEDR	AEISFEDR	2	P21333	FLNA	16939396
AEITDAEGLGLKLEDR	AEITDAEGLGLK[43.0058]LEDR	2	Q14203	DCTN1	122257592
AEIYEAFENIYPILKGFR	AEIYEAFENIYPILK[43.0058]GFR	2	P20226	TBP	19025522
AEKALALTGNQGIEAAMDWLMEHEDDPDVDEPLETPLGHILGR	AEK[43.0058]ALALTGNQGIEAAMDWLMEHEDDPDVDEPLETPLGHILGR	4	Q04323	UBXN1	31229148
AEKGFLLLASLR	AEK[43.0058]GFLLLASLR	2	P07996	THBS1	27041112
AEKGLYNEHTVDR	AEK[43.0058]GLYNEHTVDR	2	Q6P6C2	ALKBH5	5127564
AEKLYFSDATLDKIER	AEK[43.0058]LYFSDATLDK[43.0058]IER	2	Q07954	LRP1	28457642
AEKMGQNLNR	AEK[43.0058]MGQNLNR	2	Q13418	ILK	70241592
AEKTEVLSEDLLQIER	AEK[43.0058]TEVLSEDLLQIER	2	Q68EM7	ARHGAP17	101291760
AELDEVNKSAKKR	AELDEVNK[43.0058]SAK[43.0058]K[43.0058]R	2	Q03252	LMNB2	28042238
AELEKHGYKMETS	AELEK[43.0058]HGYK[43.0058]METS	2	P60896	SEM1	169629776
AELEKWHLEQQQAIQTTEAEKQELENQR	AELEK[43.0058]WHLEQQQAIQTTEAEK[43.0058]QELENQR	3	Q9UH65	SWAP70	90494608
AELGEYIR	AELGEYIR	2	Q14204	DYNC1H1	139582912
AELKTAMSTPHVAEPAENEQDEQDENGAEASADLR	AELK[43.0058]TAMSTPHVAEPAENEQDEQDEN[0.9840]GAEASADLR	3	P26038	MSN	123747032
AELLQKSTETAQQLKR	AELLQK[43.0058]STETAQQLK[43.0058]R	2	Q9H3P2	NELFA	24647262
AELNPWPEYIYTR	AELNPWPEYIYTR	2	P26639	TARS1	1879098370
AELTKVEEEIVTLR	AELTK[43.0058]VEEEIVTLR	2	O43399	TPD52L2	483264512
AELVCLSGPHPVPDPPGPEGAR	AELVC[57.0215]LSGPHPVPDPPGPEGAR	3	Q8WZ82	OVCA2	43671572
AEMDEVER	AEMDEVER	2	O60610	DIAPH1	75007552
AEMELGLR	AEMELGLR	2	P19367	HK1	159055712
AEMEVLLASKAR	AEMEVLLASK[43.0058]AR	2	Q15149	PLEC	71909616
AEMLLEEAKR	AEMLLEEAK[43.0058]R	2	P07942	LAMB1	19899118
AEMPGNLQHYGR	AEMPGNLQHYGR	3	P86790	CCZ1B	23697980
AEMTVFVR	AEMTVFVR	2	Q9Y5Z4	HEBP2	16773016
AENDAQKPSLTR	AENDAQK[43.0058]PSLTR	2	O15439	ABCC4	12957202
AENEKMKIELDQVKQQLMHETSR	AENEK[43.0058]MK[43.0058]IELDQVK[43.0058]QQLMHETSR	3	Q9GZT6	CCDC90B	11817016
AENFFILR	AENFFILR	2	P59998	ARPC4	393405696
AENGKLVINGNPITIFQER	AENGK[43.0058]LVINGNPITIFQER	2	P04406	GAPDH	93926040
AENLQLLTENELHR	AENLQLLTENELHR	2,3	O94992	HEXIM1	253056832
AENQKLDFSTGNFNVLAVR	AENQK[43.0058]LDFSTGNFNVLAVR	2	Q15629	TRAM1	30453186
AENYDIPSADR	AENYDIPSADR	2	P22314	UBA1	998601540
AEPDHMVLGKR	AEPDHMVLGK[43.0058]R	2,3	P41252	IARS1	315655744
AEPEDHYFLLTEPPLNTPENR	AEPEDHYFLLTEPPLNTPENR	2,3	P61158	ACTR3	875743870
AEPGQQQPAAEPPPAEGLLR	AEPGQQQPAAEPPPAEGLLR	2	P55884	EIF3B	206677488
AEPYCSVLPGFTFIQHLPLSER	AEPYC[57.0215]SVLPGFTFIQHLPLSER	3	Q9BUJ2	HNRNPUL1	26970144
AEQAEADKKAAEDR	AEQAEADK[43.0058]K[43.0058]AAEDR	2	P09493	TPM1	418321728
AEQAEADKKQAEDR	AEQAEADK[43.0058]K[43.0058]QAEDR	2	P07951	TPM2	1024438850
AEQAFQASQIKENELR	AEQAFQASQIK[43.0058]ENELR	2	P49454	CENPF	36100632
AEQEAQAPHWWR	AEQEAQAPHWWR	3	Q96DV4	MRPL38	56395888
AEQLASVQYTLPKTAGGDR	AEQLASVQYTLPK[43.0058]TAGGDR	2	Q07157	TJP1	23857668
AEQPHQHAMYYLR	AEQPHQHAMYYLR	3	P14735	IDE	25030398
AEQSLHDLQER	AEQSLHDLQER	2,3	Q13586	STIM1	22055164
AEQVIFVR	AEQVIFVR	2	Q92692	NECTIN2	32686408
AEQWNVNYVETSAKTR	AEQWNVNYVETSAK[43.0058]TR	2	P11233	RALA	119595760
AESAPLPVSADDTPEVLNR	AESAPLPVSADDTPEVLNR	2	O95674	CDS2	79460176
AESCGSGNSTGYQIR	AESC[57.0215]GSGNSTGYQIR	2	Q9H2U1	DHX36	20999256
AESEEGPDVLR	AESEEGPDVLR	2	Q15437	SEC23B	78150032
AESEQEAYLR	AESEQEAYLR	2	Q9NR28	DIABLO	71138400
AESEQEAYLRED	AESEQEAYLRED	2	Q9NR28	DIABLO	26000062
AESFMFR	AESFMFR	2	Q13126	MTAP	261876160
AESIDKKISR	AESIDK[43.0058]K[43.0058]ISR	2	Q9NZZ3	CHMP5	243455008
AESLQQEVEALKER	AESLQQEVEALK[43.0058]ER	2	Q14203	DCTN1	133916512
AESMLQQADKLGCR	AESMLQQADK[43.0058]LGC[57.0215]R	2	P13797	PLS3	1026547520
AESPEEVACR	AESPEEVAC[57.0215]R	2	Q7Z6Z7	HUWE1	44104712
AESVVPAR	AESVVPAR	2	P53602	MVD	12746538
AETACFR	AETAC[57.0215]FR	2	Q9Y5S2	CDC42BPB	9441648
AETEEGPDVLR	AETEEGPDVLR	2	Q15436	SEC23A	209249264
AEVDDVIQVR	AEVDDVIQVR	2	P12259	F5	23571384
AEVLGHKTPEPAPR	AEVLGHK[43.0058]TPEPAPR	2,3	Q9UHD8	SEPTIN9	100186880
AEVLISTVGPEDCVVPFLTR	AEVLISTVGPEDC[57.0215]VVPFLTR	2	P56192	MARS1	93814640
AEVLSEEPILK	AEVLSEEPILK	2	Q7L1Q6	BZW1	395996224
AEVQKLQMEAPHIIVGTPGR	AEVQK[43.0058]LQMEAPHIIVGTPGR	2,3	P60842	EIF4A1	3136113410
AEVSELKCGDLEEELK	AEVSELK[43.0058]C[57.0215]GDLEEELK	2	P67936	TPM4	61375668
AEVWDLDMLR	AEVWDLDMLR	2	Q6P2E9	EDC4	33336110
AEWSHTR	AEWSHTR	2	Q9UP83	COG5	4.61814e+06
AEYTEASGPCILTPHR	AEYTEASGPC[57.0215]ILTPHR	3	Q96SZ5	ADO	38255120
AFAAVPTSHPPEDAPAQPPTPGPAASPEQLSFR	AFAAVPTSHPPEDAPAQ[0.9840]PPTPGPAASPEQLSFR	3	Q14160	SCRIB	9826113
AFADAMEVIPSTLAENAGLNPISTVTELR	AFADAMEVIPSTLAENAGLNPISTVTELR	3	P50991	CCT4	16529333
AFDIIER	AFDIIER	2	Q8N1F7	NUP93	45103912
AFDSAVAKALEHHR	AFDSAVAK[43.0058]ALEHHR	3,4	Q16891	IMMT	85400656
AFDVPDAEAR	AFDVPDAEAR	2	Q96S66	CLCC1	26291286
AFEDDDITHVEGSVDPIR	AFEDDDITHVEGSVDPIR	2,3	Q9NTK5	OLA1	566017090
AFEDEKKAR	AFEDEK[43.0058]K[43.0058]AR	2	Q9UQ80	PA2G4	627703300
AFEDEMSGR	AFEDEMSGR	2	Q01082	SPTBN1	133484304
AFEKTLTPIIQEYFEHGDTNEVAEMLR	AFEK[43.0058]TLTPIIQEYFEHGDTNEVAEMLR	3	Q53EL6	PDCD4	229849328
AFELLHLHLDLR	AFELLHLHLDLR	3,4	Q9H4A4	RNPEP	164495472
AFENCSEDLQER	AFENC[57.0215]SEDLQER	2	O75828	CBR3	15353719
AFFAGSQR	AFFAGSQR	2	Q14697	GANAB	578131650
AFFSEVER	AFFSEVER	2	Q9UQ80	PA2G4	327952288
AFGFMTR	AFGFMTR	2	P61457	PCBD1	58026572
AFGFSHLEALLDDSKELQR	AFGFSHLEALLDDSK[43.0058]ELQR	2	Q96FW1	OTUB1	53219256
AFGGQSLKFGKGGQAHR	AFGGQSLK[43.0058]FGK[43.0058]GGQAHR	2,3	P31040	SDHA	652913410
AFGHHAVSLLDGGLR	AFGHHAVSLLDGGLR	3	P25325	MPST	68115568
AFGIPIR	AFGIPIR	2	P06493	CDK1	110671520
AFGIPVR	AFGIPVR	2	Q00535	CDK5	15857451
AFGPGLEGGLVNKANR	AFGPGLEGGLVNK[43.0058]ANR	2	Q14315	FLNC	41400712
AFGVPVR	AFGVPVR	2	P24941	CDK2	48212224
AFGYYGPLR	AFGYYGPLR	2	P84103	SRSF3	23483620
AFHAALR	AFHAALR	2	Q9BPX5	ARPC5L	138350272
AFHNEAQVNPER	AFHNEAQVNPER	2,3	P17987	TCP1	762455360
AFIDVTAAAENIR	AFIDVTAAAENIR	2	P23229	ITGA6	136002112
AFIITGQTYTR	AFIITGQTYTR	2	P30566	ADSL	90611320
AFILPKAEVCVR	AFILPK[43.0058]AEVC[57.0215]VR	2	Q96TA1	NIBAN2	195903584
AFIPLPSAVVQAVFGR	AFIPLPSAVVQAVFGR	2	Q9NRG7	SDR39U1	42084116
AFKDEYMVNLVR	AFK[43.0058]DEYMVNLVR	2	Q9NYK5	MRPL39	46836704
AFKELPVNAQNYVR	AFK[43.0058]ELPVNAQNYVR	2	P30520	ADSS2	157288912
AFKTQVGR	AFK[43.0058]TQVGR	2	Q9Y4E8	USP15	30129380
AFKYIQEAEMLR	AFK[43.0058]YIQEAEMLR	2	Q05048	CSTF1	53149420
AFLDFHALPYQVVEVNPVR	AFLDFHALPYQVVEVNPVR	2,3	Q9H7Z7	PTGES2	177621568
AFLEKAH	AFLEK[43.0058]AH	2	P24666	ACP1	156651328
AFLEKAR	AFLEK[43.0058]AR	2	O14975	SLC27A2	19968340
AFLEQIGAPQAALR	AFLEQIGAPQAALR	2	O60294	LCMT2	76659648
AFLGELKTQMTSAVR	AFLGELK[43.0058]TQMTSAVR	2	P78527	PRKDC	282561408
AFLLDPDR	AFLLDPDR	2	Q9BTY7	HGH1	19346248
AFLLFPTIER	AFLLFPTIER	2	Q9H6V9	LDAH	29703444
AFLLSLAALR	AFLLSLAALR	2	Q8IV08	PLD3	40510948
AFLQGGQEATDIALLLR	AFLQGGQEATDIALLLR	2	Q14203	DCTN1	116305072
AFLSDMIKLFNNSR	AFLSDMIK[43.0058]LFNNSR	2	P50851	LRBA	30265090
AFMIIQEQR	AFMIIQEQR	2	Q9H5V8	CDCP1	45000184
AFNADFH	AFNADFH	2	P26440	IVD	69114072
AFNEFLER	AFNEFLER	2	Q03169	TNFAIP2	19059464
AFPAWADTSVLSR	AFPAWADTSVLSR	2	Q02252	ALDH6A1	34308688
AFPMPGFDEH	AFPMPGFDEH	2	P34897	SHMT2	719869760
AFPNKQGYVLSSIEGR	AFPNK[43.0058]QGYVLSSIEGR	2	O43684	BUB3	127997808
AFPNPYADYNKSLAEGYFDAAGR	AFPNPYADYNK[43.0058]SLAEGYFDAAGR	2	O43813	LANCL1	137584224
AFPQAANGSAKDLAILQCHGELDPMVPVR	AFPQAAN[0.9840]GSAK[43.0058]DLAILQC[57.0215]HGELDPMVPVR	3	O95372	LYPLA2	52811448
AFPVLLLDTVPWYLR	AFPVLLLDTVPWYLR	2	Q969N2	PIGT	29764188
AFQGLLDTYSVWR	AFQGLLDTYSVWR	2	Q6XQN6	NAPRT	109972624
AFQNTATACAPVSHYR	AFQNTATAC[57.0215]APVSHYR	3	Q9H814	PHAX	48585248
AFQSLLTEVNKAGTQYLLR	AFQSLLTEVNK[43.0058]AGTQYLLR	2	P50453	SERPINB9	42728888
AFSLAKNSQPNR	AFSLAK[43.0058]NSQPNR	2	P50750	CDK9	18355892
AFSSFKNR	AFSSFK[43.0058]NR	2	P19256	CD58	32614522
AFSVFLFNTENKLLLQQR	AFSVFLFNTENK[43.0058]LLLQQR	2	Q13907	IDI1	68173952
AFSVFLFNTENKLLLQQR	AFSVFLFN[0.9840]TEN[0.9840]K[43.0058]LLLQQR	2	Q13907	IDI1	23177920
AFTHTAQYDEAISDYFR	AFTHTAQYDEAISDYFR	2,3	P31939	ATIC	603000130
AFTMDCITLEGDQVSHR	AFTMDC[57.0215]ITLEGDQVSHR	3	Q9UQE7	SMC3	10892665
AFVDFLSDEIKEER	AFVDFLSDEIK[43.0058]EER	2	Q07021	C1QBP	44019456
AFVHWYVGEGMEEGEFSEAR	AFVHWYVGEGMEEGEFSEAR	2,3	P68366	TUBA4A	6065068500
AFVHWYVGEGMEEGEFSEAR	AFVHWYVGEGM[15.9949]EEGEFSEAR	3	P68366	TUBA4A	98837776
AFVSLGAPWGGVAKTLR	AFVSLGAPWGGVAK[43.0058]TLR	2	Q8NCC3	PLA2G15	8.07223e+06
AFYLEAR	AFYLEAR	2	Q8WUY1	THEM6	29581240
AFYMEEGVPYCER	AFYMEEGVPYC[57.0215]ER	2	Q9NR12	PDLIM7	62689776
AFYVNVLNEEQR	AFYVNVLNEEQR	2	P04040	CAT	183048576
AGAAEKGVPLYR	AGAAEKGVPLYR	2	P13929	ENO3	184841648
AGAFEHLPSLR	AGAFEHLPSLR	3	Q13641	TPBG	25384210
AGAHLQGGAKR	AGAHLQGGAK[43.0058]R	2	P04406	GAPDH	24602138
AGAVEKGVPLYR	AGAVEK[43.0058]GVPLYR	2	P06733	ENO1	99544096
AGDADLQVR	AGDADLQVR	2	Q8NCH0	CHST14	15996968
AGDAGIFVSR	AGDAGIFVSR	2	Q14160	SCRIB	32234568
AGDKDDITEPAVCALR	AGDK[43.0058]DDITEPAVC[57.0215]ALR	2	P14923	JUP	20687934
AGDLLLR	AGDLLLR	2	Q9UPU5	USP24	33425678
AGDMENAENILTVMR	AGDMENAENILTVMR	2	P42704	LRPPRC	147992512
AGEDAVWVLDSGSVR	AGEDAVWVLDSGSVR	2	Q6ZRP7	QSOX2	32535440
AGELTEDEVER	AGELTEDEVER	2	P62269	RPS18	186927344
AGEQLAPFLPQLVPR	AGEQLAPFLPQLVPR	2	Q5VYK3	ECPAS	47860156
AGGDETKLLVVDR	AGGDETK[43.0058]LLVVDR	2	O14745	NHERF1	266236704
AGGEPWGAKKPR	AGGEPWGAK[43.0058]K[43.0058]PR	2	Q8N163	CCAR2	13307348
AGGGAAEQEELHYIPIR	AGGGAAEQEELHYIPIR	3	Q8TD19	NEK9	27315016
AGGIETIANEFSDR	AGGIETIANEFSDR	2	Q92598	HSPH1	114478816
AGGIETIANEYSDR	AGGIETIANEYSDR	2	P34932	HSPA4	351791616
AGGPTTPLSPTR	AGGPTTPLSPTR	2	P20700	LMNB1	82534032
AGHYAASIIIR	AGHYAASIIIR	3	P55263	ADK	56070016
AGIKVTVAGLAGKDPVQCSR	AGIK[43.0058]VTVAGLAGK[43.0058]DPVQC[57.0215]SR	2,3	Q99497	PARK7	561297540
AGKDLVSSLTSGLLTIGDR	AGK[43.0058]DLVSSLTSGLLTIGDR	2	P53396	ACLY	660186110
AGKEPGLQIWR	AGK[43.0058]EPGLQIWR	2	P06396	GSN	71679296
AGKITFAEK	AGK[43.0058]ITFAEK	2	P02786	TFRC	48059420
AGKMSLKGTTVTPDKR	AGK[43.0058]MSLK[43.0058]GTTVTPDK[43.0058]R	2	Q16186	ADRM1	33740200
AGKPVICATQMLESMIKKPR	AGK[43.0058]PVIC[57.0215]ATQMLESMIK[43.0058]K[43.0058]PR	2,3	P14618	PKM	997772420
AGKSSGSGAGKGAVSAEQVIAGFNR	AGK[43.0058]SSGSGAGK[43.0058]GAVSAEQVIAGFNR	2	Q9UHV9	PFDN2	80401112
AGLAMPGPPLGPVLGQR	AGLAMPGPPLGPVLGQR	2	Q9Y3B7	MRPL11	18334552
AGLEPFFDFIVSINGSR	AGLEPFFDFIVSINGSR	2	Q9H8Y8	GORASP2	11828282
AGLEPFFDFIVSINGSR	AGLEPFFDFIVSIN[0.9840]GSR	2	Q9H8Y8	GORASP2	10953616
AGLGILHDIEGIR	AGLGILHDIEGIR	3	Q9H4B0	OSGEPL1	16355594
AGLGSGLSLSGLVHPELSR	AGLGSGLSLSGLVHPELSR	2,3	P49748	ACADVL	458364800
AGLIPKFVSFLGR	AGLIPK[43.0058]FVSFLGR	2	P52292	KPNA2	55754904
AGLLEPEVFHLNPAKSDTITFKR	AGLLEPEVFHLNPAK[43.0058]SDTITFK[43.0058]R	3	P23786	CPT2	20725436
AGLLFIFNFHPSKSYTDYR	AGLLFIFNFHPSK[43.0058]SYTDYR	2	Q04446	GBE1	8474327
AGLLFIFNFHPSKSYTDYR	AGLLFIFN[0.9840]FHPSK[43.0058]SYTDYR	3	Q04446	GBE1	36947280
AGLLHNILPSQSTDLHHSVGTELLSLVYKGIAPGDER	AGLLHNILPSQSTDLHHSVGTELLSLVYK[43.0058]GIAPGDER	4,5	P78527	PRKDC	140470448
AGLNCSTENMPIKINLIAPPR	AGLNC[57.0215]STENMPIK[43.0058]INLIAPPR	2	P05198	EIF2S1	77422592
AGLNEMVEYITHSR	AGLNEMVEYITHSR	3	Q14738	PPP2R5D	21870092
AGLPCQDLEFVQFHPTGIYGAGCLITEGCR	AGLPC[57.0215]QDLEFVQFHPTGIYGAGC[57.0215]LITEGC[57.0215]R	3	P31040	SDHA	73434176
AGLQFPVGR	AGLQFPVGR	2	P04908	H2AC4	573236930
AGNAIHAILLYR	AGNAIHAILLYR	3	P50416	CPT1A	26980926
AGNKEATDEELER	AGNK[43.0058]EATDEELER	2	Q13619	CUL4A	40881700
AGPGPEALLQVWAAESALR	AGPGPEALLQVWAAESALR	2	A6NED2	RCCD1	10448019
AGPGSSPLFSLLPGYR	AGPGSSPLFSLLPGYR	2	Q9H0W8	SMG9	6265057
AGQPLQLLDASWYLPKLGR	AGQPLQLLDASWYLPK[43.0058]LGR	2	P25325	MPST	37029864
AGQSAAGAAPGGGVDTR	AGQSAAGAAPGGGVDTR	2	P21333	FLNA	320903904
AGTFQAFEQFGQQLLAHGHYASPEIKQKLDILDQER	AGTFQAFEQFGQQLLAHGHYASPEIK[43.0058]QK[43.0058]LDILDQER	4	Q13813	SPTAN1	79143256
AGTGVDNVDLEAATR	AGTGVDNVDLEAATR	2	O43175	PHGDH	814598400
AGTVGSQGAKLLLEVSER	AGTVGSQGAK[43.0058]LLLEVSER	2	Q8IVL6	P3H3	19480420
AGVAFFHLQDYDQAR	AGVAFFHLQDYDQAR	3	Q8N5M4	TTC9C	29651866
AGVLAGHDNR	AGVLAGHDNR	2	P62873	GNB1	59625772
AGVLAHLEEER	AGVLAHLEEER	2,3	P35579	MYH9	1257128060
AGVQADEDEDGDEKDEKKHR	AGVQADEDEDGDEK[43.0058]DEK[43.0058]K[43.0058]HR	3	P26358	DNMT1	27175696
AGYAGEDCPKVDFPTAIGMVVER	AGYAGEDC[57.0215]PK[43.0058]VDFPTAIGMVVER	2	O96019	ACTL6A	9811715
AGYTDKVVIGMDVAASEFFR	AGYTDK[43.0058]VVIGMDVAASEFFR	2	P06733	ENO1	35173288
AHAWPSPYKDYEVKKEGS	AHAWPSPYK[43.0058]DYEVK[43.0058]K[43.0058]EGS	2	Q8NFJ5	GPRC5A	29542416
AHEAQDAGYR	AHEAQDAGYR	2	Q08209	PPP3CA	96895024
AHEPTYFTVDCAEAGQGDVSIGIK	AHEPTYFTVDC[57.0215]AEAGQGDVSIGIK	2,3	P21333	FLNA	30655848
AHEWMFPV	AHEWMFPV	2	O15382	BCAT2	97996880
AHFLDADPGFVHSDGTISHHDMYDYLHLSR	AHFLDADPGFVHSDGTISHHDMYDYLHLSR	6	Q15102	PAFAH1B3	181311424
AHFPLDVQWNDLDYMDSR	AHFPLDVQWNDLDYMDSR	3	P10253	GAA	84280576
AHFTIWDKLLER	AHFTIWDK[43.0058]LLER	2	Q9NYK5	MRPL39	41374120
AHGQDLGTAGSCLR	AHGQDLGTAGSC[57.0215]LR	2	P02462	COL4A1	24527914
AHGSSILACAPLYSWR	AHGSSILAC[57.0215]APLYSWR	2,3	P08648	ITGA5	157051456
AHGVSSYDTVISR	AHGVSSYDTVISR	3	P01130	LDLR	8831464
AHIAQLCEKAGLLQR	AHIAQLC[57.0215]EK[43.0058]AGLLQR	2	Q00610	CLTC	77066384
AHIISDQKVQNKTIDGILLLIER	AHIISDQK[43.0058]VQNK[43.0058]TIDGILLLIER	3	Q13620	CUL4B	55442532
AHINNSEKHQR	AHINNSEK[43.0058]HQR	3	Q9NVM9	INTS13	9530264
AHITLGCAADVEAVQTGLDLLEILR	AHITLGC[57.0215]AADVEAVQTGLDLLEILR	3	P09543	CNP	87675504
AHIVFDFHQAADGIQEQQR	AHIVFDFHQAADGIQEQQR	3,4	P30520	ADSS2	232001952
AHKAEGKVR	AHK[43.0058]AEGK[43.0058]VR	2	P30044	PRDX5	290763424
AHLEKESIAQR	AHLEK[43.0058]ESIAQR	2	Q9Y673	ALG5	72454840
AHLLAEVIENLECDPR	AHLLAEVIENLEC[57.0215]DPR	2,3	Q96C86	DCPS	275258336
AHLVAVFNEYQR	AHLVAVFNEYQR	3	P50995	ANXA11	29379960
AHLVFDFHQAVDGLQEVQR	AHLVFDFHQAVDGLQEVQR	4	Q8N142	ADSS1	31847554
AHMGMFTELAILYSKFKPQKMR	AHMGMFTELAILYSK[43.0058]FK[43.0058]PQK[43.0058]MR	3	Q00610	CLTC	30564224
AHPVFYQGTYSQALNDAKR	AHPVFYQGTYSQALNDAK[43.0058]R	3	Q96CS3	FAF2	108913120
AHQDKWAEKPAFGTPLEEHLKR	AHQDK[43.0058]WAEK[43.0058]PAFGTPLEEHLK[43.0058]R	3	Q68EM7	ARHGAP17	126398896
AHQITDESLESTR	AHQITDESLESTR	3	O00161	SNAP23	26104214
AHQKELAAQLNEEAKR	AHQK[43.0058]ELAAQLNEEAK[43.0058]R	2,3	Q9Y5B9	SUPT16H	122720936
AHQLVMEGYNWCHDR	AHQLVMEGYNWC[57.0215]HDR	3	P62714	PPP2CB	192316432
AHQVVEDGYEFFAKR	AHQVVEDGYEFFAK[43.0058]R	2,3	P62140	PPP1CB	369703264
AHSSMVGVNLPQK	AHSSMVGVNLPQK	2,3	P00558	PGK1	26160874
AHSSMVGVNLPQKAGGFLMKK	AHSSMVGVNLPQK[43.0058]AGGFLMK[43.0058]K	3	P00558	PGK1	27486674
AHSSPASLQLGAVSPGTLTPTGVVSGPAATPTAQHLR	AHSSPASLQLGAVSPGTLTPTGVVSGPAATPTAQHLR	4	P46937	YAP1	26966656
AHSTLQDEAESFMHVQLEVMVKHPPAEPSR	AHSTLQDEAESFMHVQLEVMVK[43.0058]HPPAEPSR	5	Q8NBJ5	COLGALT1	48009128
AHSTLQDEAESFMHVQLEVMVKHPPAEPSR	AHSTLQDEAESFMHVQ[0.9840]LEVMVK[43.0058]HPPAEPSR	4	Q8NBJ5	COLGALT1	60766032
AHVENTER	AHVENTER	2	P11047	LAMC1	18544914
AHVIVMAATNRPNSIDPALR	AHVIVMAATNRPNSIDPALR	3,4	P55072	VCP	61013632
AIADMLR	AIADMLR	2	Q9Y490	TLN1	176167200
AIADYLR	AIADYLR	2	P43034	PAFAH1B1	181586128
AIAELGIYPAVDPLDSTSR	AIAELGIYPAVDPLDSTSR	2	P06576	ATP5F1B	4386076200
AIAFLQQPR	AIAFLQQPR	2	P22102	GART	291465056
AIAGMYKQR	AIAGMYK[43.0058]QR	2	Q96M27	PRRC1	159522896
AIAGNDDVKDAIVR	AIAGNDDVK[43.0058]DAIVR	2	Q6NXE6	ARMC6	53833468
AIAIAAGVPVVPGTDAPITSLHEAHEFSNTYGFPIIFKAAYGGGGR	AIAIAAGVPVVPGTDAPITSLHEAHEFSNTYGFPIIFK[43.0058]AAYGGGGR	4	P11498	PC	24110924
AIAIASDMQDDFISPCGACR	AIAIASDMQDDFISPC[57.0215]GAC[57.0215]R	2	P32320	CDA	105277808
AIALDPR	AIALDPR	2	Q07954	LRP1	40379704
AIAMSLGQDIPMDQR	AIAMSLGQDIPMDQR	2	Q7Z6Z7	HUWE1	76744352
AIAVDPIR	AIAVDPIR	2	Q14114	LRP8	17691030
AIAYLFPSGLFEKR	AIAYLFPSGLFEK[43.0058]R	2	P82933	MRPS9	35633484
AICIDPAYSKAYGR	AIC[57.0215]IDPAYSK[43.0058]AYGR	2	O43765	SGTA	128042392
AIDENNEPTACFLIR	AIDENNEPTAC[57.0215]FLIR	2	Q9P2R3	ANKFY1	44640192
AIDGLNLLPTLLQGR	AIDGLNLLPTLLQGR	2	P34059	GALNS	16060187
AIDLFTDAIKLNPR	AIDLFTDAIK[43.0058]LNPR	2	P50502	ST13	42842024
AIDLLKEIYTNLGPR	AIDLLK[43.0058]EIYTNLGPR	2	Q93008	USP9X	56353856
AIDQEEKGKITFADFHR	AIDQEEK[43.0058]GK[43.0058]ITFADFHR	3	Q8NF37	LPCAT1	189684192
AIDSSNLKDDYSTAQR	AIDSSNLK[43.0058]DDYSTAQR	2	Q5JVF3	PCID2	52062632
AIDTTQLFSLPKDFWEQEVR	AIDTTQLFSLPK[43.0058]DFWEQEVR	2	Q16822	PCK2	52103568
AIDYVQR	AIDYVQR	2	O60637	TSPAN3	185418496
AIEAAPQEPEQKR	AIEAAPQEPEQK[43.0058]R	2	Q96CP2	FLYWCH2	111617640
AIEDGNLEEMEEEVR	AIEDGNLEEMEEEVR	2	P51531	SMARCA2	224890944
AIEINPDSAQPYKWR	AIEINPDSAQPYK[43.0058]WR	2	P50502	ST13	1187462400
AIEKLAVEALSSLDGDLAGR	AIEK[43.0058]LAVEALSSLDGDLAGR	2	P12277	CKB	32022670
AIEKMNGMLLNDR	AIEK[43.0058]MNGMLLNDR	2	P11940	PABPC1	100601872
AIEKMNGMLLNDR	AIEK[43.0058]MN[0.9840]GMLLNDR	2	P11940	PABPC1	43133404
AIELATTLDESLTNR	AIELATTLDESLTNR	2	Q9BXJ9	NAA15	148966864
AIELDKKYIKGYYR	AIELDK[43.0058]K[43.0058]YIK[43.0058]GYYR	2	P53041	PPP5C	100900176
AIELLEKLQR	AIELLEK[43.0058]LQR	2	Q9NUP9	LIN7C	44491712
AIELWYHDPACTTPVLKLMAELVHNR	AIELWYHDPAC[57.0215]TTPVLK[43.0058]LMAELVHNR	4	Q9UIA9	XPO7	12530590
AIENELLAR	AIENELLAR	2	P48637	GSS	26348176
AIEPPPLDAVIEAEHTLR	AIEPPPLDAVIEAEHTLR	3	Q08211	DHX9	27971912
AIETQCYVVAAAQCGR	AIETQC[57.0215]YVVAAAQC[57.0215]GR	2	Q86X76	NIT1	23611194
AIETTDIISR	AIETTDIISR	2	Q96HS1	PGAM5	66086360
AIFLADGKVFTTGFSR	AIFLADGK[43.0058]VFTTGFSR	2	Q9BR76	CORO1B	51150548
AIFLADGNVFTTGFSR	AIFLADGNVFTTGFSR	2	Q9ULV4	CORO1C	161812320
AIFTGYYGKGKPVPTQGSR	AIFTGYYGK[43.0058]GK[43.0058]PVPTQGSR	2	P09543	CNP	111444272
AIFTTGQGASAVGLTAYVQR	AIFTTGQGASAVGLTAYVQR	2	P49736	MCM2	206981360
AIGDHFYKR	AIGDHFYK[43.0058]R	2,3	O15355	PPM1G	406055392
AIGIGAYLVR	AIGIGAYLVR	2	Q13085	ACACA	49787796
AIGLKLR	AIGLK[43.0058]LR	2	O60869	EDF1	30527586
AIGNAAKSQIVTNVR	AIGNAAK[43.0058]SQIVTNVR	2	O95757	HSPA4L	131499424
AIGNIELGIR	AIGNIELGIR	2	P46821	MAP1B	228735824
AIGPHDVLATLLNNLKVQER	AIGPHDVLATLLNNLK[43.0058]VQER	3	O75533	SF3B1	10128506
AIGSTSKPQESPKGKR	AIGSTSK[43.0058]PQESPK[43.0058]GK[43.0058]R	2	P18887	XRCC1	13381939
AIGTDEDLAHSSIR	AIGTDEDLAHSSIR	2,3	Q9Y697	NFS1	136345520
AIGVKPPR	AIGVK[43.0058]PPR	2	P55072	VCP	42391280
AIHNIFR	AIHNIFR	2	Q9UKG1	APPL1	62007120
AIHSWLTR	AIHSWLTR	2	P28070	PSMB4	463640448
AIIESDQEQGR	AIIESDQEQGR	2	Q12765	SCRN1	186509904
AIILAAAPGEKLPLFPEPLHVFAPR	AIILAAAPGEK[43.0058]LPLFPEPLHVFAPR	3	P26358	DNMT1	65697020
AIILFNPDAKGLSNPSEVEVLR	AIILFNPDAK[43.0058]GLSNPSEVEVLR	2	P28702	RXRB	43104772
AIIPSHLAYGKR	AIIPSHLAYGK[43.0058]R	2	Q9NYL4	FKBP11	89095504
AIITKSFAR	AIITK[43.0058]SFAR	2	Q99798	ACO2	36306652
AIKNDSVVAGGGAIEMELSKYLR	AIK[43.0058]NDSVVAGGGAIEMELSK[43.0058]YLR	2,3	Q99832	CCT7	280754688
AIKNDSVVAGGGAIEMELSKYLR	AIK[43.0058]N[0.9840]DSVVAGGGAIEMELSK[43.0058]YLR	2	Q99832	CCT7	15383313
AIKQIIKGR	AIK[43.0058]QIIK[43.0058]GR	2	P38919	EIF4A3	239743264
AIKYLNQDYEALR	AIK[43.0058]YLNQDYEALR	2	P17655	CAPN2	290797376
AILENYISALNTLWHPECFVCR	AILENYISALN[0.9840]TLWHPEC[57.0215]FVC[57.0215]R	3	P49023	PXN	27274606
AILGSVER	AILGSVER	2	P26639	TARS1	1066160700
AILQENGCLSDSDMFSQAGLR	AILQENGC[57.0215]LSDSDMFSQAGLR	2	P42704	LRPPRC	53650988
AILQENGCLSDSDMFSQAGLR	AILQEN[0.9840]GC[57.0215]LSDSDMFSQAGLR	2	P42704	LRPPRC	17087642
AILQNSWTEVMDLILKPR	AILQNSWTEVMDLILK[43.0058]PR	2	Q96PZ0	PUS7	21560768
AILQENGCLSDSDMFSQAGLR	AILQ[0.9840]EN[0.9840]GC[57.0215]LSDSDMFSQAGLR	2	P42704	LRPPRC	53282152
AILSAKSSTAISSIAADGEFLHELEEKMEVAR	AILSAK[43.0058]SSTAISSIAADGEFLHELEEK[43.0058]MEVAR	3	O75694	NUP155	54615240
AILSTKPPGTFLLR	AILSTK[43.0058]PPGTFLLR	2	P40763	STAT3	117237296
AILVDLEPGTMDSVR	AILVDLEPGTMDSVR	2	P07437	TUBB	8183369200
AIMDKKANIR	AIMDK[43.0058]K[43.0058]ANIR	2	P13639	EEF2	3208339200
AIMKDPDDHTVCHLLFANQTEKDILLRPELEELR	AIMK[43.0058]DPDDHTVC[57.0215]HLLFANQTEK[43.0058]DILLRPELEELR	4,5	P00387	CYB5R3	433566304
AINDNTNSR	AINDNTNSR	2	Q15363	TMED2	26091150
AINEAYKEDYHKSLEDALSSDTSGHFR	AINEAYK[43.0058]EDYHK[43.0058]SLEDALSSDTSGHFR	4	P08133	ANXA6	72954296
AIPLVLVSGNHDIGNTPTAETVEEFCR	AIPLVLVSGNHDIGNTPTAETVEEFC[57.0215]R	3	Q9BRF8	CPPED1	57343220
AIPMLVDVLQDTR	AIPMLVDVLQDTR	2	Q9BU89	DOHH	47264120
AIPNNQVLGKIER	AIPNNQVLGK[43.0058]IER	2	O60869	EDF1	74815072
AIPNQGEILVIR	AIPNQGEILVIR	2	P50570	DNM2	40995320
AIPQVKCNEQPNR	AIPQVK[43.0058]C[57.0215]NEQPNR	2	Q7L576	CYFIP1	10631652
AIPTVNHSGTFSPQAPVPTTVPVVDVR	AIPTVNHSGTFSPQAPVPTTVPVVDVR	3	Q16513	PKN2	39071052
AIQINPAFADAHSNLASIHKDSGNIPEAIASYR	AIQINPAFADAHSNLASIHK[43.0058]DSGNIPEAIASYR	4	O15294	OGT	63370248
AIQKKIDLGKTT	AIQK[43.0058]K[43.0058]IDLGK[43.0058]TT	2	Q9Y282	ERGIC3	48564496
AIQTVSCLLQGPCDAGNR	AIQTVSC[57.0215]LLQGPC[57.0215]DAGNR	2	Q9H3U1	UNC45A	44881760
AISAANLHLR	AISAANLHLR	2	Q6P2Q9	PRPF8	14312247
AISGLEQDQPAR	AISGLEQDQPAR	2	O75312	ZPR1	40235540
AISHEHSPSDLEAHFVPLVKR	AISHEHSPSDLEAHFVPLVK[43.0058]R	3,4,5	P30153	PPP2R1A	1113305090
AISSSAISR	AISSSAISR	2	Q16630	CPSF6	23338776
AISTPETPLTKR	AISTPETPLTK[43.0058]R	2	Q14181	POLA2	83059664
AITEASPAH	AITEASPAH	2	Q9H7Z7	PTGES2	44849152
AITGASLADIMAKR	AITGASLADIMAK[43.0058]R	2	P83731	RPL24	330333632
AITKTAVSSELR	AITK[43.0058]TAVSSELR	2	Q9NYU2	UGGT1	107780624
AITSAYYR	AITSAYYR	2	Q15907	RAB11B	193057968
AITTGLQEYVEAVSFQHFIKTR	AITTGLQEYVEAVSFQHFIK[43.0058]TR	3	Q99598	TSNAX	70170648
AITVFSPDGHLFQVEYAQEAVKK	AITVFSPDGHLFQVEYAQEAVK[43.0058]K	3	O14818	PSMA7	14974870
AIVAIENPADVSVISSR	AIVAIENPADVSVISSR	2	P08865	RPSA	545276030
AIVDALPPPCESACTVPTDVDKWFHHQKN	AIVDALPPPC[57.0215]ESAC[57.0215]TVPTDVDK[43.0058]WFHHQK[43.0058]N	3	Q15181	PPA1	350037120
AIVDVHFDPTTAFR	AIVDVHFDPTTAFR	3	O00468	AGRN	52393976
AIVEKLR	AIVEK[43.0058]LR	2	P12956	XRCC6	9504878
AIVFVVDSAAFQR	AIVFVVDSAAFQR	2	Q9Y5M8	SRPRB	132897776
AIVHDNKDGTYAVTYIPDKTGR	AIVHDNK[43.0058]DGTYAVTYIPDK[43.0058]TGR	2,3	O75369	FLNB	614142910
AIVPILLDANVSTYDKIR	AIVPILLDANVSTYDK[43.0058]IR	2	P61764	STXBP1	68143672
AIVQDQGCLPGLILFMDHPNPPVVHSALLALR	AIVQDQGC[57.0215]LPGLILFMDHPNPPVVHSALLALR	4	Q9NVT9	ARMC1	18321774
AIYFDGDFGQIVR	AIYFDGDFGQIVR	2	Q96RP9	GFM1	146441824
AIYQATYR	AIYQATYR	2	P28074	PSMB5	266867840
AKAEEMLSKQR	AK[43.0058]AEEMLSK[43.0058]QR	2	P62993	GRB2	171094000
AKAELAKETDPLR	AK[43.0058]AELAK[43.0058]ETDPLR	2	P28340	POLD1	75436936
AKAEWEGKGTASR	AK[43.0058]AEWEGK[43.0058]GTASR	2	Q9H7D7	WDR26	19346468
AKAGLLER	AK[43.0058]AGLLER	2	Q00341	HDLBP	186124752
AKAVSEKEVDSGNDIYGNPIKR	AK[43.0058]AVSEK[43.0058]EVDSGNDIYGNPIK[43.0058]R	2	P16035	TIMP2	15746756
AKAVVQLKPR	AK[43.0058]AVVQLK[43.0058]PR	2	Q15149	PLEC	109994896
AKCTEYLDR	AK[43.0058]C[57.0215]TEYLDR	2	O75351	VPS4B	28148194
AKDAAFATLVSDR	AK[43.0058]DAAFATLVSDR	2	Q9BW27	NUP85	71295064
AKDFLPADIQAQFAISR	AK[43.0058]DFLPADIQAQFAISR	2	Q9Y5X2	SNX8	11483952
AKDFSLILDDVAITELSFSR	AK[43.0058]DFSLILDDVAITELSFSR	2	Q99623	PHB2	6276172
AKDGLVVFGK	AK[43.0058]DGLVVFGK	2	Q12765	SCRN1	33693816
AKDGLVVFGKNSAR	AK[43.0058]DGLVVFGK[43.0058]NSAR	2	Q12765	SCRN1	80865032
AKDHGLEVLGLVR	AK[43.0058]DHGLEVLGLVR	3	Q96DE0	NUDT16	24683750
AKDLEEELER	AK[43.0058]DLEEELER	2	Q96PC5	MIA2	47537104
AKDPFAHLPKSTFVLDEFKR	AK[43.0058]DPFAHLPK[43.0058]STFVLDEFK[43.0058]R	3	P26641	EEF1G	28415816
AKDQDILDLVGVLHDPETLLR	AK[43.0058]DQDILDLVGVLHDPETLLR	2,3	P08397	HMBS	187590288
AKEEASAMEEEMALAEEQLR	AK[43.0058]EEASAMEEEMALAEEQLR	2	Q92620	DHX38	16323516
AKEFTNVYIKNFGEDMDDER	AK[43.0058]EFTNVYIK[43.0058]NFGEDMDDER	2	P11940	PABPC1	30104840
AKEIGFSDKQISKCLGLTEAQTR	AK[43.0058]EIGFSDK[43.0058]QISK[43.0058]C[57.0215]LGLTEAQTR	3	P31327	CPS1	71598016
AKELLGQGLLLR	AK[43.0058]ELLGQGLLLR	2	Q99613	EIF3C	136498672
AKENELQAGPWNTGR	AK[43.0058]ENELQAGPWNTGR	2	O60566	BUB1B	19154244
AKESLKELSLAGNELGDEGAR	AK[43.0058]ESLK[43.0058]ELSLAGNELGDEGAR	2	P13489	RNH1	115753392
AKFEELNMDLFR	AK[43.0058]FEELNMDLFR	2	P11021	HSPA5	5000524800
AKFEELNMDLFR	AK[43.0058]FEELNM[15.9949]DLFR	2	P11021	HSPA5	106261720
AKFEELNMDLFR	AK[43.0058]FEELN[0.9840]MDLFR	2	P11021	HSPA5	43833368
AKFFPEDVSEELIQEITQR	AK[43.0058]FFPEDVSEELIQEITQR	2	P35241	RDX	770408130
AKFLSHLVDGVKR	AK[43.0058]FLSHLVDGVK[43.0058]R	2	Q9UIA9	XPO7	70769360
AKFNFQQTNEDELSFSKGDVIHVTR	AK[43.0058]FNFQQTNEDELSFSK[43.0058]GDVIHVTR	3	Q14155	ARHGEF7	22352406
AKFYPEDVSEELIQDITQR	AK[43.0058]FYPEDVSEELIQDITQR	2,3	P26038	MSN	2043699970
AKGDKIAIWTTECENR	AK[43.0058]GDK[43.0058]IAIWTTEC[57.0215]ENR	2	P06730	EIF4E	128755216
AKGKQCFLVLR	AK[43.0058]GK[43.0058]QC[57.0215]FLVLR	2	P14868	DARS1	28637268
AKGNGSSQPGTAR	AK[43.0058]GN[0.9840]GSSQPGTAR	2	Q9UL25	RAB21	12878816
AKGPVTIPYPLFQSHVEDLYVEGLPEGIPFR	AK[43.0058]GPVTIPYPLFQSHVEDLYVEGLPEGIPFR	3	P78347	GTF2I	15760895
AKGSETPGATPGSKIWDPTPSHTPAGAATPGR	AK[43.0058]GSETPGATPGSK[43.0058]IWDPTPSHTPAGAATPGR	3	O75533	SF3B1	99399264
AKIDMSSNNGCMR	AK[43.0058]IDMSSNNGC[57.0215]MR	2	P07814	EPRS1	43347860
AKIDMSSNNGCMR	AK[43.0058]IDMSSNN[0.9840]GC[57.0215]MR	2	P07814	EPRS1	12346480
AKIQDKEGIPPDQQR	AK[43.0058]IQDK[43.0058]EGIPPDQQR	2	P62979	RPS27A	815580290
AKKAMGYQPLVTMDDAMER	AK[43.0058]K[43.0058]AMGYQPLVTMDDAMER	2	Q15738	NSDHL	45423900
AKKDNVAGVTLPVFEHYHEGTDSYELTGLAR	AK[43.0058]K[43.0058]DNVAGVTLPVFEHYHEGTDSYELTGLAR	4	Q9Y5K8	ATP6V1D	60517888
AKKKMVVMHPMPR	AK[43.0058]K[43.0058]K[43.0058]MVVMHPMPR	3	P27708	CAD	78687976
AKKKYVTR	AK[43.0058]K[43.0058]K[43.0058]YVTR	2	O43583	DENR	147611728
AKKMGLVDQLVEPLGPGLKPPEER	AK[43.0058]K[43.0058]MGLVDQLVEPLGPGLK[43.0058]PPEER	3	P40939	HADHA	33057534
AKLAEQAER	AK[43.0058]LAEQAER	2	P31946	YWHAB	125518152
AKLDELSAKR	AK[43.0058]LDELSAK[43.0058]R	2	Q9UQE7	SMC3	99171384
AKLDQQTLR	AK[43.0058]LDQQTLR	2	Q13416	ORC2	33458224
AKLEAAIAEAEER	AK[43.0058]LEAAIAEAEER	2	P08729	KRT7	58720772
AKLGDSHDLQR	AK[43.0058]LGDSHDLQR	2	Q13813	SPTAN1	34970624
AKLKPGAPLR	AK[43.0058]LK[43.0058]PGAPLR	2	P21333	FLNA	22015918
AKLLESEAVNENLR	AK[43.0058]LLESEAVNENLR	2	Q7Z4S6	KIF21A	19299708
AKLSKALALTAR	AK[43.0058]LSK[43.0058]ALALTAR	2	P49643	PRIM2	17198414
AKLTMLNTVSKIR	AK[43.0058]LTMLNTVSK[43.0058]IR	2	Q99961	SH3GL1	16200762
AKLTPGCEAEAETEAICFFVQQFTDMEHNR	AK[43.0058]LTPGC[57.0215]EAEAETEAIC[57.0215]FFVQQFTDMEHNR	3	P49327	FASN	55086800
AKLVSKIAKYPHVEDYR	AK[43.0058]LVSK[43.0058]IAK[43.0058]YPHVEDYR	2,3	P61289	PSME3	52251900
AKMEDTLKR	AK[43.0058]MEDTLK[43.0058]R	2	P41250	GARS1	572945020
AKMYSIEPADR	AK[43.0058]MYSIEPADR	2	A0AVT1	UBA6	245191760
AKNTVVATGGYGR	AK[43.0058]NTVVATGGYGR	2	P31040	SDHA	440708288
AKNWVKELQR	AK[43.0058]NWVK[43.0058]ELQR	2	P51148	RAB5C	390048576
AKNGKTIQVDNTDAEGR	AK[43.0058]N[0.9840]GK[43.0058]TIQVDNTDAEGR	2	P28838	LAP3	26135376
AKNGTGKSGAYLIPLLER	AK[43.0058]N[0.9840]GTGK[43.0058]SGAYLIPLLER	2	P26196	DDX6	23678150
AKPDFKELTVSNNDINEAGVR	AK[43.0058]PDFK[43.0058]ELTVSNNDINEAGVR	2	P13489	RNH1	77574096
AKPLMELIER	AK[43.0058]PLMELIER	2	P42892	ECE1	360430112
AKPSELMPKLKELGATMDGFHR	AK[43.0058]PSELMPK[43.0058]LK[43.0058]ELGATMDGFHR	3	Q12768	WASHC5	22169050
AKPVWYAGR	AK[43.0058]PVWYAGR	2	Q02218	OGDH	119515144
AKQAATMSEVEWR	AK[43.0058]QAATMSEVEWR	2	Q9UHB9	SRP68	69093784
AKQEELEAALQR	AK[43.0058]QEELEAALQR	2	P08729	KRT7	104408032
AKQIVWNGPVGVFEWEAFAR	AK[43.0058]QIVWNGPVGVFEWEAFAR	2,3	P00558	PGK1	1108625660
AKQIVWNGPVGVFEWEAFAR	AK[43.0058]QIVWN[0.9840]GPVGVFEWEAFAR	2	P00558	PGK1	123820800
AKQLVQEELR	AK[43.0058]QLVQEELR	2	Q9Y5S2	CDC42BPB	38354272
AKQQGDHSLKEHELLEQQKR	AK[43.0058]QQGDHSLK[43.0058]EHELLEQQK[43.0058]R	3	Q13435	SF3B2	184198576
AKQVTAPELNSIIR	AK[43.0058]QVTAPELNSIIR	2	Q08117	TLE5	34825464
AKRPLMVLGSQALLTPTSADKLR	AK[43.0058]RPLMVLGSQALLTPTSADK[43.0058]LR	3	A1L0T0	ILVBL	18405636
AKSIVFHR	AK[43.0058]SIVFHR	2	P62826	RAN	44717784
AKSLMDQYFAR	AK[43.0058]SLMDQYFAR	2	P78344	EIF4G2	64172024
AKSMKFVDGLMIHSGDPVNYYVDTAVR	AK[43.0058]SMK[43.0058]FVDGLMIHSGDPVNYYVDTAVR	3	P23396	RPS3	111115376
AKSVLKKLR	AK[43.0058]SVLK[43.0058]K[43.0058]LR	2	P11166	SLC2A1	66832880
AKTGGAYGEDLGADYNLSQVCDGKVSVHVIEGDHR	AK[43.0058]TGGAYGEDLGADYNLSQVC[57.0215]DGK[43.0058]VSVHVIEGDHR	3,4	P49327	FASN	240897504
AKTGLTPLMEAASGGYAEVGR	AK[43.0058]TGLTPLMEAASGGYAEVGR	2	Q8IWZ3	ANKHD1	22399220
AKTNADTDGMVK	AK[43.0058]TNADTDGMVK	2	P09622	DLD	154564192
AKTPVTLKQR	AK[43.0058]TPVTLK[43.0058]QR	2	P42167	TMPO	112429168
AKTQTPPVSPAPQPTEER	AK[43.0058]TQTPPVSPAPQPTEER	2	Q14247	CTTN	147343744
AKTSDFLKVLNR	AK[43.0058]TSDFLK[43.0058]VLNR	2	O15144	ARPC2	645696130
AKTVVLHIDGLDDTSR	AK[43.0058]TVVLHIDGLDDTSR	3	Q9NVT9	ARMC1	22098322
AKTWKSKIGN	AK[43.0058]TWK[43.0058]SK[43.0058]IGN	2	O00625	PIR	65516336
AKVAMSHFEPNEYIHYDLLEKNINIVR	AK[43.0058]VAMSHFEPNEYIHYDLLEK[43.0058]NINIVR	4	Q99798	ACO2	39793528
AKVEFNIR	AK[43.0058]VEFNIR	2	Q8NC51	SERBP1	78705144
AKVEKKTEAAATTR	AK[43.0058]VEK[43.0058]K[43.0058]TEAAATTR	2	P27816	MAP4	168206112
AKVEVNIPR	AK[43.0058]VEVNIPR	2	Q9BRX2	PELO	58152408
AKVGAAEEELQKSR	AK[43.0058]VGAAEEELQK[43.0058]SR	2	Q9P2E9	RRBP1	206097984
AKVIAAEGEMNASR	AK[43.0058]VIAAEGEMNASR	2	P27105	STOM	21382880
AKVKTDDIAR	AK[43.0058]VK[43.0058]TDDIAR	2	Q52LJ0	FAM98B	154254512
AKWYPEVR	AK[43.0058]WYPEVR	2	P63000	RAC1	481005600
AKYIYDSAFHPDTGEKMILIGR	AK[43.0058]YIYDSAFHPDTGEK[43.0058]MILIGR	3	Q9H9B4	SFXN1	64081660
AKYYIQNGIQSFMQNYSSIDVLLHQSR	AK[43.0058]YYIQ[0.9840]N[0.9840]GIQSFMQNYSSIDVLLHQSR	3	P78527	PRKDC	10191663
ALAAAKKDNDFIYHDR	ALAAAK[43.0058]K[43.0058]DNDFIYHDR	2,3	Q8WUM4	PDCD6IP	191756160
ALAAPAAEEKEEAR	ALAAPAAEEK[43.0058]EEAR	2	Q01650	SLC7A5	2287942660
ALAAQLPVLPR	ALAAQLPVLPR	2	Q96GK7	FAHD2A	43727844
ALAAQNIVEDMEQR	ALAAQNIVEDMEQR	2	Q16222	UAP1	90280112
ALAAVPSAGSVQR	ALAAVPSAGSVQR	2	Q14160	SCRIB	45369088
ALADDDFLTVTGKTVR	ALADDDFLTVTGK[43.0058]TVR	2	P33991	MCM4	478555168
ALAEEVEQVHR	ALAEEVEQVHR	2,3	Q9BQE5	APOL2	58239700
ALAEGVLLR	ALAEGVLLR	2	P48637	GSS	28538000
ALAEGVSASLHTLLGDPCPMLESPGAPCR	ALAEGVSASLHTLLGDPC[57.0215]PMLESPGAPC[57.0215]R	3	Q9UBN7	HDAC6	25437240
ALAEIAKAELDDTPMR	ALAEIAK[43.0058]AELDDTPMR	2	P23246	SFPQ	303607744
ALAEKMLKEKMQAVQEATR	ALAEK[43.0058]MLK[43.0058]EK[43.0058]MQAVQEATR	2	Q15149	PLEC	47048012
ALAGLMPEVQVEGLLHPSPR	ALAGLMPEVQVEGLLHPSPR	3	Q53HV7	SMUG1	22160972
ALAKPLDDKKR	ALAK[43.0058]PLDDK[43.0058]K[43.0058]R	2	Q96T76	MMS19	40758464
ALAKQVATALQNLQTKTNR	ALAK[43.0058]QVATALQNLQTK[43.0058]TNR	2,3	P18206	VCL	345205792
ALAKTGAESISLLELCR	ALAK[43.0058]TGAESISLLELC[57.0215]R	2	O60216	RAD21	26243840
ALALDEAVSQSTQITEFHDKIEPMLETLENLSSR	ALALDEAVSQSTQITEFHDK[43.0058]IEPMLETLENLSSR	3	Q9UPN3	MACF1	8291378
ALALDEAVSQSTQITEFHDKIEPMLETLENLSSR	ALALDEAVSQ[0.9840]STQITEFHDK[43.0058]IEPMLETLENLSSR	3	Q9UPN3	MACF1	8466529
ALAMAESTEKHAR	ALAMAESTEK[43.0058]HAR	2,3	Q7Z6Z7	HUWE1	61802868
ALANSLACQGKYTPSGQAGAAASESLFVSNHAY	ALANSLAC[57.0215]QGK[43.0058]YTPSGQAGAAASESLFVSNHAY	3	P04075	ALDOA	222489184
ALANSLACQGKYTPSGQAGAAASESLFVSNHAY	ALANSLAC[57.0215]QGK[43.0058]YTPSGQAGAAASESLFVSN[0.9840]HAY	3	P04075	ALDOA	39885420
ALAPEYAKAAGKLKAEGSEIR	ALAPEYAK[43.0058]AAGK[43.0058]LK[43.0058]AEGSEIR	2	P07237	P4HB	23462512
ALAPPDVHHER	ALAPPDVHHER	3	Q8NEW0	SLC30A7	18318154
ALAQLSLSR	ALAQLSLSR	2	Q6XQN6	NAPRT	104400864
ALASQLQDSLKDLKAR	ALASQLQDSLK[43.0058]DLK[43.0058]AR	2	P18206	VCL	747725890
ALAVHLLDLGLR	ALAVHLLDLGLR	2,3	Q86Y56	DNAAF5	40101664
ALCDVGTAISCSR	ALC[57.0215]DVGTAISC[57.0215]SR	2	Q9BQB6	VKORC1	80968552
ALCRITDGTMLQAIER	ALC[57.0215]RITDGTMLQAIER	2	Q9UBF2	COPG2	225133760
ALCTGEKGFGFKNSIFHR	ALC[57.0215]TGEK[43.0058]GFGFK[43.0058]NSIFHR	3	P49792	RANBP2	10852754
ALCTGEKGFGYKGSTFHR	ALC[57.0215]TGEK[43.0058]GFGYK[43.0058]GSTFHR	2,3	P30405	PPIF	256176416
ALDDFVLGSAR	ALDDFVLGSAR	2	O60831	PRAF2	311695616
ALDDISESIKELQFYR	ALDDISESIK[43.0058]ELQFYR	2	Q9Y3B8	REXO2	212295712
ALDEATKYALER	ALDEATK[43.0058]YALER	2	P11310	ACADM	157202816
ALDEGDIALLKTYGQSTYSR	ALDEGDIALLK[43.0058]TYGQSTYSR	2	P35998	PSMC2	72572720
ALDELFEAIEQKQR	ALDELFEAIEQK[43.0058]QR	2	Q27J81	INF2	60772852
ALDEYYDKHFTEFVPLR	ALDEYYDK[43.0058]HFTEFVPLR	2,3	P38606	ATP6V1A	302430656
ALDFNTR	ALDFNTR	2	P29353	SHC1	21896702
ALDIDLDKPLADSEKLPIQKHR	ALDIDLDK[43.0058]PLADSEK[43.0058]LPIQK[43.0058]HR	3	O14617	AP3D1	54980892
ALDIPLVKNWYR	ALDIPLVK[43.0058]NWYR	2	Q6P2Q9	PRPF8	103794408
ALDLDSSCKEAADGYQR	ALDLDSSC[57.0215]K[43.0058]EAADGYQR	2	P31948	STIP1	27399596
ALDLFSDNAPPPELLEIINEDIAKR	ALDLFSDNAPPPELLEIINEDIAK[43.0058]R	3	Q15084	PDIA6	237703392
ALDPAFKIEDPYSPR	ALDPAFK[43.0058]IEDPYSPR	2	P07942	LAMB1	115881776
ALDPQWPWAEEAAAALANLSR	ALDPQWPWAEEAAAALANLSR	2	Q9BTY7	HGH1	14124148
ALDTMNFDVIKGKPIR	ALDTMNFDVIK[43.0058]GK[43.0058]PIR	2	Q13310	PABPC4	512568192
ALDTMNFDVIKGKPVR	ALDTMNFDVIK[43.0058]GK[43.0058]PVR	2	P11940	PABPC1	437739840
ALDVIQAGKEYVEHTVKER	ALDVIQAGK[43.0058]EYVEHTVK[43.0058]ER	2,3	O75937	DNAJC8	644792770
ALDVNVALR	ALDVNVALR	2	P09455	RBP1	27544140
ALDVSASDDEIAR	ALDVSASDDEIAR	2	P13798	APEH	20987402
ALDVTDKEGEER	ALDVTDK[43.0058]EGEER	2	Q9NVI1	FANCI	42171112
ALEATTEHIR	ALEATTEHIR	2,3	Q9Y490	TLN1	591846780
ALEAVKLAIEAGFHHIDSAHVYNNEEQVGLAIR	ALEAVK[43.0058]LAIEAGFHHIDSAHVYNNEEQVGLAIR	5	P52895	AKR1C2	9203660
ALEEAAVTGVLSLSGR	ALEEAAVTGVLSLSGR	2	Q96II8	LRCH3	30642608
ALEEALEAKEEFER	ALEEALEAK[43.0058]EEFER	2	P35580	MYH10	72821048
ALEEAMEQKAELER	ALEEAMEQK[43.0058]AELER	2	P35579	MYH9	1774322820
ALEEANTELEVKIR	ALEEANTELEVK[43.0058]IR	2	Q04695	KRT17	25768264
ALEEELAGLKNTAEKYR	ALEEELAGLK[43.0058]NTAEK[43.0058]YR	2,3	O95347	SMC2	169884816
ALEEPGPAADPTAFQGPWAR	ALEEPGPAADPTAFQGPWAR	2	Q86Y56	DNAAF5	50853856
ALEFAPACHR	ALEFAPAC[57.0215]HR	2	Q99615	DNAJC7	34239916
ALEGTLSELAAETDLPVVFVKQR	ALEGTLSELAAETDLPVVFVK[43.0058]QR	2	Q16881	TXNRD1	68155152
ALEHFPMLQKDKLVGAIVYYDGQHNDAR	ALEHFPMLQK[43.0058]DK[43.0058]LVGAIVYYDGQHNDAR	3,4	P43304	GPD2	429706048
ALEHFTDLYDIKR	ALEHFTDLYDIK[43.0058]R	2,3	Q00610	CLTC	465026816
ALEHLHSKLSVIHR	ALEHLHSK[43.0058]LSVIHR	4	P46734	MAP2K3	75476688
ALEIIDFFR	ALEIIDFFR	2	Q7Z3C6	ATG9A	12006270
ALEIIPR	ALEIIPR	2	Q99832	CCT7	32818348
ALEKEEEEEKQKSLLR	ALEK[43.0058]EEEEEK[43.0058]QK[43.0058]SLLR	2	O75400	PRPF40A	23107084
ALELDPNLYR	ALELDPNLYR	2	P35580	MYH10	40650348
ALELDSNLYR	ALELDSNLYR	2	P35579	MYH9	43466012
ALELEAR	ALELEAR	2	Q03169	TNFAIP2	24543112
ALELEQER	ALELEQER	2	P26038	MSN	3074939390
ALEMCPSCFQKER	ALEMC[57.0215]PSC[57.0215]FQK[43.0058]ER	2	Q99614	TTC1	90342328
ALENPDTASLLGR	ALENPDTASLLGR	2	Q9H3S7	PTPN23	52115256
ALEPLEGLETMR	ALEPLEGLETMR	2	P29372	MPG	22423140
ALEQQVEEMK	ALEQQVEEMK	2	P35579	MYH9	18350624
ALEQQVEEMR	ALEQQVEEMR	2	P35580	MYH10	43520632
ALESDMAPVLIMATNR	ALESDMAPVLIMATNR	2	Q9Y230	RUVBL2	427635584
ALESELQQLR	ALESELQQLR	2	Q96AQ6	PBXIP1	19105068
ALESSIAPIVIFASNR	ALESSIAPIVIFASNR	2	Q9Y265	RUVBL1	366555968
ALETLTGALFQRPPLIAAVKR	ALETLTGALFQRPPLIAAVK[43.0058]R	3	O60832	DKC1	42382972
ALEYTIYNQELNETR	ALEYTIYNQELNETR	2	Q9UQE7	SMC3	82776808
ALFARPDLLLLDEPTNMLDVR	ALFARPDLLLLDEPTNMLDVR	3	Q9NUQ8	ABCF3	18890346
ALFEKVQPTHVIHLAAMVGGLFR	ALFEK[43.0058]VQPTHVIHLAAMVGGLFR	3,4	Q13630	GFUS	90214896
ALFLYSR	ALFLYSR	2	P06756	ITGAV	20678882
ALFPGDSEIDQLFR	ALFPGDSEIDQLFR	2	P24941	CDK2	163441248
ALGAAAAGPELAELQEMWKR	ALGAAAAGPELAELQEMWK[43.0058]R	2	O15020	SPTBN2	6629217
ALGAEIVR	ALGAEIVR	2	P35520	CBS	104680648
ALGALVDSCAPGLCPDWDSWDASKPVTNAR	ALGALVDSC[57.0215]APGLC[57.0215]PDWDSWDASK[43.0058]PVTNAR	3	P21333	FLNA	163351104
ALGEEEEEPPR	ALGEEEEEPPR	2	Q96B54	ZNF428	38844852
ALGEPITLFGEGPAER	ALGEPITLFGEGPAER	2	O43172	PRPF4	63351684
ALGFPLER	ALGFPLER	2	O75390	CS	698842370
ALGKESLR	ALGK[43.0058]ESLR	2	P51570	GALK1	36764604
ALGLASGELAAR	ALGLASGELAAR	2	Q8WZA9	IRGQ	17614754
ALGLGVEQLPVVFEDVVLHQATILPK	ALGLGVEQLPVVFEDVVLHQATILPK	3	P49327	FASN	7.39678e+06
ALGMKLPETNLFETEETR	ALGMK[43.0058]LPETNLFETEETR	2	Q15046	KARS1	28739736
ALGNICYDSHEGR	ALGNIC[57.0215]YDSHEGR	3	P52306	RAP1GDS1	70208664
ALGNNFYEYYVDDPPR	ALGNNFYEYYVDDPPR	2	P30047	GCHFR	110554192
ALGPAGCEADASAPATCAEMR	ALGPAGC[57.0215]EADASAPATC[57.0215]AEMR	2	O00468	AGRN	21119360
ALGPEQLLR	ALGPEQLLR	2	P36915	GNL1	44597928
ALGQAASDNSGPEDAKR	ALGQAASDNSGPEDAK[43.0058]R	2	Q15155	NOMO1	49627940
ALGQNKAHTPFR	ALGQNK[43.0058]AHTPFR	3	Q99661	KIF2C	15026219
ALGQNPTNAEVLKVLGNPKSDELKSR	ALGQNPTNAEVLK[43.0058]VLGNPK[43.0058]SDELK[43.0058]SR	3	P14649	MYL6B	10033854
ALGVLAQLIWSR	ALGVLAQLIWSR	2	O75390	CS	391488480
ALGVTEDR	ALGVTEDR	2	O95202	LETM1	112621432
ALHDTGKFTDGQLVSQKSDSSKDIR	ALHDTGK[43.0058]FTDGQLVSQK[43.0058]SDSSK[43.0058]DIR	3	Q9GZT9	EGLN1	31058292
ALHFVFKVGNR	ALHFVFK[43.0058]VGNR	3	Q9HC38	GLOD4	21366902
ALHHGIDLEKIKAYIDSFR	ALHHGIDLEK[43.0058]IK[43.0058]AYIDSFR	2,3,4	P14868	DARS1	276834656
ALHLGNNVLQSLPSR	ALHLGNNVLQSLPSR	3	Q8IWT6	LRRC8A	19968508
ALHLLEEYR	ALHLLEEYR	3	Q12959	DLG1	41752916
ALHLSDLFSPLPILELTR	ALHLSDLFSPLPILELTR	3	Q15345	LRRC41	29989782
ALHSLLLR	ALHSLLLR	2	Q15102	PAFAH1B3	105689904
ALHSVLQAVPLNELR	ALHSVLQAVPLNELR	3	Q16401	PSMD5	271306336
ALIAGGGAPEIELALR	ALIAGGGAPEIELALR	2	P50991	CCT4	1322650110
ALIAQLPSPAIDHEQLR	ALIAQLPSPAIDHEQLR	3	Q9UPN3	MACF1	19260970
ALIESYQNLTR	ALIESYQNLTR	2	Q8IZP0	ABI1	27443644
ALIEVLQPLIAEHQAR	ALIEVLQPLIAEHQAR	3	P23381	WARS1	24576600
ALINSPEGAVGR	ALINSPEGAVGR	2	O00115	DNASE2	197971216
ALIPLAKAEELVNTAPLTGVPQHVPVR	ALIPLAK[43.0058]AEELVNTAPLTGVPQHVPVR	3	Q24JP5	TMEM132A	17058866
ALIQCAKDIAKASDEVTR	ALIQC[57.0215]AK[43.0058]DIAK[43.0058]ASDEVTR	2	P18206	VCL	126899272
ALIQYFSPYVSADMHR	ALIQYFSPYVSADMHR	3	Q13098	GPS1	153962160
ALISPFDVIKIR	ALISPFDVIK[43.0058]IR	2	Q9HC21	SLC25A19	15814137
ALIVLAHSER	ALIVLAHSER	2,3	P15559	NQO1	836818370
ALKAAAAAQKQAKR	ALK[43.0058]AAAAAQK[43.0058]QAK[43.0058]R	2	P82914	MRPS15	13840993
ALKAVLVDLSGTLHIEDAAVPGAQEALKR	ALK[43.0058]AVLVDLSGTLHIEDAAVPGAQEALK[43.0058]R	3	Q9H0R4	HDHD2	25800512
ALKDKIEKAVVSQR	ALK[43.0058]DK[43.0058]IEK[43.0058]AVVSQR	2	P14625	HSP90B1	31867684
ALKDPNQLIR	ALK[43.0058]DPNQLIR	2	O00203	AP3B1	29459482
ALKEDFGFKHR	ALK[43.0058]EDFGFK[43.0058]HR	2,3	P49642	PRIM1	53530128
ALKEFVAKEGQGNLPVR	ALK[43.0058]EFVAK[43.0058]EGQGNLPVR	2	Q13564	NAE1	100376672
ALKGIGTDEFTLNR	ALK[43.0058]GIGTDEFTLNR	2	P12429	ANXA3	1447196800
ALKNNSNDIVNAIMELTM	ALK[43.0058]NNSNDIVNAIMELTM	2	E9PAV3	NACA	39723880
ALKNNSNDIVNAIMELTM	ALK[43.0058]NNSNDIVNAIMELTM[15.9949]	2	E9PAV3	NACA	15394222
ALKSCSPELQQKFR	ALK[43.0058]SC[57.0215]SPELQQK[43.0058]FR	2	P16152	CBR1	453913152
ALKSLSKKYR	ALK[43.0058]SLSK[43.0058]K[43.0058]YR	2	O60763	USO1	64249180
ALKSVLVSAGNVKR	ALK[43.0058]SVLVSAGNVK[43.0058]R	2	Q14204	DYNC1H1	68750800
ALKTFVKDR	ALK[43.0058]TFVK[43.0058]DR	2	Q14566	MCM6	220229760
ALKWSSGGSGKLGHPR	ALK[43.0058]WSSGGSGK[43.0058]LGHPR	3	Q7L5D6	GET4	88195528
ALLAGQAALLQALMELAPASAPAR	ALLAGQAALLQALMELAPASAPAR	2	Q9BTY7	HGH1	49993712
ALLANALTSALR	ALLANALTSALR	2	P57088	TMEM33	90561120
ALLAPLVAPEAGEAEPGSQER	ALLAPLVAPEAGEAEPGSQER	2	Q9H0B6	KLC2	33467664
ALLDASETTSTR	ALLDASETTSTR	2	Q14258	TRIM25	17621648
ALLDIIR	ALLDIIR	2	O95864	FADS2	23047576
ALLEAFGTTGFQATNFGR	ALLEAFGTTGFQATNFGR	2	P49366	DHPS	96551576
ALLEAGALPNAPNSYGR	ALLEAGALPNAPNSYGR	2	P42771	CDKN2A	427991040
ALLEAGALPNAPNSYGR	ALLEAGALPNAPN[0.9840]SYGR	2	P42771	CDKN2A	43539132
ALLEFLR	ALLEFLR	2	Q9Y662	HS3ST3B1	85110328
ALLELQLEPEELYQTFQR	ALLELQLEPEELYQTFQR	2	P13639	EEF2	2091564540
ALLEQKIEEEMLALQNER	ALLEQK[43.0058]IEEEMLALQNER	2	Q7L7X3	TAOK1	23431062
ALLFIPR	ALLFIPR	2	P08238	HSP90AB1	3092335360
ALLFVPR	ALLFVPR	2	P07900	HSP90AA1	1983431680
ALLGSMPGLMPPGLLAAAVSGLGSR	ALLGSMPGLMPPGLLAAAVSGLGSR	2	Q8IU81	IRF2BP1	10468904
ALLGTYKR	ALLGTYK[43.0058]R	2	Q99732	LITAF	79863000
ALLGYADNQCKLELQGVKGGVDHAAAFGR	ALLGYADNQC[57.0215]K[43.0058]LELQGVK[43.0058]GGVDHAAAFGR	3	Q9HC38	GLOD4	217388064
ALLGYADNQCKLELQGVKGGVDHAAAFGR	ALLGYADN[0.9840]QC[57.0215]K[43.0058]LELQGVK[43.0058]GGVDHAAAFGR	3	Q9HC38	GLOD4	157563872
ALLHWACDR	ALLHWAC[57.0215]DR	3	Q9BR61	ACBD6	19986376
ALLKDQQPGTFLLR	ALLK[43.0058]DQQPGTFLLR	2	P42224	STAT1	100138216
ALLKKHEAFESDLAAHQDR	ALLK[43.0058]K[43.0058]HEAFESDLAAHQDR	3,4	P12814	ACTN1	174268640
ALLPELR	ALLPELR	2	Q8IXB1	DNAJC10	54971592
ALLQEQFR	ALLQEQFR	2	Q9NUQ8	ABCF3	31534046
ALLQQQPEDDSKR	ALLQQQPEDDSK[43.0058]R	2	Q9UHB9	SRP68	142025520
ALLSAPWYLNR	ALLSAPWYLNR	2	P06865	HEXA	252159136
ALLSAVTR	ALLSAVTR	2	P35221	CTNNA1	107912440
ALLSTLHTVLWDGESR	ALLSTLHTVLWDGESR	3	O14976	GAK	21937936
ALLVEPVINSYLLAER	ALLVEPVINSYLLAER	2	P21980	TGM2	87100384
ALLYEDALYTVLHR	ALLYEDALYTVLHR	3	Q70J99	UNC13D	40161132
ALMDEVVKATSR	ALMDEVVK[43.0058]ATSR	2	P00558	PGK1	133236448
ALMGSPQLVAAVVR	ALMGSPQLVAAVVR	2	P14923	JUP	72822688
ALMLQGVDLLADAVAVTMGPK	ALMLQGVDLLADAVAVTMGPK	2	P10809	HSPD1	30252566
ALMLQGVDLLADAVAVTMGPKGR	ALMLQGVDLLADAVAVTMGPK[43.0058]GR	2,3	P10809	HSPD1	7371142100
ALMLQGVDLLADAVAVTMGPKGR	ALMLQGVDLLADAVAVTM[15.9949]GPK[43.0058]GR	3	P10809	HSPD1	47333688
ALMLQGVDLLADAVAVTMGPKGR	ALM[15.9949]LQGVDLLADAVAVTMGPK[43.0058]GR	2,3	P10809	HSPD1	47955768
ALNEVFIGESLSSR	ALNEVFIGESLSSR	2	Q4G0N4	NADK2	45082292
ALNQEQVIAVHIDNGFMR	ALNQEQVIAVHIDN[0.9840]GFMR	3	P49915	GMPS	107552640
ALNQYQAQLGEPR	ALNQYQAQLGEPR	2	Q8IVL6	P3H3	86786936
ALNSAANNVYQYGR	ALNSAANNVYQYGR	2	Q9H330	TMEM245	45938788
ALNVLVPIFYR	ALNVLVPIFYR	2	Q9NP58	ABCB6	34890564
ALPAVQQNNLDEDLIR	ALPAVQQNNLDEDLIR	2	P22314	UBA1	1268764030
ALPAVQQNNLDEDLIR	ALPAVQQN[0.9840]NLDEDLIR	2	P22314	UBA1	86748312
ALPDFKGIQTSDPNAVVMGLAPEHFHYQILNQAFR	ALPDFK[43.0058]GIQTSDPNAVVMGLAPEHFHYQILNQAFR	4	Q9H0R4	HDHD2	32940232
ALPDMEVVGLNFSSATTPELLLKTFDHYCEYR	ALPDMEVVGLNFSSATTPELLLK[43.0058]TFDHYC[57.0215]EYR	3	Q14204	DYNC1H1	9151513
ALPESLGQHALR	ALPESLGQHALR	2,3	O94760	DDAH1	103331352
ALPEVHYHLGQKDR	ALPEVHYHLGQK[43.0058]DR	3	P07902	GALT	55334944
ALPFWNEEIVPQIKEGK	ALPFWNEEIVPQIK[43.0058]EGK	2	P18669	PGAM1	99969816
ALPFWNEEIVPQIKEGKR	ALPFWNEEIVPQIK[43.0058]EGK[43.0058]R	2,3	P18669	PGAM1	3556355070
ALPKLTVPFLLLQGSADR	ALPK[43.0058]LTVPFLLLQGSADR	2	Q99685	MGLL	11664290
ALPLALVLHELGAGR	ALPLALVLHELGAGR	2,3	P19971	TYMP	58748196
ALPPEQQFEPPLQPR	ALPPEQQFEPPLQPR	2	Q96SZ5	ADO	24477012
ALPSEELNR	ALPSEELNR	2	Q04637	EIF4G1	155645216
ALQALQQEHKAEIITVSDGR	ALQALQQEHK[43.0058]AEIITVSDGR	3	Q9BRG1	VPS25	39130184
ALQAQEIECR	ALQAQEIEC[57.0215]R	2	Q8NBJ5	COLGALT1	94550280
ALQASALKAWGGKKENLK	ALQASALK[43.0058]AWGGK[43.0058]K[43.0058]ENLK	2	P04075	ALDOA	13884992
ALQASALNAWR	ALQASALNAWR	2	P09972	ALDOC	108231840
ALQATVGNSYKCNAEEHVR	ALQATVGNSYK[43.0058]C[57.0215]NAEEHVR	2,3	P11279	LAMP1	875727940
ALQATVGNSYKCNAEEHVR	ALQATVGNSYK[43.0058]C[57.0215]N[0.9840]AEEHVR	3	P11279	LAMP1	19789204
ALQATVGNSYKCNAEEHVR	ALQATVGN[0.9840]SYK[43.0058]C[57.0215]NAEEHVR	2,3	P11279	LAMP1	115015704
ALQDLENAASGDAAVHQR	ALQDLENAASGDAAVHQR	2,3	Q96P16	RPRD1A	67374192
ALQEAEQSKVLSAVEDR	ALQEAEQSK[43.0058]VLSAVEDR	2	Q96LD4	TRIM47	57406424
ALQFPPEGWLR	ALQFPPEGWLR	2	Q96HS1	PGAM5	16595545
ALQGSLGGVEKELTLR	ALQGSLGGVEK[43.0058]ELTLR	2	O75150	RNF40	58056376
ALQHSYLHKDEGNPE	ALQHSYLHK[43.0058]DEGNPE	2,3	P11802	CDK4	99383136
ALQIPEVYLR	ALQIPEVYLR	2	Q14C86	GAPVD1	70188040
ALQLHLHWGAAGR	ALQLHLHWGAAGR	3	Q16790	CA9	249495168
ALQLILDVLNPETSEDENDR	ALQLILDVLNPETSEDENDR	2	Q9BQG0	MYBBP1A	37263468
ALQLLDEVLHTMPIADPQPLD	ALQLLDEVLHTMPIADPQPLD	2	Q13485	SMAD4	92101496
ALQPLEEGEDEEKVSHQAGDHWLIR	ALQPLEEGEDEEK[43.0058]VSHQAGDHWLIR	4	Q14764	MVP	64751112
ALQQNGAPGIAKVKAN	ALQQN[0.9840]GAPGIAK[43.0058]VK[43.0058]AN	2	Q9BW60	ELOVL1	22766254
ALQQVIQDYTTPPNEELSR	ALQQVIQDYTTPPNEELSR	2	Q9UI10	EIF2B4	47970896
ALQQVQEKEVR	ALQQVQEK[43.0058]EVR	2	Q14980	NUMA1	151934816
ALQQYTLEPSEKPFDLKSVPLATAPMAEQR	ALQQYTLEPSEK[43.0058]PFDLK[43.0058]SVPLATAPMAEQR	3	Q9Y678	COPG1	19576212
ALQSGQCAGAALDVFTEEPPR	ALQSGQC[57.0215]AGAALDVFTEEPPR	2	O43175	PHGDH	960272380
ALQSPALGLR	ALQSPALGLR	2	P46940	IQGAP1	683639170
ALQYKLGDKIHGFTVNQVTSVPELFLTAVKLTHDDTGAR	ALQYK[43.0058]LGDK[43.0058]IHGFTVNQVTSVPELFLTAVK[43.0058]LTHDDTGAR	4	Q5JRX3	PITRM1	9676592
ALSAEAALAR	ALSAEAALAR	2	O60678	PRMT3	37697764
ALSAVSTQQKKADR	ALSAVSTQQK[43.0058]K[43.0058]ADR	2	Q08379	GOLGA2	67767296
ALSDDGVSDLEDPTLTPLKDTER	ALSDDGVSDLEDPTLTPLK[43.0058]DTER	2	O60443	GSDME	22729734
ALSDHHIYLEGTLLKPNMVTPGHACTQKFSHEEIAMATVTALR	ALSDHHIYLEGTLLK[43.0058]PNMVTPGHAC[57.0215]TQK[43.0058]FSHEEIAMATVTALR	5,6	P04075	ALDOA	169356224
ALSEIAGMTLPYDTLDQVR	ALSEIAGMTLPYDTLDQVR	2	P28331	NDUFS1	65562000
ALSEKSLQR	ALSEK[43.0058]SLQR	2	Q8IYB7	DIS3L2	9615134
ALSEQINIFFDYSGR	ALSEQINIFFDYSGR	2	Q13409	DYNC1I2	85982288
ALSEYLAVFAR	ALSEYLAVFAR	2	Q92791	P3H4	64295872
ALSIENSQLMEQLR	ALSIENSQLMEQLR	2	O95751	LDOC1	64285736
ALSIGFETCR	ALSIGFETC[57.0215]R	2	P16070	CD44	34652932
ALSKACTIAIR	ALSK[43.0058]AC[57.0215]TIAIR	2	Q15067	ACOX1	12148244
ALSMYEEAFQNTSDSDR	ALSMYEEAFQNTSDSDR	2	P52948	NUP98	48721924
ALSNLESIPGGYNALR	ALSNLESIPGGYNALR	2	Q9UMX0	UBQLN1	301676640
ALSPAELR	ALSPAELR	2	Q14160	SCRIB	25831380
ALSPLEEWLR	ALSPLEEWLR	2	P26640	VARS1	342545952
ALSSEGKPYVTKEELYQNLTR	ALSSEGK[43.0058]PYVTK[43.0058]EELYQNLTR	2	Q13813	SPTAN1	102471920
ALSSKGLKSQLIAR	ALSSK[43.0058]GLK[43.0058]SQLIAR	2	Q8IX12	CCAR1	54642260
ALSSQHQAR	ALSSQHQAR	2	P11021	HSPA5	465474176
ALSSSKQSSSSR	ALSSSK[43.0058]QSSSSR	2	P53999	SUB1	159918704
ALSTDPAAPNLKSQLAAAAR	ALSTDPAAPNLK[43.0058]SQLAAAAR	2	Q9Y490	TLN1	17916434
ALSTGEKGFGYK	ALSTGEK[43.0058]GFGYK	2	P62937	PPIA	84262352
ALSTGEKGFGYKGSCFHR	ALSTGEK[43.0058]GFGYK[43.0058]GSC[57.0215]FHR	2,3	P62937	PPIA	16393937900
ALSTNSDPKLACR	ALSTNSDPK[43.0058]LAC[57.0215]R	2	Q9NWU1	OXSM	43761248
ALSTPVVEKR	ALSTPVVEK[43.0058]R	2	P29084	GTF2E2	43924040
ALSTTASTAAFDKQPQSR	ALSTTASTAAFDK[43.0058]QPQSR	2	P57772	EEFSEC	36218964
ALSTWKQMGEQR	ALSTWK[43.0058]QMGEQR	2	P00491	PNP	974894340
ALTALFKEQR	ALTALFK[43.0058]EQR	2	Q9UBB4	ATXN10	160632256
ALTDSFR	ALTDSFR	2	P30626	SRI	193439728
ALTHIDHSLSR	ALTHIDHSLSR	3	P56192	MARS1	268605088
ALTLGALTLPLAR	ALTLGALTLPLAR	2	Q9BSJ8	ESYT1	239842896
ALTQTGGPHVK	ALTQTGGPHVK[43.0058]	2	P21333	FLNA	72584288
ALTQTGGPHVKAR	ALTQTGGPHVK[43.0058]AR	2,3	P21333	FLNA	2547132420
ALTSQLTDEELAQGR	ALTSQLTDEELAQGR	2	P23368	ME2	60953324
ALTVPELTQQMFDAK	ALTVPELTQQMFDAK	2	P68371	TUBB4B	17352016
ALTVPELTQQMFDAKNMMAACDPR	ALTVPELTQQMFDAK[43.0058]NMMAAC[57.0215]DPR	3	P68371	TUBB4B	91468976
ALTVPELTQQMFDAR	ALTVPELTQQMFDAR	2	Q9BUF5	TUBB6	382359552
ALTVPELTQQVFDAK	ALTVPELTQQVFDAK	2	P07437	TUBB	54864232
ALTVPELTQQVFDAKNMMAACDPR	ALTVPELTQQVFDAK[43.0058]NMMAAC[57.0215]DPR	3	P07437	TUBB	187588128
ALTVPELTQQVFDAKNMMAACDPR	ALTVPELTQ[0.9840]QVFDAK[43.0058]NMMAAC[57.0215]DPR	3	P07437	TUBB	175518208
ALVADSHPESER	ALVADSHPESER	2,3	Q01082	SPTBN1	276150496
ALVAVLLSR	ALVAVLLSR	2	Q92616	GCN1	41435404
ALVDELEWEIAQVDPK	ALVDELEWEIAQVDPK	2	Q9Y2B0	CNPY2	16728524
ALVDELEWEIAQVDPKKTIQMGSFR	ALVDELEWEIAQVDPK[43.0058]K[43.0058]TIQMGSFR	3	Q9Y2B0	CNPY2	44969324
ALVDHENVISCPHLGASTKEAQSR	ALVDHENVISC[57.0215]PHLGASTK[43.0058]EAQSR	3,4	O43175	PHGDH	1441225340
ALVDYTSDSAEKR	ALVDYTSDSAEK[43.0058]R	2	Q9UBK8	MTRR	66779616
ALVENCLVPDLWIR	ALVENC[57.0215]LVPDLWIR	2	Q15020	SART3	29766346
ALVEVLGPYEPLLSR	ALVEVLGPYEPLLSR	2	Q86VR2	RETREG3	35655632
ALVILAKGAEEMETVIPVDVMR	ALVILAK[43.0058]GAEEMETVIPVDVMR	2	Q99497	PARK7	785164290
ALVLAPEFLESLEPDLPALR	ALVLAPEFLESLEPDLPALR	2	Q5K4L6	SLC27A3	11244518
ALVLELCCNDESGEDVEVPYVR	ALVLELC[57.0215]C[57.0215]NDESGEDVEVPYVR	2	P22314	UBA1	60313888
ALVMLLEVR	ALVMLLEVR	2	Q92973	TNPO1	149016560
ALVNCQYSSATFSTGER	ALVNC[57.0215]QYSSATFSTGER	2	Q9NPD3	EXOSC4	18507854
ALVNLAADPGLHETLLAADPGLPAR	ALVNLAADPGLHETLLAADPGLPAR	3	Q9BTY7	HGH1	78572088
ALVPDSVKKELLQR	ALVPDSVK[43.0058]K[43.0058]ELLQR	2	Q9NPA8	ENY2	170036304
ALVPMFVR	ALVPMFVR	2	P16435	POR	49314856
ALVQLPR	ALVQLPR	2	Q92917	GPKOW	47610808
ALVQSLLAKEAFDEVDMAHR	ALVQSLLAK[43.0058]EAFDEVDMAHR	2,3	Q9NX46	ADPRS	89515424
ALVSAQWVAEALR	ALVSAQWVAEALR	2	P25325	MPST	92788544
ALVSTKWLAESIR	ALVSTK[43.0058]WLAESIR	2	Q16762	TST	46242928
ALVYGHHGDPAKVVELKNLELAAVR	ALVYGHHGDPAK[43.0058]VVELK[43.0058]NLELAAVR	3	Q9BV79	MECR	17738570
ALWAASR	ALWAASR	2	Q96P70	IPO9	19692856
ALWEETSFQLDR	ALWEETSFQLDR	2	O15067	PFAS	203886624
ALYDYAGQEADELSFR	ALYDYAGQEADELSFR	2	Q9UKS6	PACSIN3	90444176
ALYEAGER	ALYEAGER	2	P04083	ANXA1	971851460
ALYIKSTMGKPQR	ALYIK[43.0058]STMGK[43.0058]PQR	2	P62906	RPL10A	63984068
ALYYLQIHPQELR	ALYYLQIHPQELR	3	Q16531	DDB1	358791904
AMADALLER	AMADALLER	2	P34897	SHMT2	478681152
AMADPEVQQIMSDPAMR	AMADPEVQQIMSDPAMR	2	P31948	STIP1	2035969280
AMAKLLR	AMAK[43.0058]LLR	2	Q9Y4L1	HYOU1	37433056
AMAVLESLR	AMAVLESLR	2	P47897	QARS1	155052096
AMDLVQEEFLQR	AMDLVQEEFLQR	2	Q9HB07	MYG1	217560240
AMEAVAAQGKAKK	AMEAVAAQGK[43.0058]AK[43.0058]K[43.0058]	2	P18669	PGAM1	31072662
AMEAVLTGLVEAALGPEVLSR	AMEAVLTGLVEAALGPEVLSR	2	Q9Y4R8	TELO2	26177654
AMEKENKKIR	AMEK[43.0058]ENK[43.0058]K[43.0058]IR	2	Q5F1R6	DNAJC21	2699447040
AMELLKVSKDKR	AMELLK[43.0058]VSK[43.0058]DK[43.0058]R	2	Q9Y3U8	RPL36	108333136
AMESIGLPKIFYPETTDVYDR	AMESIGLPK[43.0058]IFYPETTDVYDR	2	Q13576	IQGAP2	22937944
AMEWITAKLKEAR	AMEWITAK[43.0058]LK[43.0058]EAR	2	Q01813	PFKP	326444096
AMFLQPDLDSLVDFSTNNQKKAQDSSLHMPER	AMFLQPDLDSLVDFSTNNQK[43.0058]K[43.0058]AQDSSLHMPER	3	Q9BQG0	MYBBP1A	21743078
AMGLMKQLNDLWDQIEQAHLELR	AMGLMK[43.0058]QLNDLWDQIEQAHLELR	3	Q99459	CDC5L	12788704
AMIENFNAKYVSLHVR	AMIENFNAK[43.0058]YVSLHVR	3	P41227	NAA10	85943136
AMIIAER	AMIIAER	2	P82930	MRPS34	15586976
AMKQVAGTMKLELAQYR	AMK[43.0058]QVAGTMK[43.0058]LELAQYR	2	P25705	ATP5F1A	973176960
AMLDQLMGTSR	AMLDQLMGTSR	2	Q9Y383	LUC7L2	123955888
AMLENEKKKR	AMLENEK[43.0058]KK[43.0058]R	2	P26038	MSN	8581720
AMLNNVVR	AMLNNVVR	2	Q9BUP3	HTATIP2	61102080
AMLNNVVRPR	AMLNNVVRPR	3	Q9BUP3	HTATIP2	104068848
AMMYSGELKFEKR	AMMYSGELK[43.0058]FEK[43.0058]R	2	P12268	IMPDH2	293613184
AMNDGKYHLADSLVTGITALNSIEGVYR	AMN[0.9840]DGK[43.0058]YHLADSLVTGITALNSIEGVYR	3	Q9UJX4	ANAPC5	16179245
AMPLPEEVTQILEENSDLIR	AMPLPEEVTQILEENSDLIR	2	Q7Z2Z2	EFL1	67693792
AMSGNNKLGGQDFNQR	AMSGNNK[43.0058]LGGQDFNQR	2	P48723	HSPA13	28416120
AMSIAQR	AMSIAQR	2	Q9BPX3	NCAPG	19087086
AMSLTIEPR	AMSLTIEPR	2	Q9H5V8	CDCP1	59503272
AMSTTSISSPQPGKLR	AMSTTSISSPQPGK[43.0058]LR	2	Q9UJU6	DBNL	129674816
AMTKDNNLLGKFELTGIPPAPR	AMTK[43.0058]DNNLLGK[43.0058]FELTGIPPAPR	2	P11142	HSPA8	60914872
AMTKDNNLLGR	AMTK[43.0058]DNNLLGR	2	P0DMV8	HSPA1A	3011142400
AMTKDNNLLGR	AMTK[43.0058]DNN[0.9840]LLGR	2	P0DMV8	HSPA1A	24487754
AMTKDNNLLGR	AMTK[43.0058]DN[0.9840]NLLGR	2	P0DMV8	HSPA1A	335017984
AMTTGAIAAMLSTILYSR	AMTTGAIAAMLSTILYSR	2	P20618	PSMB1	84781064
AMVDPAQTVEQR	AMVDPAQTVEQR	2	P50416	CPT1A	215329904
AMVLDLR	AMVLDLR	2	Q9UL46	PSME2	226180992
AMYQYRPQNEDELELR	AMYQYRPQNEDELELR	3	O60504	SORBS3	31467342
ANATAKATVAAFAASEGHSHPR	ANATAK[43.0058]ATVAAFAASEGHSHPR	4	Q9NUP9	LIN7C	93977704
ANDQEPCGWWLAKVR	ANDQEPC[57.0215]GWWLAK[43.0058]VR	2	P51114	FXR1	38182108
ANDTTFGLAAGVFTR	ANDTTFGLAAGVFTR	2	P49189	ALDH9A1	191032416
ANEHQGIGFLNDPR	ANEHQGIGFLNDPR	3	Q92900	UPF1	52596596
ANEVQQFR	ANEVQQFR	2	Q9H7D0	DOCK5	29966616
ANFENLAKEKEQEDR	ANFENLAK[43.0058]EK[43.0058]EQEDR	2	Q14247	CTTN	100180856
ANHFFTVTDPR	ANHFFTVTDPR	2,3	Q9H9B4	SFXN1	149843856
ANHGPGMAMNWPQFEEWSADLNR	ANHGPGMAMNWPQFEEWSADLNR	3	Q9UNF0	PACSIN2	148257408
ANHLNKLAEKEETGMAMR	ANHLNK[43.0058]LAEK[43.0058]EETGMAMR	2,3	P21980	TGM2	31535108
ANITAIR	ANITAIR	2	P49368	CCT3	272835008
ANLGVFSVFAPR	ANLGVFSVFAPR	2	A6NHR9	SMCHD1	19930176
ANLINNIFELAGLGKVPLKR	ANLINNIFELAGLGK[43.0058]VPLK[43.0058]R	2,3	Q9UIQ6	LNPEP	12970496
ANMDGLKKR	ANMDGLK[43.0058]K[43.0058]R	2	P37108	SRP14	604991490
ANNQKVYMPR	ANNQK[43.0058]VYMPR	2	Q01082	SPTBN1	103003432
ANPQLGAYAPPPHVIGR	ANPQLGAYAPPPHVIGR	3	Q9BQE5	APOL2	34832988
ANPTQLNTVEFLWDPAKR	ANPTQLNTVEFLWDPAK[43.0058]R	2	Q12800	TFCP2	18172996
ANSEEFIPIFANNPR	ANSEEFIPIFANNPR	2	Q9H270	VPS11	28986896
ANSMGLFLQKTNIIR	ANSMGLFLQK[43.0058]TNIIR	2	P37268	FDFT1	17885912
ANTFVAELKGLDPAR	ANTFVAELK[43.0058]GLDPAR	2	P40926	MDH2	3094875900
ANVAVVSGAPLQGQLVAR	ANVAVVSGAPLQGQLVAR	2	O00560	SDCBP	113719504
ANVDKVFFDLMR	ANVDK[43.0058]VFFDLMR	2	P11233	RALA	172139520
ANVELDHATLVR	ANVELDHATLVR	2,3	Q9Y4P3	TBL2	86721312
ANVGKLLKGIDR	ANVGK[43.0058]LLK[43.0058]GIDR	2	Q9UBQ5	EIF3K	241864208
ANVVGEVR	ANVVGEVR	2	O15027	SEC16A	16528128
ANGIQGLR	AN[0.9840]GIQGLR	2	P14735	IDE	22391298
ANTFVAELKGLDPAR	AN[0.9840]TFVAELK[43.0058]GLDPAR	2	P40926	MDH2	24431244
APAALPALCDLLASAADPQIR	APAALPALC[57.0215]DLLASAADPQIR	2	Q8TEX9	IPO4	42988216
APAQPAMHAVPR	APAQPAMHAVPR	3	Q96ME1	FBXL18	20202154
APASEEEFQFLR	APASEEEFQFLR	2	P29590	PML	32649194
APASVLPAATPR	APASVLPAATPR	2	P13861	PRKAR2A	236468848
APDELHYTYLDTFGR	APDELHYTYLDTFGR	2,3	P04843	RPN1	186677856
APDFVFYAPR	APDFVFYAPR	2	P26038	MSN	107536552
APDLEYLFEKPR	APDLEYLFEK[43.0058]PR	2	Q9NX18	SDHAF2	424794560
APDPGFQER	APDPGFQER	2	Q9UHL4	DPP7	15740764
APDWVDAEECHR	APDWVDAEEC[57.0215]HR	3	O14964	HGS	174277424
APEAWDYGQGFVNEEMIR	APEAWDYGQGFVNEEMIR	2	P00387	CYB5R3	563230340
APEEELPPLDPEEIR	APEEELPPLDPEEIR	2	Q8IY67	RAVER1	9459798
APEGQLPAFNEDGLR	APEGQLPAFNEDGLR	2	Q14691	GINS1	37892724
APELLFGAR	APELLFGAR	2	P50613	CDK7	43969896
APELLFQPDLVGDESEGLHEVVAFAIHKSDMDLR	APELLFQPDLVGDESEGLHEVVAFAIHK[43.0058]SDMDLR	4	P42025	ACTR1B	9450412
APELLFRPDLIGEESEGIHEVLVFAIQKSDMDLR	APELLFRPDLIGEESEGIHEVLVFAIQK[43.0058]SDMDLR	4	P61163	ACTR1A	12699800
APEVSQHVYQAYETILKN	APEVSQHVYQAYETILK[43.0058]N	2	Q10567	AP1B1	55222364
APEVSQYIYQVYDSILKN	APEVSQYIYQVYDSILK[43.0058]N	2	P63010	AP2B1	36871268
APFDLFENK	APFDLFENK	2	P08238	HSP90AB1	12623430
APFDLFENR	APFDLFENR	2	P07900	HSP90AA1	2271874050
APFDLFENR	APFDLFEN[0.9840]R	2	P07900	HSP90AA1	61835060
APGAGLGQDR	APGAGLGQDR	2	P50402	EMD	109963032
APGDPKWLDVIEKDLHR	APGDPK[43.0058]WLDVIEK[43.0058]DLHR	3	Q4KMP7	TBC1D10B	67267288
APGDQGEKYIDLR	APGDQGEK[43.0058]YIDLR	2	P43121	MCAM	472623104
APGFGDNR	APGFGDNR	2	P10809	HSPD1	79658768
APGFGFGIAISGGR	APGFGFGIAISGGR	2	Q07157	TJP1	53393880
APGGFMSNR	APGGFMSNR	2	Q96KG9	SCYL1	14697787
APGPGLAQGLPQLHSLVLR	APGPGLAQGLPQLHSLVLR	3	Q8N1G4	LRRC47	115139096
APGSLIKLQGCR	APGSLIK[43.0058]LQGC[57.0215]R	2	Q10471	GALNT2	353443584
APGSLVISAYAVCPDITATVTPDLK	APGSLVISAYAVC[57.0215]PDITATVTPDLK	2	O15067	PFAS	36427016
APGSVVELLGKSYPQDDHSNLTR	APGSVVELLGK[43.0058]SYPQDDHSNLTR	3	O95363	FARS2	18952904
APHNGFLSLVGGGLGPVTR	APHN[0.9840]GFLSLVGGGLGPVTR	3	Q6UVK1	CSPG4	22233416
APIASIHSFELDLL	APIASIHSFELDLL	2	Q13015	MLLT11	31521510
APIIAVTR	APIIAVTR	2	P14618	PKM	16542945300
APIICVLGHVDTGKTKILDKLR	APIIC[57.0215]VLGHVDTGK[43.0058]TK[43.0058]ILDK[43.0058]LR	3	O60841	EIF5B	53597120
APIVTVGVNNDPADVR	APIVTVGVNNDPADVR	2	Q9BPX3	NCAPG	108884704
APKHFLPEMLSKVIILSLDR	APK[43.0058]HFLPEMLSK[43.0058]VIILSLDR	3	P78344	EIF4G2	31431930
APKKPLTR	APK[43.0058]K[43.0058]PLTR	2	P42167	TMPO	23427722
APKQAESFEDLRR	APK[43.0058]QAESFEDLRR	3	Q8NI27	THOC2	44958064
APKTLSSFFTPR	APK[43.0058]TLSSFFTPR	2	P18858	LIG1	23685472
APLEVPQALGR	APLEVPQALGR	2	Q6UVK1	CSPG4	28122384
APLHYLAPLLSNLSQR	APLHYLAPLLSNLSQR	3	Q9BTY7	HGH1	40545812
APLKSVGPDFGKKR	APLK[43.0058]SVGPDFGK[43.0058]K[43.0058]R	2	P78527	PRKDC	416566592
APLPDLYPFGTMR	APLPDLYPFGTMR	2	Q92841	DDX17	116911968
APLQGTLLGYR	APLQGTLLGYR	2	P30530	AXL	31095942
APLVKVEEATVEER	APLVK[43.0058]VEEATVEER	2	Q14244	MAP7	53469964
APPAVMAAVDQALKEFGR	APPAVMAAVDQALK[43.0058]EFGR	2	Q9NUI1	DECR2	31211242
APPDKIAIIGAGIGGTSAAYYLR	APPDK[43.0058]IAIIGAGIGGTSAAYYLR	2	Q9UHG3	PCYOX1	117555296
APPFHPPGPMPSVGSMPSAGPMPSAGPMPSAGPVPSAR	APPFHPPGPMPSVGSMPSAGPMPSAGPMPSAGPVPSAR	3	Q8IZL8	PELP1	11492556
APPNATLEHFYLTSGKQPKQVEVELLSR	APPNATLEHFYLTSGK[43.0058]QPK[43.0058]QVEVELLSR	3	Q96G23	CERS2	206556736
APPQTHLPSGASSGTGSASATHGGGSPPGTR	APPQTHLPSGASSGTGSASATHGGGSPPGTR	3,4	P46379	BAG6	70957928
APPRPAKTTDPVSKSVPVPLQEAPQQR	APPRPAK[43.0058]TTDPVSK[43.0058]SVPVPLQEAPQQR	3	A1X283	SH3PXD2B	46825104
APQALER	APQALER	2	Q7Z5L9	IRF2BP2	70165992
APQCLGKFIEIAAR	APQC[57.0215]LGK[43.0058]FIEIAAR	2	Q00839	HNRNPU	86366168
APQEFMTSHSEAGSR	APQEFMTSHSEAGSR	3	Q9BRR6	ADPGK	68601544
APQLHLEYR	APQLHLEYR	3	P78368	CSNK1G2	26600036
APQLLIAPFKEEDEWDSPHIVR	APQLLIAPFK[43.0058]EEDEWDSPHIVR	3	O15460	P4HA2	261523456
APQLVGQFIAR	APQLVGQFIAR	2	Q53EL6	PDCD4	236711104
APQMDWNR	APQMDWNR	2	Q15599	NHERF2	44092848
APQSIPR	APQSIPR	2	Q7Z3C6	ATG9A	26938336
APQVLVLAPTR	APQVLVLAPTR	2	Q9NR30	DDX21	54272816
APSAKKPSTGSR	APSAK[43.0058]K[43.0058]PSTGSR	2	Q15021	NCAPD2	26051040
APSDSSLGTPSDGRPELR	APSDSSLGTPSDGRPELR	3	Q15642	TRIP10	74588688
APSGNEEPCLLKR	APSGNEEPC[57.0215]LLK[43.0058]R	2	Q14315	FLNC	66814860
APSPLYSVEFSEEPFGVIVR	APSPLYSVEFSEEPFGVIVR	2	P10253	GAA	65140632
APSVATVGSICDLNLKIPEINSSDMSAHVTSPSGR	APSVATVGSIC[57.0215]DLNLK[43.0058]IPEINSSDMSAHVTSPSGR	3	O75369	FLNB	188065152
APSWFDTGLSEMR	APSWFDTGLSEMR	2	P02511	CRYAB	27479016
APTAKLATEEPPPR	APTAK[43.0058]LATEEPPPR	2	Q9H5V8	CDCP1	9970692
APTISER	APTISER	2	O95747	OXSR1	130667936
APTWSPEEEAHLR	APTWSPEEEAHLR	3	Q9UNS1	TIMELESS	30894512
APVIRPGGTLGLSEAADSDAHLFQDSTEPR	APVIRPGGTLGLSEAADSDAHLFQDSTEPR	4	Q9C0C2	TNKS1BP1	35732104
APVIWDNIHANDYDQKR	APVIWDNIHANDYDQK[43.0058]R	3	O60502	OGA	64658248
APVQVIHR	APVQVIHR	2	Q9BRP4	PAAF1	12834804
APVSQAAKFDPSTKIYEISNR	APVSQAAK[43.0058]FDPSTK[43.0058]IYEISNR	2	Q01780	EXOSC10	17494780
APVVAIAVLDGR	APVVAIAVLDGR	2	Q15334	LLGL1	26645526
APWIEQEGPEYWDR	APWIEQEGPEYWDR	2	P01889	HLA-B	1915063420
APWVEQEGPEYWDR	APWVEQEGPEYWDR	2	P10321	HLA-C	387404320
APYIAYLTR	APYIAYLTR	2	Q14C86	GAPVD1	35875792
AQAAGSSVLR	AQAAGSSVLR	2	Q96EK9	KTI12	14147196
AQAAKAGAPGKA	AQAAK[43.0058]AGAPGK[43.0058]A	2	O15212	PFDN6	54804992
AQAALAVNISAAR	AQAALAVNISAAR	2	P40227	CCT6A	524947648
AQAALQAVNSVQSGNLALAASAAAVDAGMAMAGQSPVLR	AQAALQAVNSVQSGNLALAASAAAVDAGMAMAGQSPVLR	3	P26599	PTBP1	54905784
AQAEAQQPTFDALR	AQAEAQQPTFDALR	2	Q15149	PLEC	129002344
AQAEDYALVSAVATLPKQVADHYDNFR	AQAEDYALVSAVATLPK[43.0058]QVADHYDNFR	3	Q96GW9	MARS2	17127124
AQAELNALKR	AQAELNALK[43.0058]R	2	Q99816	TSG101	43806092
AQAEQAALR	AQAEQAALR	2	Q15149	PLEC	34005092
AQAEQQHNPAANPTMIR	AQAEQQHNPAANPTMIR	3	A5YKK6	CNOT1	18940526
AQAHKALKDYKSSFADISNLLQIEPR	AQAHK[43.0058]ALK[43.0058]DYK[43.0058]SSFADISNLLQIEPR	3	Q15785	TOMM34	58231124
AQALLADVDTLLFDCDGVLWR	AQALLADVDTLLFDC[57.0215]DGVLWR	2	A6NDG6	PGP	27028296
AQAQAAAEKLR	AQAQAAAEK[43.0058]LR	2	Q15149	PLEC	83509040
AQASEILLEELQQGLSQAKR	AQASEILLEELQQGLSQAK[43.0058]R	2	Q15276	RABEP1	35303460
AQAVLEEDHYGMEDVKKR	AQAVLEEDHYGMEDVK[43.0058]K[43.0058]R	2,3	P36776	LONP1	157139440
AQCYMDTEQYEEAVR	AQC[57.0215]YMDTEQYEEAVR	2	Q99615	DNAJC7	75591712
AQDGDFIFSKEHTDTFNFR	AQDGDFIFSK[43.0058]EHTDTFNFR	2,3	Q9P2B2	PTGFRN	132975488
AQDIQCGLQSR	AQDIQC[57.0215]GLQSR	2	Q8WVJ2	NUDCD2	80525648
AQEAPGQAEPPAAAEVQGAGNENEPR	AQEAPGQAEPPAAAEVQGAGNENEPR	2,3	O14745	NHERF1	127650504
AQEEAKEAEMSR	AQEEAK[43.0058]EAEMSR	2	Q8WXX5	DNAJC9	104072648
AQEIAMQNR	AQEIAMQNR	2	Q9HCC0	MCCC2	56797364
AQELDALDNSHPIEVSVGHPSEVDEIFDAISYSKGASVIR	AQELDALDNSHPIEVSVGHPSEVDEIFDAISYSK[43.0058]GASVIR	4	P55786	NPEPPS	148650624
AQELGVLQDYLLALTTDDHLLR	AQELGVLQDYLLALTTDDHLLR	3	O43149	ZZEF1	13762398
AQEPLVDGCSGGGR	AQEPLVDGC[57.0215]SGGGR	2	Q7Z2K6	ERMP1	23435012
AQEQHWWIGLHTSESDGR	AQEQHWWIGLHTSESDGR	4	Q9UBG0	MRC2	95956112
AQFDLAFVVR	AQFDLAFVVR	2	Q02809	PLOD1	159944256
AQFEGIVTDLIR	AQFEGIVTDLIR	2	P38646	HSPA9	3247876350
AQGEPVAGHESPKIPYEKQQLPKGR	AQGEPVAGHESPK[43.0058]IPYEK[43.0058]QQLPK[43.0058]GR	3	O94979	SEC31A	29303794
AQGEVQLTVSPLPALSEEDELLCLFGESPPHPAR	AQGEVQLTVSPLPALSEEDELLC[57.0215]LFGESPPHPAR	3	O15031	PLXNB2	48893848
AQGGSSDSSLALHER	AQGGSSDSSLALHER	3	Q08378	GOLGA3	30416800
AQGLELALVFLGQTLGPPR	AQGLELALVFLGQTLGPPR	2	Q6PJG6	BRAT1	10603498
AQGLPWSCTMEDVLNFFSDCR	AQGLPWSC[57.0215]TMEDVLNFFSDC[57.0215]R	2	Q12849	GRSF1	2815216
AQGPGPEPTLGPLTR	AQGPGPEPTLGPLTR	2	Q9NXG6	P4HTM	26496626
AQGPLAMLQHFDTIYSILHHFR	AQGPLAMLQHFDTIYSILHHFR	4,5	Q15021	NCAPD2	120792648
AQGSVAFDYR	AQGSVAFDYR	2	O15020	SPTBN2	18912684
AQGVVLKVLTNFKSSEIEQAVQSLDR	AQGVVLK[43.0058]VLTNFK[43.0058]SSEIEQAVQSLDR	3	Q9BPX5	ARPC5L	6672641
AQGWAPLKPLPPSAKDPAQAPQA	AQGWAPLK[43.0058]PLPPSAK[43.0058]DPAQAPQA	2	Q99829	CPNE1	107884816
AQHSQHR	AQHSQHR	2	P00367	GLUD1	9107745
AQHVFQHAVPQEGKPITNQKSSGR	AQHVFQHAVPQEGK[43.0058]PITNQK[43.0058]SSGR	3,4	Q13867	BLMH	33132186
AQIFANTVDNAR	AQIFANTVDNAR	2	P05783	KRT18	291217728
AQIHALEGGEVKIFSR	AQIHALEGGEVK[43.0058]IFSR	2	P18858	LIG1	11500322
AQILSLGAGFDSLYFR	AQILSLGAGFDSLYFR	2	O60294	LCMT2	11672522
AQIQKELWR	AQIQK[43.0058]ELWR	2	Q9HAU0	PLEKHA5	73815528
AQKAVASLSVKLEQAMKEIQR	AQK[43.0058]AVASLSVK[43.0058]LEQAMK[43.0058]EIQR	2,3	P12270	TPR	47809660
AQKGELLER	AQK[43.0058]GELLER	2	O43264	ZW10	34751556
AQKIAEHR	AQK[43.0058]IAEHR	2	P50502	ST13	238003168
AQLADSFHLQQFFR	AQLADSFHLQQFFR	3	Q13813	SPTAN1	475487968
AQLDAISEKVDVIAKR	AQLDAISEK[43.0058]VDVIAK[43.0058]R	2	Q5JPH6	EARS2	11817418
AQLDPAFIKTYEDIKENLESR	AQLDPAFIK[43.0058]TYEDIK[43.0058]ENLESR	2	P25325	MPST	33944380
AQLEAHLGQVMESVR	AQLEAHLGQVMESVR	3	Q08379	GOLGA2	66783240
AQLGGPEAAK	AQLGGPEAAK	2	P04792	HSPB1	29227032
AQLGGPEAAKSDETAAK	AQLGGPEAAK[43.0058]SDETAAK	2	P04792	HSPB1	53659960
AQLGGPEAAKSDETAAK	AQLGGPEAAK[43.0058]SDETAAK[43.0058]	2	P04792	HSPB1	2028460930
AQLGGPELQR	AQLGGPELQR	2	Q9HBH1	PDF	18172630
AQLGLGEIILAIR	AQLGLGEIILAIR	2	Q6PID6	TTC33	47359952
AQLHVQGLLHEAGSTDDR	AQLHVQGLLHEAGSTDDR	3,4	Q9H2V7	SPNS1	46048260
AQLLELPYAR	AQLLELPYAR	2	P50453	SERPINB9	59889172
AQLLQPTLEINPR	AQLLQPTLEINPR	2	Q12931	TRAP1	858477950
AQLLVVGSPGPVPR	AQLLVVGSPGPVPR	2	P32004	L1CAM	352388160
AQLSVVDPDSAPGEIEYEVQR	AQLSVVDPDSAPGEIEYEVQR	2	Q6UVK1	CSPG4	20281288
AQLTEFR	AQLTEFR	2	Q13416	ORC2	31645124
AQPLAYYEAAVR	AQPLAYYEAAVR	2	Q8IZ73	RPUSD2	23146252
AQPNHDPNTHHCLCGADADLIMLGLATHEPNFTIIR	AQPNHDPNTHHC[57.0215]LC[57.0215]GADADLIMLGLATHEPNFTIIR	6	Q9H0D6	XRN2	36341600
AQPSASLGVGYR	AQPSASLGVGYR	2	Q96PK6	RBM14	23101764
AQPVQSKPQKASAPAADPPR	AQPVQSK[43.0058]PQK[43.0058]ASAPAADPPR	2	Q9NR12	PDLIM7	82407960
AQQACIEAKHDKYMADMDELFSQVDEKR	AQQAC[57.0215]IEAK[43.0058]HDK[43.0058]YMADMDELFSQVDEK[43.0058]R	3	Q9UNE7	STUB1	45120704
AQQEDALAQQAFEEAR	AQQEDALAQQAFEEAR	2	Q13951	CBFB	119227192
AQQELEEQTR	AQQELEEQTR	2	P26038	MSN	27210334
AQQLAAELEVEMMADMYNR	AQQLAAELEVEMMADMYNR	2	P62072	TIMM10	35039904
AQQLHKEQQKGVQPLTFG	AQQLHK[43.0058]EQQK[43.0058]GVQPLTFG	2	Q96BR5	COA7	108946376
AQQLLDAVEQR	AQQLLDAVEQR	2	Q6ZSJ8	C1orf122	15598716
AQQQLAFLEGR	AQQQLAFLEGR	2	Q6P1N0	CC2D1A	27551066
AQQQLENGFKQLENSKR	AQQQLEN[0.9840]GFK[43.0058]QLENSK[43.0058]R	2	Q15642	TRIP10	22405942
AQQQLEQEFNQKR	AQQQLEQEFNQK[43.0058]R	2	Q15276	RABEP1	43313232
AQQTKVAVTPPGLAR	AQQTK[43.0058]VAVTPPGLAR	2	P28331	NDUFS1	45574652
AQSEAEKLAKER	AQSEAEK[43.0058]LAK[43.0058]ER	2	P26038	MSN	3824484100
AQSELAAHQKK	AQSELAAHQK[43.0058]K[43.0058]	2	P25786	PSMA1	18082224
AQSELAAHQKKILHVDNHIGISIAGLTADAR	AQSELAAHQK[43.0058]K[43.0058]ILHVDNHIGISIAGLTADAR	5	P25786	PSMA1	219322016
AQSKGCFQAEIVPVTTTVHDDKGTKR	AQSK[43.0058]GC[57.0215]FQAEIVPVTTTVHDDK[43.0058]GTK[43.0058]R	3	P09110	ACAA1	64113164
AQSLEPYGTGLR	AQSLEPYGTGLR	2	Q63ZY3	KANK2	31881060
AQSLLSTDR	AQSLLSTDR	2	O00231	PSMD11	204518896
AQSYAER	AQSYAER	2	Q14558	PRPSAP1	4.93817e+06
AQTEGINISEEALNHLGEIGTKTTLR	AQTEGINISEEALNHLGEIGTK[43.0058]TTLR	3	Q9Y265	RUVBL1	613528320
AQTGAPCLSFDIVR	AQTGAPC[57.0215]LSFDIVR	2	Q9BQ67	GRWD1	31767434
AQTLPTSVVTITSESSPGKR	AQTLPTSVVTITSESSPGK[43.0058]R	3	Q01082	SPTBN1	23345190
AQTPVPGKGPFGR	AQTPVPGK[43.0058]GPFGR	2	Q92974	ARHGEF2	24565102
AQVIYTR	AQVIYTR	2	P62851	RPS25	175413568
AQVKQLEMNLAEAER	AQVK[43.0058]QLEMNLAEAER	2	Q14789	GOLGB1	71410200
AQVSLLIR	AQVSLLIR	2	Q99623	PHB2	49302416
AQVVDLLQQELTAAEQR	AQVVDLLQQELTAAEQR	2	Q14789	GOLGB1	69641712
AQYDELAR	AQYDELAR	2	P05783	KRT18	334042336
AQYQDKLAR	AQYQDK[43.0058]LAR	2	Q9NVI7	ATAD3A	156046432
ARDDLITDLLNEAKQR	ARDDLITDLLNEAK[43.0058]QR	2,3	P36543	ATP6V1E1	105023344
ARFEELCSDLFR	ARFEELC[57.0215]SDLFR	2	P0DMV8	HSPA1A	44693652
ARFEELNADLFR	ARFEELNADLFR	2,3	P11142	HSPA8	1111902460
ARPAEVGGMQLR	ARPAEVGGMQLR	2,3	P33316	DUT	2022359040
ARPATDSFDDYPPR	ARPATDSFDDYPPR	3	P23588	EIF4B	145922800
ARPEDVISEGR	ARPEDVISEGR	2	P25325	MPST	80675328
ARPELALR	ARPELALR	2	Q96GD0	PDXP	25576062
ARPVINIVHKTLVPR	ARPVINIVHK[43.0058]TLVPR	3,4	P26006	ITGA3	245532784
ARPVMKHPEQIFPR	ARPVMK[43.0058]HPEQIFPR	3	P82933	MRPS9	42246380
ARVECQSHR	ARVEC[57.0215]QSHR	3	O14818	PSMA7	2798901
ASAGHVAVSSPTPETGPLQR	ASAGHVAVSSPTPETGPLQR	3	P42695	NCAPD3	35603980
ASAGSYISALR	ASAGSYISALR	2	P28062	PSMB8	87813592
ASAKVSDSISAQYPVVDHEFDAVVVGAGGAGLR	ASAK[43.0058]VSDSISAQYPVVDHEFDAVVVGAGGAGLR	3	P31040	SDHA	36741680
ASANMDLMR	ASANMDLMR	2	P28838	LAP3	35981844
ASAYNNLKGNLQNLER	ASAYNNLK[43.0058]GNLQNLER	2	P21283	ATP6V1C1	93135136
ASCKKCSESIPKDSLR	ASC[57.0215]K[43.0058]K[43.0058]C[57.0215]SESIPK[43.0058]DSLR	2	P09874	PARP1	129830600
ASDDWWEGR	ASDDWWEGR	2	O75044	SRGAP2	11455982
ASDEEKINPPPYLTCESFPHAVDHILQHLL	ASDEEK[43.0058]INPPPYLTC[57.0215]ESFPHAVDHILQHLL	4	Q9H0R4	HDHD2	32373562
ASDGFPVYQEKIIR	ASDGFPVYQEK[43.0058]IIR	2	Q8IV38	ANKMY2	39330736
ASDHSVTLGVSYPQLPR	ASDHSVTLGVSYPQLPR	3	Q6PJ69	TRIM65	23341952
ASDPGLPAEEPKEKSSR	ASDPGLPAEEPK[43.0058]EK[43.0058]SSR	2	P27708	CAD	92650816
ASDVHEVR	ASDVHEVR	2	P14618	PKM	26126042
ASDWKLDQPDWTGR	ASDWK[43.0058]LDQPDWTGR	2	Q8NC96	NECAP1	48835176
ASDYGMKLPILR	ASDYGMK[43.0058]LPILR	2	Q14165	MLEC	116734912
ASEDTTSGSPPKKSSAGPKR	ASEDTTSGSPPK[43.0058]K[43.0058]SSAGPK[43.0058]R	2	Q9BZZ5	API5	31516532
ASEEHLKQHYIDLKDR	ASEEHLK[43.0058]QHYIDLK[43.0058]DR	2,3	P22392	NME2	789063550
ASEEHLKQHYIDLKDRPFFPGLVK	ASEEHLK[43.0058]QHYIDLK[43.0058]DRPFFPGLVK[43.0058]	4	P22392	NME2	48453756
ASEGKTVEVPFKGDVEHTIR	ASEGK[43.0058]TVEVPFK[43.0058]GDVEHTIR	3	Q9P2T1	GMPR2	30797618
ASELKEEIKALEDAR	ASELK[43.0058]EEIK[43.0058]ALEDAR	2	Q9BPX3	NCAPG	102415336
ASEMAGPPQMPNDFLSFQDIATEAAHPIR	ASEMAGPPQMPNDFLSFQDIATEAAHPIR	3	Q6P2Q9	PRPF8	54017740
ASEQIYYENR	ASEQIYYENR	2	Q9H6X2	ANTXR1	26791654
ASESQILSIAEKMLDTR	ASESQILSIAEK[43.0058]MLDTR	2	Q5JRA6	MIA3	50395464
ASEVEVKNEIVANVGKR	ASEVEVK[43.0058]NEIVANVGK[43.0058]R	2	Q32MZ4	LRRFIP1	109312352
ASFNHFDKDHGGALGPEEFKACLISLGYDVENDR	ASFNHFDK[43.0058]DHGGALGPEEFK[43.0058]AC[57.0215]LISLGYDVENDR	3,4	O43707	ACTN4	238284256
ASFNHFDKDHGGALGPEEFKACLISLGYDVENDR	ASFNHFDK[43.0058]DHGGALGPEEFK[43.0058]AC[57.0215]LISLGYDVEN[0.9840]DR	4	O43707	ACTN4	16533288
ASFNHFDR	ASFNHFDR	2	P12814	ACTN1	537341820
ASFNHFDKDHGGALGPEEFKACLISLGYDVENDR	ASFN[0.9840]HFDK[43.0058]DHGGALGPEEFK[43.0058]AC[57.0215]LISLGYDVENDR	4	O43707	ACTN4	13874720
ASFNHFDR	ASFN[0.9840]HFDR	2	P12814	ACTN1	25439274
ASFPQGPIGGANR	ASFPQGPIGGANR	2	O75608	LYPLA1	153028960
ASFYENIIKAMR	ASFYENIIK[43.0058]AMR	2	Q9H7D0	DOCK5	27421074
ASGAGKAIGVLTSGGDAQGMNAAVR	ASGAGK[43.0058]AIGVLTSGGDAQGMNAAVR	2	P17858	PFKL	45668480
ASGAQLEAKVR	ASGAQLEAK[43.0058]VR	2	Q9BVC6	TMEM109	132765968
ASGDFQTTKLNGFEVFAR	ASGDFQTTK[43.0058]LNGFEVFAR	2	P06756	ITGAV	58175280
ASGDFQTTKLNGFEVFAR	ASGDFQTTK[43.0058]LN[0.9840]GFEVFAR	2	P06756	ITGAV	31603662
ASGGKLIFYDLR	ASGGK[43.0058]LIFYDLR	2	Q15046	KARS1	248545248
ASGKFELLDR	ASGK[43.0058]FELLDR	2	P51532	SMARCA4	80038960
ASGLVPNVVVLVATVR	ASGLVPNVVVLVATVR	2	Q6UB35	MTHFD1L	67718448
ASGNYATVISHNPETKKTR	ASGNYATVISHNPETK[43.0058]K[43.0058]TR	2,3	P62917	RPL8	179573216
ASGPDGATGR	ASGPDGATGR	2	P51159	RAB27A	24799246
ASGPGLER	ASGPGLER	2	Q14315	FLNC	35503880
ASGPGLNASGIPASLPVEFTIDAR	ASGPGLNASGIPASLPVEFTIDAR	2	Q14315	FLNC	46587848
ASGQAFELILSPR	ASGQAFELILSPR	2	P16949	STMN1	1451803140
ASGQSCTLPKR	ASGQSC[57.0215]TLPK[43.0058]R	2	Q9BZI7	UPF3B	17476320
ASHEEVEGLVEKIR	ASHEEVEGLVEK[43.0058]IR	2,3	Q08380	LGALS3BP	136131776
ASHPEDPASVVEAR	ASHPEDPASVVEAR	3	Q9UHL4	DPP7	75748000
ASHSAVDITKVAR	ASHSAVDITK[43.0058]VAR	2	Q9NQX3	GPHN	38236208
ASHTAPQVLFSHR	ASHTAPQVLFSHR	2,4	O15144	ARPC2	28285714
ASILNTWISLK	ASILNTWISLK	2	P22234	PAICS	21293592
ASILNTWISLKQADKKIR	ASILNTWISLK[43.0058]QADK[43.0058]K[43.0058]IR	2,3	P22234	PAICS	1093272060
ASITPGTILIILTGR	ASITPGTILIILTGR	2	Q02878	RPL6	142830336
ASKADVQKR	ASK[43.0058]ADVQK[43.0058]R	2	P49588	AARS1	231544736
ASKEGMEAAVEKQR	ASK[43.0058]EGMEAAVEK[43.0058]QR	2	Q9H0D6	XRN2	88013360
ASKFAAQNLHQNLIR	ASK[43.0058]FAAQNLHQNLIR	2	Q9H0C8	ILKAP	39034608
ASKKLPSQPTTDTSTDKER	ASK[43.0058]K[43.0058]LPSQPTTDTSTDK[43.0058]ER	2	Q8NFC6	BOD1L1	16351408
ASLEAAIADAEQR	ASLEAAIADAEQR	2	P05787	KRT8	737614080
ASLEGKSAKER	ASLEGK[43.0058]SAK[43.0058]ER	2	P29083	GTF2E1	34546476
ASLEVTQQQATQAEGQLLELR	ASLEVTQQQATQAEGQLLELR	2	Q6PJ69	TRIM65	47290304
ASLHALVGSPIIWGGEPR	ASLHALVGSPIIWGGEPR	3	P49753	ACOT2	100370432
ASLIQKAKLAEQAER	ASLIQK[43.0058]AK[43.0058]LAEQAER	2	P31947	SFN	1127372160
ASLISAVSDKLR	ASLISAVSDK[43.0058]LR	2	Q99816	TSG101	52702960
ASLLDDYQLPEILR	ASLLDDYQLPEILR	2	Q9H2U1	DHX36	78567344
ASLPTLGFTHFQPAQLTTVGKR	ASLPTLGFTHFQPAQLTTVGK[43.0058]R	3	P30566	ADSL	194415328
ASLPYSQISGLNALQLR	ASLPYSQISGLNALQLR	2	Q96S52	PIGS	66727700
ASLQVLGTVGEPINPEAWLWYHR	ASLQVLGTVGEPINPEAWLWYHR	3	Q9NR19	ACSS2	30907624
ASLSKLGDVYVNDAFGTAHR	ASLSK[43.0058]LGDVYVNDAFGTAHR	2,3	P00558	PGK1	9084151800
ASLSKLGDVYVNDAFGTAHR	ASLSK[43.0058]LGDVYVN[0.9840]DAFGTAHR	2,3	P00558	PGK1	1037813630
ASMQPIQIAEGTGITTR	ASMQPIQIAEGTGITTR	2	Q14980	NUMA1	103283712
ASNIKAPGEQTVPALNLQNAFR	ASNIK[43.0058]APGEQTVPALNLQNAFR	2	Q9Y5B9	SUPT16H	84922752
ASNKVQDSAPVETPR	ASNK[43.0058]VQDSAPVETPR	2	P09601	HMOX1	67022500
ASNNDLNVATNFLLQH	ASNNDLNVATNFLLQH	2	Q8NBM4	UBAC2	29559938
ASPAGGPLEDVVIER	ASPAGGPLEDVVIER	2	Q96AY3	FKBP10	225152640
ASPAPGSGHPEGPGAHLDMNSLDR	ASPAPGSGHPEGPGAHLDMNSLDR	4	O94826	TOMM70	57453952
ASPFLLQYIQEEIPDYR	ASPFLLQYIQEEIPDYR	2	O60256	PRPSAP2	26761232
ASPFLLQYIQEEIPNYR	ASPFLLQYIQEEIPNYR	2	Q14558	PRPSAP1	20383294
ASPLFSQHTAADKHKLQR	ASPLFSQHTAADK[43.0058]HK[43.0058]LQR	3	Q2NL82	TSR1	9956330
ASPSKPASAPASR	ASPSK[43.0058]PASAPASR	2	P27816	MAP4	102726008
ASPSPQPSSQPLQIHR	ASPSPQPSSQPLQIHR	3	Q9HC35	EML4	71120784
ASQQEIQHIVNR	ASQQEIQHIVNR	3	A5YKK6	CNOT1	17336332
ASSAYLAAAEDKDR	ASSAYLAAAEDK[43.0058]DR	2	Q9BYX2	TBC1D2	38488404
ASSIIDELFQDR	ASSIIDELFQDR	2	P10909	CLU	482461024
ASSLGEIDESSELR	ASSLGEIDESSELR	2	Q16513	PKN2	39170636
ASSSKESPSPSVR	ASSSK[43.0058]ESPSPSVR	2	Q5T0F9	CC2D1B	10996945
ASSVTTFTGEPNTCPR	ASSVTTFTGEPNTC[57.0215]PR	2	P52943	CRIP2	382357120
ASTALSNEQQAR	ASTALSNEQQAR	2	P12270	TPR	95495544
ASTLEAMR	ASTLEAMR	2	P27361	MAPK3	22830398
ASVDTKEAEGAPQVEAGKR	ASVDTK[43.0058]EAEGAPQVEAGK[43.0058]R	2	Q05682	CALD1	123716816
ASVEKGDYYEAHQMYR	ASVEK[43.0058]GDYYEAHQMYR	3	Q7L5D6	GET4	43882296
ASVETSPLLR	ASVETSPLLR	2	P53602	MVD	42957592
ASVFDLKAIASLLR	ASVFDLK[43.0058]AIASLLR	2	Q96BI1	SLC22A18	16826804
ASVFVKLQKPNAAIR	ASVFVK[43.0058]LQK[43.0058]PNAAIR	2	P50502	ST13	584118140
ASVGAGFLYPLVGTMSTMPGLPTR	ASVGAGFLYPLVGTMSTMPGLPTR	2	P11586	MTHFD1	24792564
ASVILAGLGFTPKMQQQPTR	ASVILAGLGFTPK[43.0058]MQQQPTR	2	Q9NUQ8	ABCF3	35096920
ASVKEFKEEISR	ASVK[43.0058]EFK[43.0058]EEISR	2	Q9NRR5	UBQLN4	42859060
ASVKEQDYLCHVYVR	ASVK[43.0058]EQDYLC[57.0215]HVYVR	3	O15498	YKT6	48591592
ASVLFDTMQHHLALNR	ASVLFDTMQHHLALNR	3,4	P46821	MAP1B	178353344
ASVTVGGEQISAIGR	ASVTVGGEQISAIGR	2	Q8TEA8	DTD1	79863760
ASWPSVQQGLQQSFLHTLDSYR	ASWPSVQQGLQQSFLHTLDSYR	3	Q92466	DDB2	250043264
ASYISSAR	ASYISSAR	2	Q3LXA3	TKFC	37411848
ASYPCMSLHGGIDQYDR	ASYPC[57.0215]MSLHGGIDQYDR	3	Q7L014	DDX46	16889832
ATAESASECLPCDCNGR	ATAESASEC[57.0215]LPC[57.0215]DC[57.0215]N[0.9840]GR	2	P11047	LAMC1	15651129
ATAGAYIASQTVKK	ATAGAYIASQTVK[43.0058]K	2	P28074	PSMB5	332567424
ATAGDTHLGGEDFDNR	ATAGDTHLGGEDFDNR	2,3	P0DMV8	HSPA1A	153783296
ATAGVEALQLVDR	ATAGVEALQLVDR	2	Q8IVL5	P3H2	20747220
ATAPQTQHVSPMR	ATAPQTQHVSPMR	2,3	P29692	EEF1D	1563000190
ATAPVPTVGEGYGYGHESELSQASAAAR	ATAPVPTVGEGYGYGHESELSQASAAAR	3	Q9BWF3	RBM4	65482776
ATCIEMVTSLAYTHHGR	ATC[57.0215]IEMVTSLAYTHHGR	4	Q16401	PSMD5	55849652
ATDDLINVTGR	ATDDLINVTGR	2	Q9UK59	DBR1	39027344
ATDILPKWLR	ATDILPK[43.0058]WLR	2	Q12931	TRAP1	38179748
ATDKDITGTLSNPEVFNYGVETHEAYKQR	ATDK[43.0058]DITGTLSNPEVFNYGVETHEAYK[43.0058]QR	3	P16083	NQO2	189042528
ATDPSQVPDVISSIR	ATDPSQVPDVISSIR	2	O60343	TBC1D4	81822368
ATDSKEPPGELCPDVLYR	ATDSK[43.0058]EPPGELC[57.0215]PDVLYR	2	Q9BUK6	MSTO1	20695592
ATDTINSQGQFPSYLETVTKDILAPNLQWHAGR	ATDTINSQGQFPSYLETVTK[43.0058]DILAPNLQWHAGR	3	Q86Y56	DNAAF5	13897478
ATDYLTDHEIAHNLFVTR	ATDYLTDHEIAHNLFVTR	4	Q6ZNW5	GDPGP1	24770064
ATDYPCLLILDPQNEFETLR	ATDYPC[57.0215]LLILDPQNEFETLR	2	Q9NVG8	TBC1D13	14725329
ATEAGSLEAR	ATEAGSLEAR	2	Q92974	ARHGEF2	14734340
ATEALCWAEGQR	ATEALC[57.0215]WAEGQR	2	Q969X6	UTP4	56399036
ATEATAMAMGR	ATEATAMAMGR	2	Q86YP4	GATAD2A	9795790
ATEDGEEDEEMIESIENLEDLKGHSVR	ATEDGEEDEEMIESIENLEDLK[43.0058]GHSVR	3	P49736	MCM2	238346976
ATEGKWEVLIGSSHILTPTR	ATEGK[43.0058]WEVLIGSSHILTPTR	3	Q15833	STXBP2	38681640
ATEGMVVADK	ATEGMVVADK	2	Q99436	PSMB7	351665280
ATEGMVVADKNCSK	ATEGMVVADK[43.0058]NC[57.0215]SK	2	Q99436	PSMB7	48144656
ATEKVACCPLER	ATEK[43.0058]VAC[57.0215]C[57.0215]PLER	2	Q15021	NCAPD2	22148864
ATELSKQLEMEKEIVSSTR	ATELSK[43.0058]QLEMEK[43.0058]EIVSSTR	2	Q15075	EEA1	25148384
ATENDIYNFFSPLNPMR	ATENDIYNFFSPLNPMR	2	P55795	HNRNPH2	182499616
ATENDIYNFFSPLNPVR	ATENDIYNFFSPLNPVR	2	P31943	HNRNPH1	601475140
ATENPEQVASEGLPEPVLR	ATENPEQVASEGLPEPVLR	2	Q9BYD3	MRPL4	37613992
ATENDIYNFFSPLNPMR	ATEN[0.9840]DIYNFFSPLNPMR	2	P55795	HNRNPH2	4.10078e+06
ATENDIYNFFSPLNPVR	ATEN[0.9840]DIYNFFSPLNPVR	2	P31943	HNRNPH1	48647988
ATEPVATSNPAGDPVGSTR	ATEPVATSNPAGDPVGSTR	2	Q27J81	INF2	72416952
ATEQEKAAMDSAR	ATEQEK[43.0058]AAMDSAR	2	Q5VYK3	ECPAS	65264020
ATEYAPKKR	ATEYAPK[43.0058]K[43.0058]R	2	Q92665	MRPS31	15969096
ATFSEFAAKHAKDSR	ATFSEFAAK[43.0058]HAK[43.0058]DSR	2,3	O14776	TCERG1	164106240
ATGAAAAEAKAR	ATGAAAAEAK[43.0058]AR	2	Q8NE71	ABCF1	74207928
ATGFDGGNKADQLDYENFR	ATGFDGGNK[43.0058]ADQLDYENFR	2	Q8NI27	THOC2	30844928
ATGKGFVEFAAKPPAR	ATGK[43.0058]GFVEFAAK[43.0058]PPAR	2	Q8WXF1	PSPC1	77740544
ATGLGPVDR	ATGLGPVDR	2	O15067	PFAS	225481712
ATGSYIAGTNGNSNGLVPMLR	ATGSYIAGTN[0.9840]GNSNGLVPMLR	2	P23921	RRM1	32313516
ATGSYIAGTNGNSNGLVPMLR	ATGSYIAGTN[0.9840]GNSN[0.9840]GLVPMLR	2	P23921	RRM1	80683392
ATIKDIR	ATIK[43.0058]DIR	2	Q13131	PRKAA1	27217844
ATIRPWSTFVDQQR	ATIRPWSTFVDQQR	3	Q9UI14	RABAC1	57741208
ATISNPITGDLETVHYR	ATISNPITGDLETVHYR	3	P13674	P4HA1	85903384
ATISSPLELEGTVSR	ATISSPLELEGTVSR	2	Q96GS4	BORCS6	42961128
ATKAGLVELLLR	ATK[43.0058]AGLVELLLR	2	Q13425	SNTB2	32490964
ATKGLMKGKHYYEVSCHDQGLCR	ATK[43.0058]GLMK[43.0058]GK[43.0058]HYYEVSC[57.0215]HDQGLC[57.0215]R	3	Q92499	DDX1	16119918
ATKLGIPYR	ATK[43.0058]LGIPYR	2	Q9H2P9	DPH5	42920764
ATKVTKGAFGDMLDTPDPYVELFISTTPDSR	ATK[43.0058]VTK[43.0058]GAFGDMLDTPDPYVELFISTTPDSR	3	P47712	PLA2G4A	9061360
ATLDEEDLVDSLSEGDAYPNGLQVNFHSPR	ATLDEEDLVDSLSEGDAYPN[0.9840]GLQVNFHSPR	3	P42892	ECE1	160808720
ATLDEYTTR	ATLDEYTTR	2	Q16656	NRF1	18357846
ATLITFLCDR	ATLITFLC[57.0215]DR	2	P11717	IGF2R	78337904
ATLKEFKER	ATLK[43.0058]EFK[43.0058]ER	2	P34896	SHMT1	210543552
ATLLNVPDLSDSIHSANASER	ATLLNVPDLSDSIHSANASER	3	Q07157	TJP1	43241672
ATLNAFLYR	ATLNAFLYR	2	Q9NVI7	ATAD3A	67535336
ATLQAALCLENFSSQVVER	ATLQAALC[57.0215]LENFSSQVVER	2	P59998	ARPC4	152346528
ATLSKHQAVQLPR	ATLSK[43.0058]HQAVQLPR	3	O95758	PTBP3	20611710
ATLSSIR	ATLSSIR	2	P46779	RPL28	36480280
ATLYVTAIEDR	ATLYVTAIEDR	2	Q99873	PRMT1	409006016
ATMESHLDTPYNVPDVVITIANNDVDLIIR	ATMESHLDTPYNVPDVVITIANNDVDLIIR	3	O14874	BCKDK	30558508
ATMNLALAGDILAAGQDAHCQLLR	ATMNLALAGDILAAGQDAHC[57.0215]QLLR	3	Q9HCU5	PREB	43681504
ATNIEVLSNTFQFTNEAR	ATNIEVLSNTFQFTNEAR	2	O75534	CSDE1	91378464
ATNMTVSAIR	ATNMTVSAIR	2	P23786	CPT2	51818320
ATNVTYQAHHVSR	ATNVTYQAHHVSR	3,4	O43252	PAPSS1	45037980
ATPEQYQILKENYGQKEAEKVAR	ATPEQYQILK[43.0058]ENYGQK[43.0058]EAEK[43.0058]VAR	3	P14324	FDPS	228303840
ATQALVLAPTR	ATQALVLAPTR	2	P60842	EIF4A1	32661082
ATQFTGATGAIMTTETTKTAR	ATQFTGATGAIMTTETTK[43.0058]TAR	2	Q14126	DSG2	27063722
ATQQQHDFTLTQTADGR	ATQQQHDFTLTQTADGR	2,3	P78527	PRKDC	459547968
ATRPSDDPLSLLDPLWTLNKT	ATRPSDDPLSLLDPLWTLNK[43.0058]T	2	Q9H3S7	PTPN23	6575122
ATSFLLALEPELEAR	ATSFLLALEPELEAR	2	P04843	RPN1	804439810
ATSKSLLPVR	ATSK[43.0058]SLLPVR	2	Q9Y448	KNSTRN	35561512
ATSLGRPEEEEDELAHR	ATSLGRPEEEEDELAHR	3,4	P36551	CPOX	133837760
ATTITSVLPKPALVASR	ATTITSVLPK[43.0058]PALVASR	2	P31327	CPS1	27969156
ATTLPTDFNYNVDTLVQLHLKPGTR	ATTLPTDFNYNVDTLVQLHLK[43.0058]PGTR	3	Q15003	NCAPH	48899200
ATTLSNAVSSLASTGLSLTKVDER	ATTLSNAVSSLASTGLSLTK[43.0058]VDER	2	Q13492	PICALM	41738692
ATTPADGEEPAPEAEALAAAR	ATTPADGEEPAPEAEALAAAR	2	Q96S44	TP53RK	70723888
ATTPLYHGFKEVEENWSKHFSSDAVPHPR	ATTPLYHGFK[43.0058]EVEENWSK[43.0058]HFSSDAVPHPR	5	Q5T4S7	UBR4	24990444
ATVAPEDVSEVIFGHVLAAGCGQNPVR	ATVAPEDVSEVIFGHVLAAGC[57.0215]GQNPVR	3	Q9BWD1	ACAT2	540238530
ATVASSTQKFQDLGVKNSEPSAR	ATVASSTQK[43.0058]FQDLGVK[43.0058]NSEPSAR	2	Q9UHD8	SEPTIN9	23955188
ATVLESEGTR	ATVLESEGTR	2	Q9UJZ1	STOML2	229879056
ATVMLYDDGNKR	ATVMLYDDGNK[43.0058]R	2	P50552	VASP	168510912
ATVNQDTR	ATVNQDTR	2	P14868	DARS1	30251036
ATVVESSEKAYSEAHEISKEHMQPTHPIR	ATVVESSEK[43.0058]AYSEAHEISK[43.0058]EHMQPTHPIR	3,4,5	P61981	YWHAG	2891359740
ATVWDLR	ATVWDLR	2	O94979	SEC31A	163825424
ATWLHQALR	ATWLHQALR	2,3	Q13363	CTBP1	94716240
AVADQVYGDQDMHEVVR	AVADQVYGDQDMHEVVR	3	Q96G74	OTUD5	13092646
AVAEAVETGEEDVIMEALR	AVAEAVETGEEDVIMEALR	2	Q9NPQ8	RIC8A	22004762
AVAEGKADQFLVGTSR	AVAEGK[43.0058]ADQFLVGTSR	2	Q9HC35	EML4	67230632
AVAFNKR	AVAFNK[43.0058]R	2	O43598	DNPH1	92055184
AVAHTLPKDVAENAGLFIDFVQR	AVAHTLPK[43.0058]DVAEN[0.9840]AGLFIDFVQR	3	Q7Z3K3	POGZ	7324322
AVALDEAISQSTQFHDKIDQILESLER	AVALDEAISQSTQFHDK[43.0058]IDQILESLER	3	Q03001	DST	16701888
AVAPKPSSR	AVAPK[43.0058]PSSR	2	O75251	NDUFS7	28262288
AVAPSIIFFDELDALAVER	AVAPSIIFFDELDALAVER	2	Q8NB90	AFG2A	16961018
AVAQALEVIPR	AVAQALEVIPR	2	P49368	CCT3	1019575740
AVASQPDSVDAAER	AVASQPDSVDAAER	2	Q9NVE7	PANK4	22503912
AVATQGSFNSWDWVTR	AVATQGSFNSWDWVTR	2	P78357	CNTNAP1	18484006
AVAVVVDPIQSVKGKVVIDAFR	AVAVVVDPIQSVK[43.0058]GK[43.0058]VVIDAFR	2	O00487	PSMD14	96967032
AVCGFHLGYLDGEVELVSGVVAR	AVC[57.0215]GFHLGYLDGEVELVSGVVAR	3	Q99536	VAT1	275283648
AVCLLTGASR	AVC[57.0215]LLTGASR	2	P35270	SPR	41518104
AVCMLSNTTAIAEAWAR	AVC[57.0215]MLSNTTAIAEAWAR	2	P68366	TUBA4A	1837582080
AVCMLSNTTAVAEAWAR	AVC[57.0215]MLSNTTAVAEAWAR	2	Q9BQE3	TUBA1C	379613856
AVDDGVNTFKVLTR	AVDDGVNTFK[43.0058]VLTR	2	P50990	CCT8	801675780
AVDFLAANESR	AVDFLAANESR	2	Q9Y2U8	LEMD3	37550400
AVDHATNR	AVDHATNR	2	P49748	ACADVL	13418162
AVDLIQKHKSIEEIVR	AVDLIQK[43.0058]HK[43.0058]SIEEIVR	2	P39748	FEN1	96493552
AVDLVEEESGAPGEEQR	AVDLVEEESGAPGEEQR	2	O60231	DHX16	34333200
AVDNQVYVATASPAR	AVDNQVYVATASPAR	2	Q9NQR4	NIT2	340045376
AVDWIFSHIDDLDAEAAMDISEGR	AVDWIFSHIDDLDAEAAMDISEGR	3	P45974	USP5	124932240
AVEATGEKVLR	AVEATGEK[43.0058]VLR	2	Q9UBK9	UXT	103827256
AVEFKVVETDPSPYCIVAPDTVIHCEGEPIKR	AVEFK[43.0058]VVETDPSPYC[57.0215]IVAPDTVIHC[57.0215]EGEPIK[43.0058]R	3	P55072	VCP	201287232
AVEGQHNYLCAGR	AVEGQHNYLC[57.0215]AGR	3	P04150	NR3C1	21138024
AVEHINKTIAPALVSK	AVEHINK[43.0058]TIAPALVSK[43.0058]	2	P06733	ENO1	111316296
AVEHPSVPESPEFVR	AVEHPSVPESPEFVR	3	Q9NQZ5	STARD7	29721916
AVEILADIIQNSTLGEAEIER	AVEILADIIQNSTLGEAEIER	2	O75439	PMPCB	97962224
AVELAANTKGICFIR	AVELAANTK[43.0058]GIC[57.0215]FIR	2	P29401	TKT	1223072770
AVESGVPQPPDPPVQR	AVESGVPQPPDPPVQR	2	Q9P287	BCCIP	176544832
AVETTAQSDNKITWSIIR	AVETTAQSDNK[43.0058]ITWSIIR	2	P38606	ATP6V1A	134764848
AVEVDPSLLLHMLE	AVEVDPSLLLHMLE	2	P78560	CRADD	15793734
AVEYLLMGIPGDR	AVEYLLMGIPGDR	2	P54727	RAD23B	628655420
AVEYNALFKKYDHMR	AVEYNALFK[43.0058]K[43.0058]YDHMR	2,3	O43747	AP1G1	42752696
AVFDETYPDPVR	AVFDETYPDPVR	2	P49588	AARS1	491824096
AVFPIYLDDVYENAVDAAR	AVFPIYLDDVYENAVDAAR	2	Q2M389	WASHC4	14573090
AVFPSIVGR	AVFPSIVGR	2	P60709	ACTB	23500623900
AVFPSIVGRPR	AVFPSIVGRPR	2,3	P60709	ACTB	633815810
AVFQANQENLPILKR	AVFQANQENLPILK[43.0058]R	2	P05023	ATP1A1	355638688
AVFQESIR	AVFQESIR	2	O00139	KIF2A	36682232
AVFVDLEPTVIDEIR	AVFVDLEPTVIDEIR	2	P68366	TUBA4A	1040805760
AVFVDLEPTVIDEIRNGPYR	AVFVDLEPTVIDEIRN[0.9840]GPYR	3	P68366	TUBA4A	112511096
AVFVDLEPTVIDEVR	AVFVDLEPTVIDEVR	2	Q9BQE3	TUBA1C	11767217200
AVFWDIKNR	AVFWDIK[43.0058]NR	2	Q6P2Q9	PRPF8	115072168
AVGAQASVGSR	AVGAQASVGSR	2	Q9NWV8	BABAM1	48620532
AVGFSSGTENPHGVKAVTR	AVGFSSGTENPHGVK[43.0058]AVTR	2,3	Q32P28	P3H1	227487856
AVGKSLAMEMVLTGDR	AVGK[43.0058]SLAMEMVLTGDR	2	P30084	ECHS1	472665120
AVGKVIPELNGKLTGMAFR	AVGK[43.0058]VIPELNGK[43.0058]LTGMAFR	2	P04406	GAPDH	132024272
AVGKVIPELNGKLTGMAFR	AVGK[43.0058]VIPELN[0.9840]GK[43.0058]LTGMAFR	2	P04406	GAPDH	156512400
AVGPSGGGGETPR	AVGPSGGGGETPR	2	Q9H330	TMEM245	26308346
AVGPSSTQLYMVR	AVGPSSTQLYMVR	2	Q7L576	CYFIP1	46141608
AVGPTAEADKSAAEKR	AVGPTAEADK[43.0058]SAAEK[43.0058]R	2	Q13123	IK	48592448
AVGSVTVYYEVAGHLR	AVGSVTVYYEVAGHLR	3	Q8TEM1	NUP210	36946020
AVGWNELEGR	AVGWNELEGR	2	P61457	PCBD1	241497568
AVGWWKR	AVGWWK[43.0058]R	2	Q15041	ARL6IP1	354816672
AVHKEFQQNNWHAVGCGFR	AVHK[43.0058]EFQQNNWHAVGC[57.0215]GFR	3,4	Q9NZL9	MAT2B	145859328
AVILGPPGSGKGTVCQR	AVILGPPGSGK[43.0058]GTVC[57.0215]QR	2	P27144	AK4	29175388
AVIMGAPGSGKGTVSSR	AVIMGAPGSGK[43.0058]GTVSSR	2	Q9UIJ7	AK3	318962848
AVIQVSQIVAR	AVIQVSQIVAR	2	Q7Z4W1	DCXR	45532160
AVITSLLDQIPEMFADTR	AVITSLLDQIPEMFADTR	2	P53992	SEC24C	155884960
AVKATFNPAQDKCGIR	AVK[43.0058]ATFNPAQDK[43.0058]C[57.0215]GIR	2	O00592	PODXL	336341632
AVKLHNNQLISELESSVIKLEEQKSDLER	AVK[43.0058]LHNNQLISELESSVIK[43.0058]LEEQK[43.0058]SDLER	3	Q5M775	SPECC1	13205432
AVKLWVR	AVK[43.0058]LWVR	2	Q9H488	POFUT1	65612928
AVLCPPPVKKR	AVLC[57.0215]PPPVK[43.0058]K[43.0058]R	2	P63000	RAC1	376304032
AVLDALLASKQHWDR	AVLDALLASK[43.0058]QHWDR	3	Q66K74	MAP1S	44887244
AVLDALLEGKAQWGSNMQVTLIPTHDSEVMR	AVLDALLEGK[43.0058]AQ[0.9840]WGSNMQVTLIPTHDSEVMR	3	P46821	MAP1B	93797872
AVLEALGSCLNNKYSEGYPGQR	AVLEALGSC[57.0215]LNNK[43.0058]YSEGYPGQR	2	P34896	SHMT1	32097226
AVLGAVPR	AVLGAVPR	2	P54802	NAGLU	19233608
AVLGEVVLYSGAR	AVLGEVVLYSGAR	2	P26640	VARS1	135955200
AVLHVALR	AVLHVALR	2	P06744	GPI	3133362940
AVLKFAAATGATPIAGR	AVLK[43.0058]FAAATGATPIAGR	2	P08865	RPSA	191252448
AVLLAVAVKDKSMEGLKALR	AVLLAVAVK[43.0058]DK[43.0058]SMEGLK[43.0058]ALR	2	Q9BT73	PSMG3	33738912
AVLLDLEPR	AVLLDLEPR	2	P23258	TUBG1	120354776
AVLLGPPGAGKGTQAPR	AVLLGPPGAGK[43.0058]GTQAPR	2	P54819	AK2	2004034560
AVLLSSGQELCER	AVLLSSGQELC[57.0215]ER	2	Q9UKX5	ITGA11	10422626
AVLNLLR	AVLNLLR	2	Q93008	USP9X	17488094
AVLNPTPIKR	AVLNPTPIK[43.0058]R	2	P84095	RHOG	116202624
AVLSAEQLR	AVLSAEQLR	2	P50454	SERPINH1	22323560
AVLTVVKDDDHGILDQFSR	AVLTVVK[43.0058]DDDHGILDQFSR	2	Q9Y2D5	PALM2AKAP2	23244212
AVLVDLEPGTMDSVR	AVLVDLEPGTMDSVR	2	P68371	TUBB4B	5096532000
AVMQVFTEWLR	AVMQVFTEWLR	2	Q6PJG6	BRAT1	15927983
AVNTQALSGAGILR	AVNTQALSGAGILR	2	O60749	SNX2	80787672
AVPEKSTAPLLDVFSSMLKDTTSQHR	AVPEK[43.0058]STAPLLDVFSSMLK[43.0058]DTTSQHR	3	Q9BTC0	DIDO1	45155732
AVPGAPELLER	AVPGAPELLER	2	Q96GD0	PDXP	18329776
AVPGTDLKIPVFDAGHER	AVPGTDLK[43.0058]IPVFDAGHER	3	Q9NPF5	DMAP1	32804274
AVPLAGFGYGLPISR	AVPLAGFGYGLPISR	2	Q15118	PDK1	18332070
AVPLALALISVSNPR	AVPLALALISVSNPR	2	Q13200	PSMD2	280307520
AVPLAVPLGQTEVFQALQR	AVPLAVPLGQTEVFQALQR	2	Q86W42	THOC6	42932572
AVPTDEAR	AVPTDEAR	2	Q15907	RAB11B	51556556
AVQELVHPVVDR	AVQELVHPVVDR	3	A5YKK6	CNOT1	62718640
AVQFTEEKFGQAEKTELDAHFENLLAR	AVQFTEEK[43.0058]FGQ[0.9840]AEK[43.0058]TELDAHFENLLAR	3	Q9NR46	SH3GLB2	62224852
AVQGMLDFDYVCSR	AVQGMLDFDYVC[57.0215]SR	2	P53396	ACLY	793583740
AVQPVLVSR	AVQPVLVSR	2	Q7L5N7	LPCAT2	20744624
AVSHLVTWQDGR	AVSHLVTWQDGR	3	Q9UHJ6	SHPK	27926866
AVSILPLLGHGVPR	AVSILPLLGHGVPR	3	Q9Y2W2	WBP11	29691298
AVSNLLSTQLTFQAIHKPR	AVSNLLSTQLTFQAIHK[43.0058]PR	3	Q14432	PDE3A	65926792
AVSQIVTVYDKLQEKVELLSR	AVSQIVTVYDK[43.0058]LQEK[43.0058]VELLSR	2	Q5VTR2	RNF20	9986872
AVSTCAHLFWSGR	AVSTC[57.0215]AHLFWSGR	3	Q96QK1	VPS35	43112032
AVTDKFLSAIVSSVDKIPYGMR	AVTDK[43.0058]FLSAIVSSVDK[43.0058]IPYGMR	2,3	P46940	IQGAP1	91196632
AVTEQGHELSNEER	AVTEQGHELSNEER	2,3	P31946	YWHAB	76928200
AVTHLNNVKLFGKR	AVTHLNNVK[43.0058]LFGK[43.0058]R	2	Q8WVV9	HNRNPLL	13727768
AVTHTSPEDVSFAESR	AVTHTSPEDVSFAESR	3	Q9BTW9	TBCD	79987368
AVTIFIR	AVTIFIR	2	P48643	CCT5	102823848
AVTPLRPGELLFR	AVTPLRPGELLFR	3	Q9H7B4	SMYD3	38548584
AVTVYDKPASFFKETPLDLQHR	AVTVYDK[43.0058]PASFFK[43.0058]ETPLDLQHR	3	Q9BT22	ALG1	93504440
AVVEGQLQVAKVSPR	AVVEGQLQVAK[43.0058]VSPR	2	Q9H3H3	C11orf68	34270644
AVVGVVAGGGR	AVVGVVAGGGR	2	P62917	RPL8	132850040
AVVHTHLLNPEWLVNYFGSLSVEDSLECLR	AVVHTHLLNPEWLVNYFGSLSVEDSLEC[57.0215]LR	3,4	Q00610	CLTC	71299616
AVVKTDIQIALPSGCYGR	AVVK[43.0058]TDIQIALPSGC[57.0215]YGR	2	P33316	DUT	74424672
AVVPGVKPQDWISAAR	AVVPGVK[43.0058]PQDWISAAR	2	Q9NPA0	EMC7	79051672
AVVPPISLSTTFKQGAPGQHSGFEYSR	AVVPPISLSTTFK[43.0058]QGAPGQHSGFEYSR	3	P32929	CTH	46804184
AVVVGFDPHFSYMKLTKALR	AVVVGFDPHFSYMK[43.0058]LTK[43.0058]ALR	3	A6NDG6	PGP	10819866
AVVVKKIETR	AVVVK[43.0058]K[43.0058]IETR	2	P05787	KRT8	312472640
AVYDEQGTVDEDSPVLTQDR	AVYDEQGTVDEDSPVLTQDR	2	Q8WXX5	DNAJC9	117041472
AVYEDRPPGSVVPTSAAEASR	AVYEDRPPGSVVPTSAAEASR	3	Q9H1Z4	WDR13	26568782
AVYHNMPLIWKPGYLDR	AVYHNMPLIWK[43.0058]PGYLDR	3	Q92552	MRPS27	37002540
AVYLGELPHDQDVVEYIMNQPNVVPR	AVYLGELPHDQDVVEYIMNQPNVVPR	3	Q9NYU2	UGGT1	178811504
AVYSDADIFLLDDPLSAVDSHVAKHIFDHVIGPEGVLAGKTR	AVYSDADIFLLDDPLSAVDSHVAK[43.0058]HIFDHVIGPEGVLAGK[43.0058]TR	5	O15438	ABCC3	2.89537e+06
AVYTSGKASSAAGLTAAVVR	AVYTSGK[43.0058]ASSAAGLTAAVVR	2	Q14566	MCM6	261922848
AWDDFFPGSDR	AWDDFFPGSDR	2	O75915	ARL6IP5	722348610
AWDQEAEGAGPELGLR	AWDQEAEGAGPELGLR	2	Q8IZ83	ALDH16A1	35578240
AWGPGLEGGVVGK	AWGPGLEGGVVGK[43.0058]	2	P21333	FLNA	101582448
AWGPGLHGGIVGR	AWGPGLHGGIVGR	2,3	O75369	FLNB	830287360
AWLQPTGR	AWLQPTGR	2	Q9HA77	CARS2	31682042
AWMDGSHR	AWMDGSHR	2	Q07954	LRP1	13866324
AWQEKNHPWLELSDVHR	AWQEK[43.0058]NHPWLELSDVHR	3,4	Q9Y2S7	POLDIP2	175509072
AWRDPDEPVLLEEPVVLALAEKYGR	AWRDPDEPVLLEEPVVLALAEK[43.0058]YGR	3	P14550	AKR1A1	9160097
AWSATFDELIGR	AWSATFDELIGR	2	P30825	SLC7A1	132575024
AWSGTFDELLSKQIGQFLR	AWSGTFDELLSK[43.0058]QIGQFLR	2	P52569	SLC7A2	19381260
AWTVEQLR	AWTVEQLR	2	Q00688	FKBP3	255132896
AWVLEKKER	AWVLEK[43.0058]K[43.0058]ER	2	O43709	BUD23	31725846
AWVWNTHADFADECPKPELLAIR	AWVWNTHADFADEC[57.0215]PK[43.0058]PELLAIR	3	P43487	RANBP1	929901700
AWVWNTHADFADECPKPELLAIR	AWVWN[0.9840]THADFADEC[57.0215]PK[43.0058]PELLAIR	3	P43487	RANBP1	25073936
AWYDNHR	AWYDNHR	2	Q5F1R6	DNAJC21	24603116
AWYPLGR	AWYPLGR	2	Q8TCJ2	STT3B	157544544
AYAAGAWAPAVALLR	AYAAGAWAPAVALLR	2	Q8IVL6	P3H3	75592424
AYALAFAER	AYALAFAER	2	P51659	HSD17B4	136451248
AYALLLQHLPVLVWLPR	AYALLLQHLPVLVWLPR	3	Q9BXS9	SLC26A6	10490390
AYAPGGPAYQPVVEAFGTDILHKDGIINR	AYAPGGPAYQPVVEAFGTDILHK[43.0058]DGIINR	3	Q13057	COASY	143481744
AYDIYSR	AYDIYSR	2	Q16740	CLPP	52689500
AYDPKGGLDNAR	AYDPK[43.0058]GGLDNAR	2	P15104	GLUL	115024096
AYDTDAGPVFVKVNR	AYDTDAGPVFVK[43.0058]VNR	2	Q9H479	FN3K	21504336
AYEFAER	AYEFAER	2	Q00610	CLTC	206197920
AYEVLKDEDLR	AYEVLK[43.0058]DEDLR	2	Q8IXB1	DNAJC10	26682994
AYEYVECPIR	AYEYVEC[57.0215]PIR	2	P53701	HCCS	33892128
AYGGSMCAKCVR	AYGGSMC[57.0215]AK[43.0058]C[57.0215]VR	2	P49207	RPL34	16651723
AYGPGIEPTGNMVKKR	AYGPGIEPTGNMVK[43.0058]K[43.0058]R	2,3	P21333	FLNA	1275071870
AYHLVCLDPELDR	AYHLVC[57.0215]LDPELDR	3	Q12873	CHD3	15956372
AYIAYELNSVQHR	AYIAYELNSVQHR	2,3	Q13085	ACACA	36979956
AYICAHPLDR	AYIC[57.0215]AHPLDR	3	Q9H845	ACAD9	61584264
AYIVQLQIEDLTR	AYIVQLQIEDLTR	2	Q15637	SF1	197803008
AYLEGTCVEWLR	AYLEGTC[57.0215]VEWLR	2	P10321	HLA-C	405387360
AYLESEVAISEELVQKYSNSALGHVNCTIKELR	AYLESEVAISEELVQK[43.0058]YSNSALGHVNC[57.0215]TIK[43.0058]ELR	3,4	Q9NQC3	RTN4	92131920
AYLPVNESFGFTADLR	AYLPVNESFGFTADLR	2	P13639	EEF2	317431936
AYLQQLR	AYLQQLR	2	O15145	ARPC3	419977088
AYNGENWR	AYN[0.9840]GENWR	2	O75718	CRTAP	37447760
AYPHVFTKGIPNVLR	AYPHVFTK[43.0058]GIPNVLR	3	O14949	UQCRQ	72280824
AYQHGGVTGLSQY	AYQHGGVTGLSQY	2	Q92900	UPF1	19599410
AYQKQPTIFQNKKR	AYQK[43.0058]QPTIFQNK[43.0058]K[43.0058]R	2	P62280	RPS11	20298880
AYSDQAIVNLLKMR	AYSDQAIVNLLK[43.0058]MR	2	Q92616	GCN1	177595616
AYSEAHEISKEHMQPTHPIR	AYSEAHEISK[43.0058]EHMQPTHPIR	4	P61981	YWHAG	45423908
AYSLAKEQR	AYSLAK[43.0058]EQR	2	Q9UNE7	STUB1	27227516
AYSSFGGGR	AYSSFGGGR	2	Q15056	EIF4H	227665056
AYTPPEDLQSR	AYTPPEDLQSR	2	Q8N5N7	MRPL50	51826280
CAADAGRPPGEL	C[57.0215]AADAGRPPGEL	2	Q8NBJ7	SUMF2	87853408
CAADLGLNKGYR	C[57.0215]AADLGLNK[43.0058]GYR	2	P49773	HINT1	86959280
CAEIFAR	C[57.0215]AEIFAR	2	Q9NSD9	FARSB	33589724
CAGNEDIITLR	C[57.0215]AGNEDIITLR	2	P12004	PCNA	195620240
CAHIEAKFYEEVHDLER	C[57.0215]AHIEAK[43.0058]FYEEVHDLER	3,4	Q99733	NAP1L4	140853392
CAIKVEQSAER	C[57.0215]AIK[43.0058]VEQSAER	2	P63010	AP2B1	72875568
CAKEAEKTKAQYEQTLAELHR	C[57.0215]AK[43.0058]EAEK[43.0058]TK[43.0058]AQYEQTLAELHR	3	Q9UKS6	PACSIN3	29440102
CALGVFR	C[57.0215]ALGVFR	2	Q13200	PSMD2	76424656
CALLAAQANKESSSESFISR	C[57.0215]ALLAAQANK[43.0058]ESSSESFISR	2	Q9P2R3	ANKFY1	19978074
CAPGVVGPAEADIDFDIIR	C[57.0215]APGVVGPAEADIDFDIIR	2	P21333	FLNA	65557624
CAQIEAKFYEEVHDLER	C[57.0215]AQIEAK[43.0058]FYEEVHDLER	2,3	P55209	NAP1L1	85694704
CAQYKKDGADFAKWR	C[57.0215]AQYK[43.0058]K[43.0058]DGADFAK[43.0058]WR	2	P04075	ALDOA	2592360960
CAWCGGQSR	C[57.0215]AWC[57.0215]GGQSR	2	O15031	PLXNB2	17760538
CCCVADR	C[57.0215]C[57.0215]C[57.0215]VADR	2	P31040	SDHA	21041332
CCGCVFSER	C[57.0215]C[57.0215]GC[57.0215]VFSER	2	Q9BY42	RTF2	39381628
CCHCCLLGR	C[57.0215]C[57.0215]HC[57.0215]C[57.0215]LLGR	3	P23142	FBLN1	5307981
CCSFDGDADR	C[57.0215]C[57.0215]SFDGDADR	2	O95394	PGM3	31885284
CCWDEPVR	C[57.0215]C[57.0215]WDEPVR	2	P49753	ACOT2	16567000
CDCKPGYR	C[57.0215]DC[57.0215]K[43.0058]PGYR	2	P35555	FBN1	20439208
CDDLEALKKKGCPPDDIENPR	C[57.0215]DDLEALK[43.0058]K[43.0058]K[43.0058]GC[57.0215]PPDDIENPR	3	P05556	ITGB1	115058944
CDIIIISGR	C[57.0215]DIIIISGR	2	Q00341	HDLBP	26953146
CDLCQEVLADIGFVKNAGR	C[57.0215]DLC[57.0215]QEVLADIGFVK[43.0058]NAGR	2	P48059	LIMS1	33711000
CDLELETNGR	C[57.0215]DLELETN[0.9840]GR	2	P21980	TGM2	60099520
CDPVDYSNSPEALR	C[57.0215]DPVDYSNSPEALR	2	Q9BW60	ELOVL1	21260222
CDSGFALDSEER	C[57.0215]DSGFALDSEER	2	P35555	FBN1	24466214
CEAFGWHAIIVDGHSVEELCKAFGQAKHQPTAIIAKTFK	C[57.0215]EAFGWHAIIVDGHSVEELC[57.0215]K[43.0058]AFGQAK[43.0058]HQPTAIIAK[43.0058]TFK	4,5	P29401	TKT	13607800
CEAPDANQQLQQAMEER	C[57.0215]EAPDANQQLQQAMEER	2	Q08379	GOLGA2	25697758
CECEIGYELDR	C[57.0215]EC[57.0215]EIGYELDR	2	P35555	FBN1	21677452
CECFPGLAVGLDGR	C[57.0215]EC[57.0215]FPGLAVGLDGR	2	P35555	FBN1	27771852
CECNKGFQLDLR	C[57.0215]EC[57.0215]NK[43.0058]GFQLDLR	2	P35555	FBN1	9855067
CEDLEKQNR	C[57.0215]EDLEK[43.0058]QNR	2	P12270	TPR	59231156
CEEEDVEMSEDAYTVLTR	C[57.0215]EEEDVEMSEDAYTVLTR	2	Q9Y230	RUVBL2	33871396
CEFVMEVTNKTR	C[57.0215]EFVMEVTNK[43.0058]TR	2	Q16851	UGP2	24059778
CEKCDTEFPNFKYR	C[57.0215]EK[43.0058]C[57.0215]DTEFPNFK[43.0058]YR	2	P27694	RPA1	21888924
CEKPFLGHR	C[57.0215]EK[43.0058]PFLGHR	3	P48059	LIMS1	35639992
CELGPLHQQESQSLQLHFR	C[57.0215]ELGPLHQQESQSLQLHFR	3,4	P08648	ITGA5	121254496
CELPKLEKR	C[57.0215]ELPK[43.0058]LEK[43.0058]R	2	P33176	KIF5B	92342488
CESAPGCGVWQR	C[57.0215]ESAPGC[57.0215]GVWQR	2	P27824	CANX	1646053380
CESGFIEELPEETR	C[57.0215]ESGFIEELPEETR	2	Q9BV68	RNF126	10024499
CFASNKLGTAMSHEIR	C[57.0215]FASNK[43.0058]LGTAMSHEIR	3	P32004	L1CAM	48330292
CFCPSPR	C[57.0215]FC[57.0215]PSPR	2	Q04721	NOTCH2	21577356
CFSVSMLAGPNDR	C[57.0215]FSVSMLAGPNDR	2	Q92890	UFD1	28811816
CGAHYKLVPQQLAH	C[57.0215]GAHYK[43.0058]LVPQQLAH	2,3	P10606	COX5B	95596048
CGDGAFLLTTTPR	C[57.0215]GDGAFLLTTTPR	2	Q8WXF1	PSPC1	11687812
CGEMAQAASAAVTR	C[57.0215]GEMAQAASAAVTR	2	P26640	VARS1	49544808
CGESGHLAKDCDLQEDACYNCGR	C[57.0215]GESGHLAK[43.0058]DC[57.0215]DLQEDAC[57.0215]YNC[57.0215]GR	3	P62633	CNBP	135120720
CGESGHLAR	C[57.0215]GESGHLAR	2	P62633	CNBP	18362362
CGETGHVAINCSKTSEVNCYR	C[57.0215]GETGHVAINC[57.0215]SK[43.0058]TSEVNC[57.0215]YR	3	P62633	CNBP	127140776
CGICKGQLGDAVSGTDVR	C[57.0215]GIC[57.0215]K[43.0058]GQLGDAVSGTDVR	2	Q9UPQ0	LIMCH1	38413896
CGKALNER	C[57.0215]GK[43.0058]ALNER	2	P11413	G6PD	115067200
CGKGTTYEGGVR	C[57.0215]GK[43.0058]GTTYEGGVR	2	P15289	ARSA	10655934
CGLQFLGNIASR	C[57.0215]GLQFLGNIASR	2	Q9UBB4	ATXN10	31562032
CGPLIDLCR	C[57.0215]GPLIDLC[57.0215]R	2	P26639	TARS1	296025408
CHMGYQGPLCTDCMDGYFSSLR	C[57.0215]HMGYQGPLC[57.0215]TDC[57.0215]MDGYFSSLR	3	Q6UXH1	CRELD2	88981792
CHPTDER	C[57.0215]HPTDER	2	Q16719	KYNU	1.59912e+06
CHSKGTMVTIEGPR	C[57.0215]HSK[43.0058]GTMVTIEGPR	2,3	Q13126	MTAP	96813944
CHVPLAQAQALVTSELEKFQDR	C[57.0215]HVPLAQAQALVTSELEK[43.0058]FQDR	3	Q96C01	FAM136A	95698456
CHWSDMFTGR	C[57.0215]HWSDMFTGR	2	P46060	RANGAP1	54170632
CIALAQLLVEQNFPAIAIHR	C[57.0215]IALAQLLVEQNFPAIAIHR	3	Q13838	DDX39B	106815936
CIAPETLR	C[57.0215]IAPETLR	2	O95347	SMC2	69517176
CICSQLSLTTKMDAEHPELR	C[57.0215]IC[57.0215]SQ[0.9840]LSLTTK[43.0058]MDAEHPELR	3	Q12765	SCRN1	32935668
CIIPNHEKKAGKLDPHLVLDQLR	C[57.0215]IIPNHEK[43.0058]K[43.0058]AGK[43.0058]LDPHLVLDQLR	3,4	P35579	MYH9	795570940
CIIPNHEKR	C[57.0215]IIPNHEK[43.0058]R	3	P35580	MYH10	23792084
CILPFDKETGFHR	C[57.0215]ILPFDK[43.0058]ETGFHR	2,3	Q9GZT3	SLIRP	121238872
CILQDGR	C[57.0215]ILQDGR	2	P14678	SNRPB	178125360
CILTGHELPCR	C[57.0215]ILTGHELPC[57.0215]R	3	Q15527	SURF2	12101629
CIPALDSLTPANEDQK	C[57.0215]IPALDSLTPANEDQK	2	P10809	HSPD1	10765042
CIPEIDDSEFCIR	C[57.0215]IPEIDDSEFC[57.0215]IR	2	Q969U7	PSMG2	33848264
CIPQFWR	C[57.0215]IPQFWR	2	P01130	LDLR	24678106
CIQMWFDPAQGNPNEEVAR	C[57.0215]IQMWFDPAQGNPNEEVAR	2	P15328	FOLR1	129167008
CISELKAETR	C[57.0215]ISELK[43.0058]AETR	2	Q14980	NUMA1	24289284
CKACFCDDHTR	C[57.0215]K[43.0058]AC[57.0215]FC[57.0215]DDHTR	3	Q9Y3S2	ZNF330	12233039
CKDAGLAKSIGVSNFNHR	C[57.0215]K[43.0058]DAGLAK[43.0058]SIGVSNFNHR	3	P52895	AKR1C2	25792098
CKDDEFTHLYTLIVR	C[57.0215]K[43.0058]DDEFTHLYTLIVR	3	P27797	CALR	125539936
CKDGVVFGVEK	C[57.0215]K[43.0058]DGVVFGVEK	2	P25788	PSMA3	126898128
CKDVLTGQEFDVR	C[57.0215]K[43.0058]DVLTGQEFDVR	2	P43304	GPD2	151443408
CKEENTIILQQLLPLR	C[57.0215]K[43.0058]EENTIILQQLLPLR	2	Q9BYT8	NLN	26815732
CKELGITALHIKLR	C[57.0215]K[43.0058]ELGITALHIK[43.0058]LR	3	P62263	RPS14	54958132
CKHFELGGDKKR	C[57.0215]K[43.0058]HFELGGDK[43.0058]K[43.0058]R	2	P83881	RPL36A	20358950
CKQGLPAFR	C[57.0215]K[43.0058]QGLPAFR	2	O75718	CRTAP	107665520
CKQLICDPSYIPDR	C[57.0215]K[43.0058]QLIC[57.0215]DPSYIPDR	2	P31150	GDI1	82592920
CKQLICDPSYVKDR	C[57.0215]K[43.0058]QLIC[57.0215]DPSYVK[43.0058]DR	2	P50395	GDI2	186434848
CKQLTQEMMTEKER	C[57.0215]K[43.0058]QLTQEMMTEK[43.0058]ER	2	Q86UP2	KTN1	72066864
CKSCNGR	C[57.0215]K[43.0058]SC[57.0215]NGR	2	P31689	DNAJA1	17709672
CKTAKKSEEEIDFLR	C[57.0215]K[43.0058]TAK[43.0058]K[43.0058]SEEEIDFLR	2	Q9Y262	EIF3L	29931868
CLADGNPPPHFSISKQNPSTR	C[57.0215]LADGNPPPHFSISK[43.0058]QNPSTR	3	P43121	MCAM	215300192
CLAFHDISPQAPTHFLVIPK	C[57.0215]LAFHDISPQAPTHFLVIPK[43.0058]	2,3	P49773	HINT1	470988160
CLALATHDNPLR	C[57.0215]LALATHDNPLR	2,3	P16615	ATP2A2	91261864
CLAPMMSEVIR	C[57.0215]LAPMMSEVIR	2	P40939	HADHA	30923646
CLCQPEFAGPHCDR	C[57.0215]LC[57.0215]QPEFAGPHC[57.0215]DR	3	O15230	LAMA5	11709670
CLCTHEKGFGFKGSSFHR	C[57.0215]LC[57.0215]THEK[43.0058]GFGFK[43.0058]GSSFHR	3	Q9UNP9	PPIE	28820808
CLDKNKLMDALKHASNMLGELR	C[57.0215]LDK[43.0058]NK[43.0058]LMDALK[43.0058]HASNMLGELR	3	Q96QK1	VPS35	30788254
CLEENQELR	C[57.0215]LEENQELR	2	Q9Y6K9	IKBKG	10730895
CLEMDVEKR	C[57.0215]LEMDVEK[43.0058]R	2	Q13177	PAK2	30568808
CLEPEGAAELR	C[57.0215]LEPEGAAELR	2	Q9H4A4	RNPEP	57352356
CLFTLLGHLDYIR	C[57.0215]LFTLLGHLDYIR	3	P53621	COPA	32737022
CLGPPAAHSLSEEMELEFR	C[57.0215]LGPPAAHSLSEEMELEFR	3	Q32P28	P3H1	39268628
CLHMFLQEEAIDR	C[57.0215]LHMFLQEEAIDR	2,3	Q9UMY4	SNX12	85200784
CLIPKVDNNAIEFLLLQASDGIHHWTPPKGHVEPGEDDLETALR	C[57.0215]LIPK[43.0058]VDNNAIEFLLLQASDGIHHWTPPK[43.0058]GHVEPGEDDLETALR	5	P50583	NUDT2	21269200
CLLHDSIAR	C[57.0215]LLHDSIAR	3	Q9UKN8	GTF3C4	22669490
CLPGFLGDR	C[57.0215]LPGFLGDR	2	Q07954	LRP1	21786626
CLPGKKGGYTSGTFR	C[57.0215]LPGK[43.0058]K[43.0058]GGYTSGTFR	2	P25205	MCM3	120969968
CLPTPKCHTPPLYR	C[57.0215]LPTPK[43.0058]C[57.0215]HTPPLYR	3	Q02543	RPL18A	28782600
CLQSGTLFR	C[57.0215]LQSGTLFR	2	P07384	CAPN1	77809984
CLSEQIADAYSSFR	C[57.0215]LSEQIADAYSSFR	2	Q5JTV8	TOR1AIP1	37486688
CLSQQADVR	C[57.0215]LSQQADVR	2	Q9NVI1	FANCI	23924728
CLSSATDPQTKR	C[57.0215]LSSATDPQTK[43.0058]R	2	O94979	SEC31A	66189408
CLSSLKDER	C[57.0215]LSSLK[43.0058]DER	2	P52209	PGD	479573504
CLTTDEYDGHSTYPSHQYQ	C[57.0215]LTTDEYDGHSTYPSHQYQ	2,3	P30043	BLVRB	150040240
CLVGEFVSDALLVPDKCKFLHQER	C[57.0215]LVGEFVSDALLVPDK[43.0058]C[57.0215]K[43.0058]FLHQER	3	P05067	APP	8.33397e+06
CLVLTGFGGYDKVKLQSR	C[57.0215]LVLTGFGGYDK[43.0058]VK[43.0058]LQSR	2	Q99536	VAT1	26097860
CLYASVLTAQPR	C[57.0215]LYASVLTAQPR	2	P13639	EEF2	1348459650
CMALAQLLVEQNFPAIAIHR	C[57.0215]MALAQLLVEQNFPAIAIHR	3	O00148	DDX39A	86793224
CMDVYTPKSSR	C[57.0215]MDVYTPK[43.0058]SSR	2	P67870	CSNK2B	52478080
CMMAQYNR	C[57.0215]MMAQYNR	2	P31948	STIP1	380381632
CMMAQYNR	C[57.0215]MMAQYN[0.9840]R	2	P31948	STIP1	43164688
CMVTAWSPVR	C[57.0215]MVTAWSPVR	2	Q9P2B2	PTGFRN	33338018
CNKEVYFAER	C[57.0215]NK[43.0058]EVYFAER	2	P50238	CRIP1	125699832
CNSLEEIKALR	C[57.0215]NSLEEIK[43.0058]ALR	2	Q13813	SPTAN1	98488968
CNGVLEGIR	C[57.0215]N[0.9840]GVLEGIR	2	P35579	MYH9	132553344
CPACFVGTITGDR	C[57.0215]PAC[57.0215]FVGTITGDR	2	O15067	PFAS	133941664
CPADNPGLVQAQPR	C[57.0215]PADNPGLVQAQPR	2	Q68CZ2	TNS3	16810034
CPADNPGLVQAQPR	C[57.0215]PADN[0.9840]PGLVQAQPR	2	Q68CZ2	TNS3	8793327
CPASEPGLDATTASESR	C[57.0215]PASEPGLDATTASESR	2	Q27J81	INF2	44176752
CPEALFQPSFLGMESCGIHETTFNSIMK	C[57.0215]PEALFQPSFLGMESC[57.0215]GIHETTFNSIMK	3	P60709	ACTB	18002748
CPEALFQPSFLGMESCGIHETTFNSIMKCDVDIR	C[57.0215]PEALFQPSFLGMESC[57.0215]GIHETTFNSIMK[43.0058]C[57.0215]DVDIR	4	P60709	ACTB	68742384
CPGESSHICDFIR	C[57.0215]PGESSHIC[57.0215]DFIR	2,3	P50897	PPT1	145898192
CPGGLPGHAGGAAPGR	C[57.0215]PGGLPGHAGGAAPGR	3	Q8N726	CDKN2A	28812390
CPHPLTFDVNNPLHLDYVMAAANLFAQTYGLTGSQDR	C[57.0215]PHPLTFDVNNPLHLDYVMAAANLFAQTYGLTGSQDR	4	P22314	UBA1	137925600
CPKCGDLCTHVETFVSSTR	C[57.0215]PK[43.0058]C[57.0215]GDLC[57.0215]THVETFVSSTR	3	O76031	CLPX	23602648
CPKPVIAAVHGGCIGGGVDLVTACDIR	C[57.0215]PK[43.0058]PVIAAVHGGC[57.0215]IGGGVDLVTAC[57.0215]DIR	3	Q13011	ECH1	79170640
CPLCQQDWVVQR	C[57.0215]PLC[57.0215]QQDWVVQR	2	Q9UBF6	RNF7	22522364
CPLIFLPPVSGTADVFFR	C[57.0215]PLIFLPPVSGTADVFFR	2	Q9NZD8	SPG21	8515238
CPLMLTECPACKGLVR	C[57.0215]PLMLTEC[57.0215]PAC[57.0215]K[43.0058]GLVR	2	Q12933	TRAF2	14793563
CPLNYFACPSGR	C[57.0215]PLNYFAC[57.0215]PSGR	2	Q07954	LRP1	36255240
CPLQDFLR	C[57.0215]PLQDFLR	2	P11117	ACP2	114402144
CPPGFSGAR	C[57.0215]PPGFSGAR	2	Q04721	NOTCH2	17513416
CPPGSPMNPPHKCEVW	C[57.0215]PPGSPMNPPHK[43.0058]C[57.0215]EVW	2	P42892	ECE1	70108272
CPTDELSLTNCAVVNEKDFQSGQHVIVR	C[57.0215]PTDELSLTNC[57.0215]AVVNEK[43.0058]DFQSGQHVIVR	3	P46459	NSF	45476604
CPVTVCGDVHGQFHDLMELFR	C[57.0215]PVTVC[57.0215]GDVHGQFHDLMELFR	3,4	P62714	PPP2CB	232787904
CQELKYDVGGGER	C[57.0215]QELK[43.0058]YDVGGGER	2	Q06124	PTPN11	100059344
CQHAAEIITDLLR	C[57.0215]QHAAEIITDLLR	2,3	Q96AE4	FUBP1	436268064
CQHLQAEKKKMQQNIQELEEQLEEEESAR	C[57.0215]QHLQAEK[43.0058]K[43.0058]K[43.0058]MQQNIQELEEQLEEEESAR	3	P35579	MYH9	166294368
CQKICDQWDALGSLTHSR	C[57.0215]QK[43.0058]IC[57.0215]DQWDALGSLTHSR	2,3	O43707	ACTN4	480339072
CQKICDQWDNLGALTQKR	C[57.0215]QK[43.0058]IC[57.0215]DQWDNLGALTQK[43.0058]R	2	P12814	ACTN1	93842592
CQKLELLLMDNLR	C[57.0215]QK[43.0058]LELLLMDNLR	2	P26006	ITGA3	77083984
CQPIEFDATGNR	C[57.0215]QPIEFDATGNR	2	P06756	ITGAV	149146016
CQSLTEDLEFR	C[57.0215]QSLTEDLEFR	2	P20700	LMNB1	156417984
CQVFEETQIGGER	C[57.0215]QVFEETQIGGER	2	Q99832	CCT7	343773696
CQYVTEK	C[57.0215]QYVTEK	2	P04075	ALDOA	85812424
CRPGWKPR	C[57.0215]RPGWK[43.0058]PR	3	P48960	ADGRE5	80102696
CSAGLGALAQR	C[57.0215]SAGLGALAQR	2	Q9NXV2	KCTD5	45780080
CSASCCEDSQASMKQVHQCIER	C[57.0215]SASC[57.0215]C[57.0215]EDSQASMK[43.0058]QVHQC[57.0215]IER	3	Q96C01	FAM136A	34903264
CSCKPGVMGDKCDR	C[57.0215]SC[57.0215]K[43.0058]PGVMGDK[43.0058]C[57.0215]DR	2	P11047	LAMC1	22341340
CSDAAGYPHATHDLEGPPLDAYSIQGQHTISPLDLAKLNQVAR	C[57.0215]SDAAGYPHATHDLEGPPLDAYSIQGQHTISPLDLAK[43.0058]LNQVAR	4,5	Q15365	PCBP1	275660288
CSEAFVR	C[57.0215]SEAFVR	2	P23786	CPT2	15478884
CSEGPGLCLAR	C[57.0215]SEGPGLC[57.0215]LAR	2	Q86X76	NIT1	19821804
CSEGSFLLTTFPR	C[57.0215]SEGSFLLTTFPR	2	Q15233	NONO	189113584
CSEGVFLLTTTPR	C[57.0215]SEGVFLLTTTPR	2	P23246	SFPQ	121125264
CSGIASAAAAAVEAAR	C[57.0215]SGIASAAAAAVEAAR	2	Q15274	QPRT	28140994
CSGPGLER	C[57.0215]SGPGLER	2	P21333	FLNA	42169576
CSGQHWER	C[57.0215]SGQHWER	2	Q9HCN8	SDF2L1	15942539
CSIHLQLQGLVDPAR	C[57.0215]SIHLQLQGLVDPAR	3	P26640	VARS1	59276140
CSILAAANPAYGR	C[57.0215]SILAAANPAYGR	2	P33993	MCM7	167718480
CSKTLTQGGVTYR	C[57.0215]SK[43.0058]TLTQGGVTYR	2	Q13643	FHL3	96787184
CSKTQKIR	C[57.0215]SK[43.0058]TQK[43.0058]IR	2	Q8WVC0	LEO1	9002455
CSVASIKTGFQAVTGKR	C[57.0215]SVASIK[43.0058]TGFQAVTGK[43.0058]R	2	P20042	EIF2S2	44785756
CSVCKEPIMPAPGQEETVR	C[57.0215]SVC[57.0215]K[43.0058]EPIMPAPGQEETVR	2	Q93052	LPP	58604272
CSVCSEPIMPEPGR	C[57.0215]SVC[57.0215]SEPIMPEPGR	2	Q15942	ZYX	55143380
CSVCSEPIMPEPGRDETVR	C[57.0215]SVC[57.0215]SEPIMPEPGRDETVR	3	Q15942	ZYX	64069292
CSVDFTR	C[57.0215]SVDFTR	2	P09960	LTA4H	79153656
CSVLAAANPVYGR	C[57.0215]SVLAAANPVYGR	2	P25205	MCM3	269955840
CSVLAAANSVFGR	C[57.0215]SVLAAANSVFGR	2	P33992	MCM5	131426656
CSVSLSNVEAR	C[57.0215]SVSLSNVEAR	2	P47712	PLA2G4A	18486076
CSYQPTMEGVHTVHVTFAGVPIPR	C[57.0215]SYQPTMEGVHTVHVTFAGVPIPR	3,4	P21333	FLNA	926412930
CTAASASPLHTHLALLWEVHR	C[57.0215]TAASASPLHTHLALLWEVHR	4	Q9P2B2	PTGFRN	47758528
CTALQDKLLEEEKKQMEHVQR	C[57.0215]TALQDK[43.0058]LLEEEK[43.0058]K[43.0058]QMEHVQR	3	Q8NI27	THOC2	21823310
CTAYFEGSR	C[57.0215]TAYFEGSR	2	Q07954	LRP1	15051750
CTEDMTEDELR	C[57.0215]TEDMTEDELR	2	Q13148	TARDBP	139629776
CTELNQAWSSLGKR	C[57.0215]TELNQAWSSLGK[43.0058]R	2	Q13813	SPTAN1	30127920
CTKEEAIEHNYGGHDDDLSVR	C[57.0215]TK[43.0058]EEAIEHNYGGHDDDLSVR	3,4	Q93009	USP7	119128040
CTLAEKLGGSAVISLEGKPL	C[57.0215]TLAEK[43.0058]LGGSAVISLEGK[43.0058]PL	2	P23528	CFL1	2591721980
CTLPEHESPSQDISDACEAESTER	C[57.0215]TLPEHESPSQDISDAC[57.0215]EAESTER	3	Q32MZ4	LRRFIP1	96226112
CTPACISFGPKNR	C[57.0215]TPAC[57.0215]ISFGPK[43.0058]NR	2	P34932	HSPA4	233099376
CTPACISLGSR	C[57.0215]TPAC[57.0215]ISLGSR	2	O95757	HSPA4L	67406456
CTPSVISFGSKNR	C[57.0215]TPSVISFGSK[43.0058]NR	2	Q92598	HSPH1	92453120
CTTSILHNLSHHR	C[57.0215]TTSILHNLSHHR	3	P14923	JUP	19490234
CTVIAAANPIGGR	C[57.0215]TVIAAANPIGGR	2	P49736	MCM2	167977040
CTVVSVPDSLLWR	C[57.0215]TVVSVPDSLLWR	2	Q96CX2	KCTD12	138211408
CTWQLGR	C[57.0215]TWQLGR	2	P35520	CBS	83549792
CTYLVLDEADR	C[57.0215]TYLVLDEADR	2	Q92841	DDX17	52809948
CVDPWLTQTR	C[57.0215]VDPWLTQTR	2	Q9H6Y7	RNF167	16910734
CVDVDECAPPAEPCGKGHR	C[57.0215]VDVDEC[57.0215]APPAEPC[57.0215]GK[43.0058]GHR	3	P23142	FBLN1	20002864
CVDWSIAVYTR	C[57.0215]VDWSIAVYTR	2	Q7KZF4	SND1	33256052
CVEVETDVVSNTSGSAR	C[57.0215]VEVETDVVSNTSGSAR	2	Q15024	EXOSC7	44080316
CVLGPHQDPPEEAELLLQNLQSR	C[57.0215]VLGPHQDPPEEAELLLQNLQSR	3	Q9H8Y5	ANKZF1	12879501
CVLIFGVPSR	C[57.0215]VLIFGVPSR	2	P13716	ALAD	36096248
CVLKIGEHTPSALAIMENANVLAR	C[57.0215]VLK[43.0058]IGEHTPSALAIMENANVLAR	3	P04075	ALDOA	3019632130
CVLKIGEHTPSALAIMENANVLAR	C[57.0215]VLK[43.0058]IGEHTPSALAIMEN[0.9840]ANVLAR	3	P04075	ALDOA	63016216
CVMDDDNEVR	C[57.0215]VMDDDNEVR	2	Q9Y678	COPG1	37833848
CVSCLPGQR	C[57.0215]VSC[57.0215]LPGQR	2	Q9Y490	TLN1	162293808
CVSKYLDIHER	C[57.0215]VSK[43.0058]YLDIHER	2,3	P62072	TIMM10	268499328
CVSLEPKNKVFQEALR	C[57.0215]VSLEPK[43.0058]NK[43.0058]VFQEALR	2	Q9H3U1	UNC45A	37054840
CVVSEAGKALDMSYDHKPEDEVELAR	C[57.0215]VVSEAGK[43.0058]ALDMSYDHK[43.0058]PEDEVELAR	3	O15355	PPM1G	190962976
CWALGFYPAEITLTWQR	C[57.0215]WALGFYPAEITLTWQR	2	P01889	HLA-B	40980512
CWFLAWNPAGTLLASCGGDR	C[57.0215]WFLAWNPAGTLLASC[57.0215]GGDR	2	O76071	CIAO1	7.39748e+06
CWKYTAESSDTLCPR	C[57.0215]WK[43.0058]YTAESSDTLC[57.0215]PR	2	Q9NSE4	IARS2	53038448
CWSPGVTVAPEMCPIR	C[57.0215]WSPGVTVAPEMC[57.0215]PIR	2	P35555	FBN1	39179320
CWVALGAR	C[57.0215]WVALGAR	2	Q13724	MOGS	24814638
CYEMASHLR	C[57.0215]YEMASHLR	2,3	P07737	PFN1	279028096
CYQSEFGR	C[57.0215]YQSEFGR	2	P20073	ANXA7	17557128
DAAAVLVSR	DAAAVLVSR	2	Q9BTW9	TBCD	25470320
DAADLLSPLALLR	DAADLLSPLALLR	2	Q14728	MFSD10	17450612
DAAEFELFFR	DAAEFELFFR	2	Q6XQN6	NAPRT	51048448
DAAKSSPAFGDR	DAAK[43.0058]SSPAFGDR	2	P13716	ALAD	48083356
DAASGEVVGKFYLDLYPR	DAASGEVVGK[43.0058]FYLDLYPR	2	P52888	THOP1	31445356
DACLNAR	DAC[57.0215]LNAR	2	P16615	ATP2A2	10072511
DADAGDEDEESEEPR	DADAGDEDEESEEPR	2	Q9NZT2	OGFR	41188364
DADETKEWIEEKNQALNTDNYGHDLASVQALQR	DADETK[43.0058]EWIEEK[43.0058]NQALNTDNYGHDLASVQALQR	3	Q13813	SPTAN1	21032756
DADLLKKR	DADLLK[43.0058]K[43.0058]R	2	Q8N3D4	EHBP1L1	14723613
DADPILISLR	DADPILISLR	2	Q9BR76	CORO1B	131828040
DADVQFLASVLPPDTDPAFFEHLR	DADVQFLASVLPPDTDPAFFEHLR	3	Q6XQN6	NAPRT	111445888
DAEDVDLNHYR	DAEDVDLNHYR	2	Q15435	PPP1R7	73031728
DAEEALR	DAEEALR	2	Q5JTV8	TOR1AIP1	30428050
DAEEDMPQR	DAEEDMPQR	2	Q14676	MDC1	9822722
DAEFYEHR	DAEFYEHR	2	O95340	PAPSS2	33954372
DAEKKDQMKADLTALFLPR	DAEK[43.0058]K[43.0058]DQMK[43.0058]ADLTALFLPR	2	Q13045	FLII	33250112
DAEKTYQEDLTLLQQR	DAEK[43.0058]TYQEDLTLLQQR	2	O95613	PCNT	21786850
DAELQDQEFGKR	DAELQDQEFGK[43.0058]R	2	Q9C0C2	TNKS1BP1	35216388
DAENPDEPKEGVNR	DAENPDEPK[43.0058]EGVNR	2	Q9H2M9	RAB3GAP2	31662822
DAEPRPPHGELQYLGQIQHILR	DAEPRPPHGELQYLGQIQHILR	3,4	P04818	TYMS	104639064
DAESIHQYLLQR	DAESIHQYLLQR	2,3	P55786	NPEPPS	47817724
DAETGKILWQGTEDLSVPGVEHEAR	DAETGK[43.0058]ILWQGTEDLSVPGVEHEAR	3	O43924	PDE6D	68158224
DAFPVAGQKLIYAGKILSDDVPIR	DAFPVAGQK[43.0058]LIYAGK[43.0058]ILSDDVPIR	3	P54725	RAD23A	21351928
DAGDKDKEQELSEEDKQLQDELEMLVER	DAGDK[43.0058]DK[43.0058]EQELSEEDK[43.0058]QLQDELEMLVER	3	Q13200	PSMD2	7217037
DAGDLAKGDQKGR	DAGDLAK[43.0058]GDQK[43.0058]GR	2	P42285	MTREX	58776264
DAGEGLLAVQITDPEGKPKKTHIQDNHDGTYTVAYVPDVTGR	DAGEGLLAVQITDPEGK[43.0058]PK[43.0058]K[43.0058]THIQDNHDGTYTVAYVPDVTGR	4	P21333	FLNA	44631136
DAGEGLLAVQITDQEGKPKR	DAGEGLLAVQITDQEGK[43.0058]PK[43.0058]R	2,3	O75369	FLNB	330517184
DAGHPLYPFNDPY	DAGHPLYPFNDPY	2	P14550	AKR1A1	251805216
DAGLAKSIGVSNFNR	DAGLAK[43.0058]SIGVSNFNR	2	P42330	AKR1C3	45089984
DAGLHCLELGHTGEAGPHAMVR	DAGLHC[57.0215]LELGHTGEAGPHAMVR	4	O15067	PFAS	122006848
DAGLKQAPASR	DAGLK[43.0058]QAPASR	2	Q9UHD8	SEPTIN9	158652400
DAGMQLQGYR	DAGMQLQGYR	2	P00505	GOT2	1020843140
DAGSGLVTR	DAGSGLVTR	2	Q9BT22	ALG1	39401612
DAGYEFDICFTSVQK	DAGYEFDIC[57.0215]FTSVQK	2	P18669	PGAM1	439750080
DAGYEFDICFTSVQKR	DAGYEFDIC[57.0215]FTSVQK[43.0058]R	2	P18669	PGAM1	342971584
DAHQSLLATR	DAHQSLLATR	2	P11498	PC	179753968
DAHWSEDSEADCHAL	DAHWSEDSEADC[57.0215]HAL	2,3	Q9BW91	NUDT9	71719328
DAIAQAVR	DAIAQAVR	2	P29401	TKT	3422704640
DAIILIFANKQDLPDAMKPHEIQEKLGLTR	DAIILIFANK[43.0058]QDLPDAMK[43.0058]PHEIQEK[43.0058]LGLTR	3	P62330	ARF6	3986894
DAINQGMDEELER	DAINQGMDEELER	2	P11177	PDHB	83352400
DAISGIGTDEKCLIEILASR	DAISGIGTDEK[43.0058]C[57.0215]LIEILASR	2,3	P08133	ANXA6	133788040
DAKGISQEQMNEFR	DAK[43.0058]GISQEQMNEFR	2	P12814	ACTN1	422655456
DAKGISQEQMQEFR	DAK[43.0058]GISQEQMQEFR	2	O43707	ACTN4	1865977860
DAKHTNFVEFR	DAK[43.0058]HTNFVEFR	3	P53680	AP2S1	64833508
DAKIYQIYEGTSQIQR	DAK[43.0058]IYQIYEGTSQIQR	2	P11310	ACADM	111849128
DAKLDKAQIHDLVLVGGSTR	DAK[43.0058]LDK[43.0058]AQIHDLVLVGGSTR	2,3	P0DMV8	HSPA1A	3073688580
DAKLDKSQIHDIVLVGGSTR	DAK[43.0058]LDK[43.0058]SQIHDIVLVGGSTR	2,3	P11142	HSPA8	5664044000
DAKLYEIGAGTSEVR	DAK[43.0058]LYEIGAGTSEVR	2	P26440	IVD	97972800
DALAKALHAR	DALAK[43.0058]ALHAR	2	Q12965	MYO1E	32510318
DALGDSLQVPVSPSSTTSSR	DALGDSLQVPVSPSSTTSSR	2	Q9Y2D5	PALM2AKAP2	156555408
DALLAHGTSFLLHDR	DALLAHGTSFLLHDR	3	Q9H9Y6	POLR1B	19572374
DALNQATSQVESKQNAELAKLR	DALNQATSQVESK[43.0058]QNAELAK[43.0058]LR	2,3	Q9P2E9	RRBP1	71803480
DALQKALKDLKGR	DALQK[43.0058]ALK[43.0058]DLK[43.0058]GR	2	P30038	ALDH4A1	13067926
DALRPPLQNINSVQLKELEEEWVKLPTSAPR	DALRPPLQNINSVQ[0.9840]LK[43.0058]ELEEEWVK[43.0058]LPTSAPR	3	Q14008	CKAP5	4961155
DALVNAVIDSLSAYR	DALVNAVIDSLSAYR	2	O95486	SEC24A	48167696
DAMENEMR	DAMENEMR	2	Q16891	IMMT	14478454
DAMMAKAEYLCR	DAMMAK[43.0058]AEYLC[57.0215]R	2	Q15008	PSMD6	25082712
DAMVAKVNTSKGFLIDGYPR	DAMVAK[43.0058]VNTSK[43.0058]GFLIDGYPR	2	P00568	AK1	128665800
DANDPVDDR	DANDPVDDR	2	O94906	PRPF6	19648458
DAPQDFHPDR	DAPQDFHPDR	2,3	P21333	FLNA	2670332930
DAPVGEEEAPAKYVQDNIQLHGQQVAR	DAPVGEEEAPAK[43.0058]YVQDNIQLHGQQVAR	3	Q9UBK8	MTRR	74019760
DAPVHGSPTGPGAWTASKLGGIPDALPTVAAPR	DAPVHGSPTGPGAWTASK[43.0058]LGGIPDALPTVAAPR	3	Q9BRP1	PDCD2L	18718746
DAQDVQASQAEADQQQTR	DAQDVQASQAEADQQQTR	2	Q9P2E9	RRBP1	110215680
DAQELYAAGENR	DAQELYAAGENR	2	P50995	ANXA11	50020944
DAQEMADSLGVR	DAQEMADSLGVR	2	O60841	EIF5B	85988384
DAQIGWIQTVEDLHER	DAQIGWIQTVEDLHER	2,3	Q9H2M9	RAB3GAP2	22241492
DAQLIKELGLR	DAQLIK[43.0058]ELGLR	2	O95571	ETHE1	55092148
DAQQSSSPAADNLR	DAQQSSSPAADNLR	2	Q14139	UBE4A	13311860
DASALLDPMECTDTAEEQR	DASALLDPMEC[57.0215]TDTAEEQR	2	Q9BTE3	MCMBP	15312306
DASEEELKKAYR	DASEEELK[43.0058]K[43.0058]AYR	2	Q5F1R6	DNAJC21	263697040
DASESPGENCQHLLAR	DASESPGENC[57.0215]QHLLAR	2,3	Q5R3I4	TTC38	20123034
DASVAEAWLLGQEPYLSSR	DASVAEAWLLGQEPYLSSR	2	Q01082	SPTBN1	170253408
DASVHTLLDALETLGER	DASVHTLLDALETLGER	2	O14763	TNFRSF10B	21500304
DATWSPLNHSLLTTVGWDHQVVHHVVPTEPLPAPGPASVTE	DATWSPLNHSLLTTVGWDHQVVHHVVPTEPLPAPGPASVTE	4	Q9BQA1	WDR77	101518024
DAVKKLGGDPEKINPVCPADLVIDHSIQVDFNR	DAVK[43.0058]K[43.0058]LGGDPEK[43.0058]INPVC[57.0215]PADLVIDHSIQVDFNR	3	P21399	ACO1	44084792
DAVLLVFANKQDLPNAMNAAEITDKLGLHSLR	DAVLLVFANK[43.0058]QDLPNAMNAAEITDK[43.0058]LGLHSLR	4	P61204	ARF3	96660512
DAVLLVFANKQDLPNAMNAAEITDKLGLHSLR	DAVLLVFANK[43.0058]QDLPN[0.9840]AMNAAEITDK[43.0058]LGLHSLR	3	P61204	ARF3	7834460
DAVLLVFANKQDMPNAMPVSELTDKLGLQHLR	DAVLLVFANK[43.0058]QDMPNAMPVSELTDK[43.0058]LGLQHLR	3	P84085	ARF5	41832848
DAVLLVFANKQDLPNAMNAAEITDKLGLHSLR	DAVLLVFANK[43.0058]Q[0.9840]DLPNAMNAAEITDK[43.0058]LGLHSLR	3	P61204	ARF3	277709728
DAVLQGMFYFR	DAVLQGMFYFR	2	P48506	GCLC	30698784
DAVSGMGVIVHIIEKDK	DAVSGMGVIVHIIEK[43.0058]DK	2	P49720	PSMB3	118291480
DAVSGMGVIVHIIEKDKITTR	DAVSGMGVIVHIIEK[43.0058]DK[43.0058]ITTR	3	P49720	PSMB3	91910480
DAVSNTTNQLESKQSAELNKLR	DAVSNTTNQLESK[43.0058]QSAELNK[43.0058]LR	2	Q86UP2	KTN1	40157596
DAVVYPILVEFTR	DAVVYPILVEFTR	2	Q9Y4L1	HYOU1	248157856
DAYSGGAVNLYHVR	DAYSGGAVNLYHVR	2	P28074	PSMB5	515892672
DCEQAENWMAAR	DC[57.0215]EQAENWMAAR	2	Q13813	SPTAN1	121628152
DCFGCLR	DC[57.0215]FGC[57.0215]LR	2	O75531	BANF1	671724610
DCFKTIISYIDEQFER	DC[57.0215]FK[43.0058]TIISYIDEQFER	2	Q15019	SEPTIN2	24145676
DCGGAAAVLGAFR	DC[57.0215]GGAAAVLGAFR	2	Q8NDH3	NPEPL1	37089936
DCGGAAQLAGPAAEADPLGR	DC[57.0215]GGAAQLAGPAAEADPLGR	2	Q9Y508	RNF114	37835076
DCHEEVYAGSHQYPGR	DC[57.0215]HEEVYAGSHQYPGR	3	Q9H3P7	ACBD3	120618376
DCHHLGIQNNFDYKR	DC[57.0215]HHLGIQNNFDYK[43.0058]R	3	Q9Y3Z3	SAMHD1	26650992
DCLADVDTKPAYQNLR	DC[57.0215]LADVDTK[43.0058]PAYQNLR	2	Q8NFC6	BOD1L1	16522460
DCLPELKTR	DC[57.0215]LPELK[43.0058]TR	2	O00429	DNM1L	60973868
DCLTESNLIKVR	DC[57.0215]LTESNLIK[43.0058]VR	2	P21980	TGM2	81218504
DCQEQAKIAVEAQNKYER	DC[57.0215]QEQAK[43.0058]IAVEAQNK[43.0058]YER	2	P12270	TPR	67128096
DCQIAHGAAQFLR	DC[57.0215]QIAHGAAQFLR	2	P30876	POLR2B	15674802
DCQLNAHKDHQYQFLEDAVR	DC[57.0215]QLNAHK[43.0058]DHQYQFLEDAVR	3,4	Q13263	TRIM28	528069056
DCQLNAHKDHQYQFLEDAVR	DC[57.0215]QLN[0.9840]AHK[43.0058]DHQYQFLEDAVR	3	Q13263	TRIM28	43506856
DCSTFLR	DC[57.0215]STFLR	2	P30876	POLR2B	12812562
DDAFAEWTEMAHER	DDAFAEWTEMAHER	2	Q5T9L3	WLS	42576124
DDDEGPVSNQGYMPYLNR	DDDEGPVSNQGYMPYLNR	2	Q9UH65	SWAP70	34362480
DDDESDDTLEENR	DDDESDDTLEENR	2	Q8NC54	KCT2	14712078
DDEAAAVALSSLIHALDDLDMVAIVR	DDEAAAVALSSLIHALDDLDMVAIVR	3	P13010	XRCC5	74723984
DDEEEEQKMR	DDEEEEQK[43.0058]MR	2	Q8WYA6	CTNNBL1	44205752
DDEFSVSSVLASDVIHATR	DDEFSVSSVLASDVIHATR	2	Q9Y5S2	CDC42BPB	20982016
DDEPVCGR	DDEPVC[57.0215]GR	2	Q9HDC9	APMAP	58866104
DDETDEPKPKR	DDETDEPK[43.0058]PK[43.0058]R	2	Q8IX12	CCAR1	31385828
DDETMYVESKKDR	DDETMYVESK[43.0058]K[43.0058]DR	2	O15144	ARPC2	407164608
DDFCKQNQEASSDR	DDFC[57.0215]K[43.0058]QNQEASSDR	2	P32455	GBP1	28773804
DDFNSGFR	DDFNSGFR	2	Q15056	EIF4H	46148840
DDFSSGTSSR	DDFSSGTSSR	2	P43304	GPD2	82212904
DDFTEER	DDFTEER	2	P21912	SDHB	80269128
DDGEEEFAGAKLEDSEVR	DDGEEEFAGAK[43.0058]LEDSEVR	2	Q8N163	CCAR2	70913952
DDGGFEYKR	DDGGFEYK[43.0058]R	2	Q9UBF2	COPG2	10699202
DDGIMYAKR	DDGIMYAK[43.0058]R	2	Q6PIU2	NCEH1	38061984
DDGLFSGDPNWFPKKSKENPR	DDGLFSGDPNWFPK[43.0058]K[43.0058]SK[43.0058]ENPR	2,3	P37802	TAGLN2	820342850
DDGSWEVIEGYR	DDGSWEVIEGYR	2	P00367	GLUD1	324200128
DDGVFVQEVTQNSPAAR	DDGVFVQEVTQNSPAAR	2	Q09666	AHNAK	91216944
DDHIGALLAVR	DDHIGALLAVR	2	O60645	EXOC3	15725392
DDHLLPM	DDHLLPM	2	P20645	M6PR	27550330
DDIEEEDDQEAYFR	DDIEEEDDQEAYFR	2	Q86XP3	DDX42	50271544
DDISILATGCKGR	DDISILATGC[57.0215]K[43.0058]GR	2	Q12888	TP53BP1	45423788
DDISKLR	DDISK[43.0058]LR	2	Q9NSE4	IARS2	50699780
DDKLTPKIGFPWSEIR	DDK[43.0058]LTPK[43.0058]IGFPWSEIR	2	P15311	EZR	57411276
DDLIASILSEVAPTPLDELR	DDLIASILSEVAPTPLDELR	2	Q01970	PLCB3	31973374
DDLITDLLNEAKQR	DDLITDLLNEAK[43.0058]QR	2	P36543	ATP6V1E1	85288096
DDLLGFALR	DDLLGFALR	2	Q9Y617	PSAT1	168066704
DDLYAEQMER	DDLYAEQMER	2	Q9Y5B9	SUPT16H	15996550
DDMIFEDCGDVPSEPKER	DDMIFEDC[57.0215]GDVPSEPK[43.0058]ER	2	P05026	ATP1B1	76205344
DDNEQLITQYER	DDNEQLITQYER	2	O60271	SPAG9	82903520
DDNMFQIGKMR	DDNMFQIGK[43.0058]MR	2	P53999	SUB1	1658201470
DDNGKPYVLPSVR	DDN[0.9840]GK[43.0058]PYVLPSVR	2	P00505	GOT2	405618112
DDPEGLEFPWGPKPFR	DDPEGLEFPWGPK[43.0058]PFR	2	Q6DKJ4	NXN	18929646
DDPIISTHLAKLYDNLLEQNLIR	DDPIISTHLAK[43.0058]LYDNLLEQNLIR	3	O00231	PSMD11	204914112
DDQVTVIGAGVTLHEALAAAELLKKEKINIR	DDQVTVIGAGVTLHEALAAAELLK[43.0058]K[43.0058]EK[43.0058]INIR	3,4	P29401	TKT	49435464
DDRNEEKR	DDRNEEK[43.0058]R	2	P15311	EZR	23410692
DDSFDSLDSFGSR	DDSFDSLDSFGSR	2	Q9UPQ0	LIMCH1	27692908
DDSFFGETSHNYHKFDSEYER	DDSFFGETSHNYHK[43.0058]FDSEYER	3	P43243	MATR3	38555772
DDSLLKNLDIR	DDSLLK[43.0058]NLDIR	2	P51003	PAPOLA	45911632
DDSNESDVVESLDEIYHTGTFAQIHEMQDLGDKLR	DDSNESDVVESLDEIYHTGTFAQIHEMQDLGDK[43.0058]LR	4	P36776	LONP1	69926064
DDSVEGLR	DDSVEGLR	2	Q86VN1	VPS36	6705985
DDTGVKYGLVGLEPTKVALNVER	DDTGVK[43.0058]YGLVGLEPTK[43.0058]VALNVER	2	Q8WW59	SPRYD4	21573308
DDTIPPEYR	DDTIPPEYR	2	P20810	CAST	84430016
DDTIYEDEDVKEAIR	DDTIYEDEDVK[43.0058]EAIR	2	P14927	UQCRB	212798128
DDVCFFLSQSGETADTLMGLR	DDVC[57.0215]FFLSQSGETADTLMGLR	2	Q06210	GFPT1	15884985
DDVPFFGPPLPDPAVFR	DDVPFFGPPLPDPAVFR	2	P47736	RAP1GAP	12626793
DDWEEKR	DDWEEK[43.0058]R	2	P43243	MATR3	57971080
DDYKTLINAEDPPMVVVR	DDYK[43.0058]TLINAEDPPMVVVR	2	P46940	IQGAP1	618431300
DEAAYGELR	DEAAYGELR	2	Q9UL46	PSME2	329326464
DEADVLEVDQGFDDHNLPCDVIWLDIEHADGKR	DEADVLEVDQGFDDHNLPC[57.0215]DVIWLDIEHADGK[43.0058]R	3,4	Q14697	GANAB	142481488
DEAFDPFDKSSLR	DEAFDPFDK[43.0058]SSLR	2	P19174	PLCG1	29161092
DEAGHFLWPGFGENAR	DEAGHFLWPGFGENAR	2,3	Q16822	PCK2	195814480
DEAIYHFR	DEAIYHFR	2	Q9Y375	NDUFAF1	29276004
DEALQNISADDLPDSASQAAHPQDSAFSYR	DEALQNISADDLPDSASQAAHPQDSAFSYR	3	Q14C86	GAPVD1	39831072
DEATAAVIDLNDRPIGSR	DEATAAVIDLNDRPIGSR	2,3	Q9NTZ6	RBM12	111491192
DEDDDEEEEEEGGSWGR	DEDDDEEEEEEGGSWGR	2	O00165	HAX1	19340848
DEDMLYSPELAQR	DEDMLYSPELAQR	2	Q9Y2W2	WBP11	11676168
DEEEPDGVPEKGKSSGPSAR	DEEEPDGVPEK[43.0058]GK[43.0058]SSGPSAR	2	Q96IZ0	PAWR	32281932
DEEGNEIKESNAR	DEEGNEIK[43.0058]ESNAR	2	Q8WVC0	LEO1	15658846
DEELEEIKKETGFSHSQITR	DEELEEIK[43.0058]K[43.0058]ETGFSHSQITR	3	Q99653	CHP1	45619524
DEEVHAGLGELLR	DEEVHAGLGELLR	2,3	P50454	SERPINH1	2963375100
DEEVSSADISSSSEVISQHLVSYR	DEEVSSADISSSSEVISQHLVSYR	3	P12270	TPR	53097168
DEFEFLEKASKLR	DEFEFLEK[43.0058]ASK[43.0058]LR	2	Q14258	TRIM25	118459032
DEFLIQASPR	DEFLIQASPR	2	P51149	RAB7A	311454400
DEFPLLTTKR	DEFPLLTTK[43.0058]R	2	P04818	TYMS	115605728
DEFSHQVQEWNR	DEFSHQVQEWNR	2,3	Q7KZ85	SUPT6H	55680292
DEFSYQEMIANLPLCSHPNPR	DEFSYQEMIANLPLC[57.0215]SHPNPR	3	P19623	SRM	67695872
DEGGKAFFKGAWSNVLR	DEGGK[43.0058]AFFK[43.0058]GAWSNVLR	2	P12236	SLC25A6	793147140
DEGLAVMDKAKGLFLPEDENLR	DEGLAVMDK[43.0058]AK[43.0058]GLFLPEDENLR	3	Q12797	ASPH	22784372
DEGNYLDDALVR	DEGNYLDDALVR	2	P09525	ANXA4	45360024
DEGVTSLYKGFNAVMIR	DEGVTSLYK[43.0058]GFNAVMIR	2	O43772	SLC25A20	35861724
DEGWLAEHMLILGITSPAGKKR	DEGWLAEHMLILGITSPAGK[43.0058]K[43.0058]R	3	Q16822	PCK2	91079952
DEHLDFIQSHLR	DEHLDFIQSHLR	3	O43237	DYNC1LI2	42432060
DEHLLKR	DEHLLK[43.0058]R	2	O00629	KPNA4	164749056
DEILLANKKDLEEAEGR	DEILLANK[43.0058]K[43.0058]DLEEAEGR	2	P54886	ALDH18A1	167238336
DEINLAKQEAQR	DEINLAK[43.0058]QEAQR	2	Q13586	STIM1	23949188
DEIQAVER	DEIQAVER	2	P21399	ACO1	85852984
DEKDSQGENMFLR	DEK[43.0058]DSQGENMFLR	2	Q8N1F7	NUP93	55444464
DELADEIANSSGKGALALEEKR	DELADEIANSSGK[43.0058]GALALEEK[43.0058]R	2,3	P35579	MYH9	1142589180
DELADEIANSSGKGALALEEKR	DELADEIAN[0.9840]SSGK[43.0058]GALALEEK[43.0058]R	2	P35579	MYH9	29023022
DELKPPKR	DELK[43.0058]PPK[43.0058]R	2	Q13952	NFYC	48816828
DELLKDLQQSIAR	DELLK[43.0058]DLQQSIAR	2	Q8WUM4	PDCD6IP	304284032
DELLQVLR	DELLQVLR	2	Q99653	CHP1	48608280
DELMAAVR	DELMAAVR	2	Q15008	PSMD6	103908720
DELMPLESAYR	DELMPLESAYR	2	O75718	CRTAP	155251904
DEMVATEQER	DEMVATEQER	2	P16615	ATP2A2	77016984
DENPFASLTATSQPIAAAAR	DENPFASLTATSQPIAAAAR	2	O95155	UBE4B	56429948
DENQSINHQMAQEDAQR	DENQSINHQMAQEDAQR	3	P20073	ANXA7	60610224
DENSVELTMAEGPYKIILTAR	DENSVELTMAEGPYK[43.0058]IILTAR	2	Q14697	GANAB	243559040
DEPCLLKR	DEPC[57.0215]LLK[43.0058]R	2	O75369	FLNB	83420600
DEPQEPSNKVPEQQR	DEPQEPSNK[43.0058]VPEQQR	2	P12270	TPR	158832576
DEPTGEVLSLVGKLEGTR	DEPTGEVLSLVGK[43.0058]LEGTR	2	O75643	SNRNP200	137678304
DEQGACAVLAVHLNTLLGER	DEQGAC[57.0215]AVLAVHLNTLLGER	2,3	P40121	CAPG	69178504
DEQHQCSLGNLKVPLSQLLTSEDMTVSQR	DEQHQC[57.0215]SLGNLK[43.0058]VPLSQLLTSEDMTVSQR	3	A0FGR8	ESYT2	31405040
DEQLLTNVLETLR	DEQLLTNVLETLR	2	Q9P2I0	CPSF2	44512340
DEQSEEKKKQLVR	DEQSEEK[43.0058]K[43.0058]K[43.0058]QLVR	2	P35579	MYH9	1722523900
DESKKTANDMIHAENMR	DESK[43.0058]K[43.0058]TANDMIHAENMR	2,3	P26038	MSN	2800926210
DESKKTANDMIHAENMR	DESK[43.0058]K[43.0058]TANDMIHAENM[15.9949]R	3	P26038	MSN	23952252
DESKKTANDMIHAENMR	DESK[43.0058]K[43.0058]TANDMIHAEN[0.9840]MR	2,3	P26038	MSN	98032192
DESKKTANDMIHAENMR	DESK[43.0058]K[43.0058]TAN[0.9840]DMIHAENMR	2,3	P26038	MSN	393906048
DESSPYAAMLAAQDVAQR	DESSPYAAMLAAQDVAQR	2	P62263	RPS14	150471408
DETDSKTASPWKSAR	DETDSK[43.0058]TASPWK[43.0058]SAR	2	Q13813	SPTAN1	143795440
DETKKTQNDVLHAENVKAGR	DETK[43.0058]K[43.0058]TQNDVLHAENVK[43.0058]AGR	2,3	P35241	RDX	1238586750
DETLTYAQVDR	DETLTYAQVDR	2	O14975	SLC27A2	23990852
DETNYGIPQR	DETNYGIPQR	2	P63244	RACK1	249784112
DEVASLLFDPKEAATIDR	DEVASLLFDPK[43.0058]EAATIDR	2	Q9H583	HEATR1	15786424
DEVGHLALALEALQAQVQAAPPQGALEELR	DEVGHLALALEALQAQVQAAPPQGALEELR	3	Q9H6K4	OPA3	17464586
DEVLDNLLAFVCDIRPEIHENYR	DEVLDNLLAFVC[57.0215]DIRPEIHENYR	3,4	O75348	ATP6V1G1	68991408
DEVQEVVFVPAGTHTPGSR	DEVQEVVFVPAGTHTPGSR	2,3	Q96FV2	SCRN2	75463384
DEVSLHKKLR	DEVSLHK[43.0058]K[43.0058]LR	2	Q5VTR2	RNF20	13708592
[truncated: 16,963 more rows]
